# Supplementary material for: High resolution radiation hybrid maps of bovine chromosomes 19 and 29: comparison with the bovine genome sequence assembly
Source: BMC Genomics. 2007 Sep 4;8:310. doi: 10.1186/1471-2164-8-310 (PMC2064936; doi:10.1186/1471-2164-8-310)
Supplement: Additional file 1 — Sequence and IDs of SNP markers mapped on BTA19 and BTA29. [file 1471-2164-8-310-S1.xls]

## Sheet: Additional file 1
Chromosome	Markers	Position (cR)	Sequence	NCBI Ids
19	BTA-25257	0	ACTCTCCTGACATATTTGTTTATTAATTACTAATGATTTTATTTATTAACTGAATATTTTATTCAAATAAAAAAGAGGTAAACATCCTGTATTGTAGTGATTTGGGACTTCAAAGTGGAGGAAGGCAATTCACAAGGAGACAGACAAGAAAATGCTTGTTATGCAAATATATGCTGGGCCAGACAGAGACAAAGAGACACAGAATAAATTCTGATCTCTAGGCCCTACAGAATTTCCCCACCACACTCAG[A/C]CCATATTCTTTGGAATGAACTCTGGTGATAGTTCTATGCTGCAAAAAAGGCTCTTTATCTTTTTTTTTTTTTTTTGGCAGTTAAGGGAAAGATAGCAAAAACTTTCTGAGTCTTCTGTTTCTTAAAAATAATCAGTCTAAATTA…	ss61478156
19	BTA-25119	25.9	GTTGGTGATGGGCAGAGAAGCCTAGCGTGCTGCAGTCTGTGGTGTTGCAAAGAGTCAGACACGACTGAGTGACTGAAGTGAACCGAACTTTGCAGAACTACTACAAATTAAAAATAAAAGATCCTAGTTTGCAGTTGTTTATTTGCTACAAGAAGAAGAAAGAAAAAAGATAAATTATCAGACTTTTTAAGTATGTAAGAGAATTACCAGGACAGTGAAATGTATAGAAGTTTTAGAAAACATTTCTGGA[G/A]CCTAGAGAACAGTAAAGTTGCAGGTTAATGTCAAAATGATAGAAAATAAATCTCAGGACTGGCAGATGAATTTAATAAAGTGACAGAAGATGAATCAACATTTATCAAGTTAATTTATCAATTAATGAGCCTTCTGATTAAGAG…	ss61500417
19	BTA-46468	50.9	AATTCTATGAAAATGTGAGTTTTGAAGTTATGGTGTTTTGATTTCCTGTTTAAAAGTGGAAACCTATGCAGTGTTTCATTTCCCTTTGCCTTTTATCATGATTCATACATCTTAGCTTCAATAATCCCCAGAACTCACTGGTTACCACATCTTAATCTTATACTTCTATGTTCATGTTCAGTCTTAAAACTCCCCTAAATTATTTGTTCTAAACTCAGCAATCTTTCCCCTGTTCTTGTATTGCTGATCC[T/G]GTTAGTGATGTCAATTGTCTTGTTGTTCACACTGCTTGCTGAACCCAGGGTAGGCAAGACATGAGCTAAGAGGCTGGAAGAAGACTCCAGGAACTGTAGGAACTGCAGACACACTTATTCTTTCCTGGCTGATGCAAAAGACAT…	ss61483626
19	BTA-109954	77.7	ATACTATATATATTCTAAATGATTTTGGTTAAACTGTTTGCCTCTACTTACTAATGCAGAACTTCAACAACTGCCTGTGTCTTCCCAGAAGATTTCAAAAGGTTACCATGAGAGGTTTGCAAGTTCTATTTTGCAAGCAATTGACCTCTTCTCTTTCATTCCTTGGCTCCCCAAGTAATGAACCCTTTAGGTTCATTCCCCTTCATTCTTTTAGCCGCTTTAGATCCCATCATGTCTCCAACCCAGCGGA[T/C]ATTCTCTCATTGCTCTGAACCCACTGTGTCCTTCTAACATTTTTACTGCCCATAAAATGTGCTTTTTGTTTCCTGCTACCTGCGATGTGGCTCTTATTTCTTTAGTTTGCCTACAAGTTCCTGTAAAATAAGGAAATGCTTTTT…	ss61517100
19	BTA-86608	120.3	CTTGTTTTCTTTCTTTCTTTCTTTTTTTTTATTATTGAGATTTATAATAGTCCATCTTTCAAAGGTAAACAAGAACTAGGGTACTCACTTTCTCTCTAATAACAAAATAGCTTAACAATTTGGAAAGTTACTTTCTCCTTCATAAATTTCACTTAAAGCATGAGTAATGGCTGAATTCAACATGCACTTTTATGTGACAATTTGACTAACAAAAGTCTTAATTGGCAATAGTAAATATTTAAAACTGAAA[C/T]AGATTAGGTCTATTGAAATTTGTAAACCTACTTTACCAGTAAAAATGTAAACAGACAAAGAGATGATTATCCTAATACACTCCTTTACTATTAGTTCCTGAACTTCCTATACATCAATGAATAAAAAATATCTATCAGGCATGA…	ss61493961
19	BTA-86613	124.5	GATTGAATGTTTGCTGCTTCTCAGTCACTCAGTCATGTCTAACTCTTAGAGATCCTATGGACTTTAGCCCTCCAGTCCATGGGATTTTCCAATAAAGAATACTGAAGTAGATTGCCATTCCCTCCTCCAGGGGATCTTCTTGACTCAGAGATTGAACCCACATCTCCTGTGGCTCCTGTATTGCAGGCAGACTCTACCACTGAGCCACCTGGGAAGCTCAATTGAATGTTCAGGTCCCGCTAAAATTCAT[G/A]TGTAGAATTTCCAAATTCCAAAGTGGTGGTATTTGTAGGTGAAGCCTTTGAAAATTAATCAGACCATCACATTATGATTGCGATCAGTGCCCTTATAAGAAAAGACACAAGAAACATGATGTCCTCCTCTGTCAAATGAGGGCA…	ss61493966
19	BTA-86615	124.5	GTGGCTCCTGTATTGCAGGCAGACTCTACCACTGAGCCACCTGGGAAGCTCAATTGAATGTTCAGGTCCCGCTAAAATTCATGTGTAGAATTTCCAAATTCCAAAGTGGTGGTATTTGTAGGTGAAGCCTTTGAAAATTAATCAGACCATCACATTATGATTGCGATCAGTGCCCTTATAAGAAAAGACACAAGAAACATGATGTCCTCCTCTGTCAAATGAGGGCACAGAAAAAAAGGTGGCCACTTGT[G/A]AAACAGGAAGAGGGCTCTCTCACTAGAATCCAACCATGCTGGCAGTCTAATCTCAGACTTCTAGCATCTAGAACTATGTGAAATTAATACTTAGTGTTTAAGACACCCAGTCTATGACATTGTTAGAGCAGCCCACATTAAGAC…	ss61493968
19	BTA-117829	134.6	CTAAATTGTTGGGATGAAAAATTAATTCTTTTGTGGCAGTAGTATGCAATATTTCAGTTAGGAGCTAAGGAGAACCTGAGAGTGAAAAGAAAACAAAACACTTGTTCTTTGCAGAGACAAGGGTTTGATTTTGCTTCACTTAAGGAGAAAACAAAATACTAGTAAAAAGTGATTGAGGCATTGATTCTAAACCAGAAATCTGAAACTTCAGAGGCCTCAATTATGTTTGAGGCCAAAAATGATTTGGTGA[C/T]ATGTGCTCTTAAGTTAAAGCCACAAAAACTACACATTGCCTACCTGCAGCAAAACAGACTTGCCTACAGTCACAGAGGACCATGACCTATGATATAAAATTCCAAAACTTTAAGAAAAGATAGCTATCCATTAACTACTTCCCT…	ss61474593
19	BTA-117833	139.5	AATTTAATCAACTCATTATAGTCTTTCTTTGTGTTAGTCTCCTCTTCCTGTAATATTTCAATGCTTTCTTGCTTTTCCATGTGCTTCTCCTGATAGAAATTTTCCCAAACTGTCTTTTGTAGATTTGGAGACTTCAGATAAGACTTGTTGTATATTCATGTGACATTGCTATTGCTAGTACTTAGCAATGAGTCAAACAGTCTTAGGGTGGGTCCTAGTTTTGATTAATGAGCCATCTTGGAGTTTCATG[G/A]AGTAATACCTAAAAGCTGCTGGGCTCAAGGTTTAAGTCCTAATATTCCACTATGAATTATCTATATGCCTTGTCTATGAATTTGTCTTCCTAACGTTTGACATGTTTGCTTCCTTATATCTGGATTCATGTTCCTGAGAAGGTG…	ss61474597
19	BTA-117835	143.3	TGAGTCAAACAGTCTTAGGGTGGGTCCTAGTTTTGATTAATGAGCCATCTTGGAGTTTCATGGAGTAATACCTAAAAGCTGCTGGGCTCAAGGTTTAAGTCCTAATATTCCACTATGAATTATCTATATGCCTTGTCTATGAATTTGTCTTCCTAACGTTTGACATGTTTGCTTCCTTATATCTGGATTCATGTTCCTGAGAAGGTGGTGTATTTCCAATTTTTGAAACAGTTGTATCAAAAATATCTGC[C/T]TTCACCTCTTCTCAAAGCTCTGGAAAGAGACAGGCATGCAATTTTGAGATGAGTAGGAAGTGCTGTCTCCAAGGAAATGATTCATTGCCTAATACATACACATAAGAGTTCAGTTCAGTTCAGTCACTCAGTCGTGTCCGACTC…	ss61474599
19	BTA-87957	143.3	TTTGTTAATATAATTAGAATGGGACACAATTAGGTTCTTTCAGATCTTTCAGTGTTAATTAAAAAGCTAATAACTTGAATGGTTATAAATACTGAATTAGTAAGCCTAATGCTCCAGGCAGTTAATCTTTTATTTGTCATTTACTGAAGATCACTTAACTGGAATGTCATCTTTATGTCAGAGATCTCTTGCCATGGAACTTCATGAATGGTAAGATTCCTAAATCTTAGATGATGTGTCTCTGAAATAT[A/G]TGCCAATACACCGCACCCCACTCAGGAGTTTCCTAACAATCAGCAACCACTGCCTTTGACTCATTCCATTAAGGAATTTTACTGTCAGCAATTTTCCTGTCTCTCTCAACCCTAACAGTAATTTTTAAGTTTTAGAGAAAGGAA…	ss61563670
19	BTA-87958	145.3	ATGTGTCTCTGAAATATATGCCAATACACCGCACCCCACTCAGGAGTTTCCTAACAATCAGCAACCACTGCCTTTGACTCATTCCATTAAGGAATTTTACTGTCAGCAATTTTCCTGTCTCTCTCAACCCTAACAGTAATTTTTAAGTTTTAGAGAAAGGAAAAGTAGCTCCCCTAGAAAAATAAAAGTGAAGAGTCCAAGTTCTATGATTTAAGAGGCTTATCAATACTGGACTTAAATAGAAACAACG[T/C]TTTAAGAGTAGACAGTATGAGCATCAAAAAGATTAACATCATCAATTCATGAAAATACATCAAATAGTGTTTGATGTATATTTTTAATGATGAAATCCATGAGTACATAACACTTAAAAAGAAATCTCATTAGTTGCCTTTAGA…	ss61563671
19	BTA-22161	167.1	TGAAAAATATACAGTAAAGGATTTGGATGCTAAGAGATTGCAGACAGGAATCCCAAACAATCCATATGTCAAGAGAAGAACTATATGCACAGGAAAATAAAAACAAGAAAGGCCTGTTCTAAAGAGGACCACAGTGTATAACTGTGTATACTGCTGCCCATGATCCCTAAAACACAAACTAGCCATCACCAGTTCGCAGAATGTCATAACAAGTACTACACCATTAACAGAGCGGTCAGATTTAAGGGCC[G/C]CATGAGTGTTTCTAAAATGTCTGTTTCAGAAGACCTTCAAAATGGGAGAGGAATAGGATGGGAGAACAACTTCTCCCTCACAAATATATAAAAAAATCACCCACATGTAGAACATCTCCCACAGAACATCTTTTGAATGCTGGC…	ss61528108
19	BTA-22160	172.5	GGGATCCTGTTTTTAAATAAAAGGAAACTGAGTTCTTTGTGAAACTTGAATGTATTTTTAATCTGCTTCCTTGGATCTTTCACTTTTGAGATAGAGATATTTGAATCAGCCTTAGGCCTCCAAAAGCAGCAGCTCTCCAAAAGAAATATTGTGTTCTAGACTCTCCACTATAAACTATTTAGCTAAATTATTGGAAATTCTTAAACAAAAGTCAGCACAAGCATAATAAAAATACAATTTGAAAATCACC[C/G]TAAATGAGAAGTGAAAGGGTACCCTTAATAAACTACAGTAACATTCCTTGTCAATTATGTTCTGGGTGACTTACAAAGCCAAAAAGTTTTTTGTTGGCGATAGACAGCGCAAGGTCAGTCTCGGAGAAGAAATGGTTAAATTTT…	ss61528107
19	BTA-22162	172.5	AGAACAGGCCTTTCTTGTTTTTATTTTCCTGTGCATATAGTTCTTCTCTTGACATATGGATTGTTTGGGATTCCTGTCTGCAATCTCTTAGCATCCAAATCCTTTACTGTATATTTTTCATCTTCGCTTTCTTCTCTCACCTCCATCCTGACTGTTCCTCTTAAGCCAGGTCTCCCAGGTAGGTGAAATAAAGCATGAAGGAGGTGCCTTTAATGCCAATGATACAAACTTAAATTGAGGAGACTGATTG[C/A]CGACAAAAGCTTCATGGAAGTGGATATCATCACTATAATAGAATTGCTTCAGACCCCCAGGTTATTAACATGACTGTAGCTTTGTGTGGAGATAAAAATGAGATGCTCTTGAGGCAAGGGCTGCAGGCTTTCTATTAGTTTTCT…	ss61500155
19	BTA-22155	174.3	TACAATATGAAAAAAATAATGTATTTCTTCTTAAAATCCATCTTCCAATTCTCATCAAAATCAGATGGCAAAAAAAAAAAAAGAAGTTATAGGAGAGGAAACTTGAACATTTAAAGTTTCTGTAAAACTGGCTCAAAAACTGGGTTGAATTTACAACTAATGTCAATTTCTTTTTATGTATAGTTAATCTATTCTCAGGGCAATTTACTTGAGACAAAAGCATTCTTTTCCTTGACTTGGCTCTTACAGC[T/C]TATTTTTGTTAAGTACATTTCTTGTTACCAATGTCCAACTATTAATTGGCAGACAAAGTGTCAAATACTTGATGAAAATATATTAGAATTTGCTGAGTTGATCATATACAAATTTAACTCCGGTATCATTGAAAACACATTATG…	ss61528102
19	SCAFFOLD210001_43773	188.5	TTAGAATATCACAAGAGGGCTACTGTCAGGAATTTAGAGGTTTGCTGTCAGGGATTTAAAGATTCTACCTCACTAAAAAGCCCATCACTTGCCTTCCTAC[G/A]TCTTTAGTAATCAGAGTTGTGTTTGTGCTTTGTCAGGGCTCAATGACTTCAACAGCAGTGATAAGAGAATGCCAGAAGGTAGATTCAAATGACATTCTGC	ss38327778
19	BTA-05727	190.7	CCCTGGTCCCATATTCGTTTGTTTTTTACCAGTGTTTCTGTAGAAAGCCTCTGTCCAGCAGTGAATTTCATTCCCTATCACCCCTCTTTGTATTTCCATGTCTGTAAAACTCGTGGCACACCAGATAACCCAAAGAAATGCTTAGAATATCACAAGAGGGCTACTGTCAGGAATTTAGAGGTTTGCTGTCAGGGATTTAAAGATTCTACCTCACTAAAAAGCCCATCACTTGCCTTCCTACGTCTTTAGT[A/T]ATCAGAGTTGTGTTTGTGCTTTGTCAGGGCTCAATGACTTCAACAGCAGTGATAAGAGAATGCCAGAAGGTAGATTCAAATGACATTCTGCTTGACACTTCTTTTTATTTCCTGGGTTTCATAAAATTTAAGTCTATCACTTGA…	ss38327779
19	BTA-22149	190.7	TTTTGGAGTAGAGAAAGACTTATCAGAAGGCCCAAGCAAGGAAAACGAGTAGCTTGTGTCCAAAACACTCAAACTCTGAAGGATTTCAGAGAGAGTTTTTAAAGGCAAATTTGTAGGGAGTGCTACAGAGTGTGTCACTCTCTTCTAGTTTGTCGGTGCCGGGGTAACAGGGTGGTGCTCCAGGAATCTCAGTCATCTGCCTCTGGTTCCAACCAGTCTCAGGGACTACACGCTCAAGGTTATTATGTAG[C/T]GAACTTCTTCCATTTGGTGAGGAGTTTAGTATCTGCAAAACAATTCAGGAAGGTGCATCAGATGCTATTATCTATGTCCTTCAGGGAGGAACCAAAGATTCTGTGACTATTATATGGCTATCACTCAAACTGTTGCGAGATCTC…	ss61528098
19	BTA-22150	190.7	GAATCTCAGTCATCTGCCTCTGGTTCCAACCAGTCTCAGGGACTACACGCTCAAGGTTATTATGTAGCGAACTTCTTCCATTTGGTGAGGAGTTTAGTATCTGCAAAACAATTCAGGAAGGTGCATCAGATGCTATTATCTATGTCCTTCAGGGAGGAACCAAAGATTCTGTGACTATTATATGGCTATCACTCAAACTGTTGCGAGATCTCTTGGCCCAACCACTATTTTTGTGACTACACGTTCACAA[T/G]CTTTCAATCATCAAGTCTTGACCTAGCCTTTTGTGACTCAGGAAGGGACTTGGGGGCTAAAGCTTTTCTACAAACAAGAGGCAAGCAGAGGACAAGTGTGGGGGGTAAGATTTGTTTCTGGCAGGCTCCCTAGAGTCCTGCGGA…	ss61528099
19	BTA-22153	190.7	TTGGGGAATTACTATTAAGTACAAGTTTTGTGAAAGCACATGTCTGATATAATTTTAAAGTACCAAGTAATCTAAATTCAGGTTTTTCTTAAAAGAATGGGGGTTTACTTTCTGAATAATGTCTTTTTATTGTGACCTACAGTCCTCTCTTCAACCCTACTCACTCTTCCCCATACATACTGAAACCCAACTCTATTGGTTTCTTGCCCAGATAAACTAAAATCACATGGAGATATTTGCTGCTCTAGAA[G/A]TGTCTCCATGCCTTTGCAAATGAAGTGGGTTTTTTGTTTGCTTTTGCTTTGCTTGAAAACCCATCCCCTGCTCCTGCCCTAGTGCCTCCAACCACAATTCCAACTTTTCTGAGTAGATTAAGGCACTCCGCTTTCTGCTCGCCT…	ss61477401
19	BTA-08011	196.7	CTTAACCACTGGACCACCAGGGGAGTCCCTTGAAAGTCTCTGTTTCTCATGATTCATATTAGAATAGGAAAAAAGGCTCTAATTAAGATGAGAAATTTCACTAGGACCTGTAAACTTACAGCTGTTCCCACAAAGGAAAAATTTAAATCTTATATATTCTAAATGAAAGGGTAGTCTAGTGAAAAAAAATCTATCTACAGACAAGAGGAGGTTACAACAGAATTTTGGGTTGAGGGACAGAGTAGAGTTT[A/G]TTTGTTTGTTTTTTTAAACTCACAATTATAATCCTGCTGTCATATGGATTGTGAATTTGCATTTACGCTGCCTGCATGGTTCAAGAAACTCTAACGTGAGAAATTATTAAGGTGCTTTCATATTCATAGCAGTTCAGAGCTATT…	ss38330063
19	BTA-22143	198.5	ACACATCTATTTTGAGTTCCAGAACAGAGATGAAATAGATTGGAGAGGCAAGATTTGAAGAAACCTTGGCTAAGAATTTTCAGAAATCAAACAAACAAACAAACATGAATTCTCAGATTCAGAAAATGCAATAAGTGGCAAACGAGATACATAAAAATAAATCTACACCTAGGCACATCATATAAAACCACAGAATACCAAGAACCAAGTGGAGTTCTAAAGGCAAAAAAGCACATTTTCTCTACAAAAA[G/C]GTAGATACAGGCATAAAGGCAACAAAGGCATTCAAAGAGCAAAGAGAATGAAAGAACATCTCCAAAGAGCTGAGAGAAACACAGCTACCTAGAAGTATGTGCCTAGCTAATAAAACTCTCCAGAGAAACAAAGAGAAAGATATT…	ss61528092
19	BTA-96250	208	CTCTGAGACTGACAAACAGTTTTTGTATTTTTGGCTAAAACATAATAGTTTAAGGCATATTCCTTGGGGAAAAATGAAAATAAATGATGAATGTCCAAACATTAATGTTTGCCTTGAAAATATATCTAGAATCCCAACTAGCACATTTAGAAGTGAGAGATCAAGCTTGGTAAACCACTTACAACCATGCCACATGAGAGAAAGTTGAATGAAAGAAAATACTAATTCAGATGATGTTGTAGATGCCAAC[A/C]CAAAGTCCTTCCAACCACAAAATGCTAGATATGAGACACTCGTCCAAAAATTGTATAGTCTATGCTCAGAACTGGAAACAATAGTTGGGAATTTTATCTATATTTTCTAAACAGAAATTTTGACATTATCTAATTGTTGCCAAG…	ss61505627
19	BTA-96256	208	CATCTTCTCAATATTGTTAAATTGAGTGGGAATGGATTCTGATATAAAAAGTAAATGTGACCCAATGTTGATAAGAGTTTTGGTGGATGGATATCTTCATTTACAGTTGGTGAAAGATGAAATTGAGAAATATTTTGGTAATACATCCCCAAATCTTGAATATCAGTAAACTTTCAGACTTTTTTCTATGAATTTTAAGCTGTATGTGTATGTGCTAGGGGGAGCTGACATGCAAGAAGATTTAGAGATA[G/A]GGTGTTGATAAAGCATTTTTCATCAAAGGTTAGAGTAATATAGGTTTTCTAAAATAGACAGCCATCTAAATAATGATATAGTTATTTGAACTTGAATAACTTCAGTCCTTCTGAGCCTATTTTGTATTTGCAAAATGAGTAAAA…	ss61505629
19	BTA-22140	213.6	TTTACTTAGCTCACTCTATCTGAAAGATTATAATTTTAACATGTGATCAACATAAAATATTAGCAAAATACTATCCATTCATTTTTTTCATATTAAGTCTTTGAAATATGGTGTATACTCTGTACTTCATGGCAGATATCAATTTGGACTACTCCACTTTCAAGTGCTCCACAGACACATGTCACTAGTGATCCTCATATTGGATGGTGCAGATTTAGAGTCTGGGTAAGGAGAGATGCAGGGAGAACAG[A/G]AAAGACATATGGAAATAAACATAGTCTACAAATTCATCTATACATTCTAGTGAGTGATTTGGGGAAGTGTTCTCTTACTTTTCTGGGCCTTAGTTTCATCACCTATAAAATGAAGATGATACCTAATGAAGTATTTTAAGGATC…	ss61528089
19	BTA-22142	217.1	CTTTTCTGGGCCTTAGTTTCATCACCTATAAAATGAAGATGATACCTAATGAAGTATTTTAAGGATCACATAATATTTTGCACCTAAAAATACCTTGTAAGGCATACCAATGCAACACTGTAAAACAACTATACTACAATAAAAATTATTCAATAAAAAAATATGTCCAGTAACTTTTAAAATATTTTCCAAAATAGAAAGTAAAAGAATAAAATTTAAGAAAAGGAAATGTGTTCTCAATAAATGGAAT[T/A]GGCATACATTCATCAGATGAGCGTTTATTTAAGGTCTAATGCCACCTTGGTCACTGTTAAGGGAATCCTGGAGTGATTGCCCTGACTTGAGTCACGTTTCTGTATCAGACTTTTAGCAGGTAAAACTGAATAAGTAGAGAAGAT…	ss61528091
19	BTA-28123	232.2	TGTGTTTGAGTTGAAATCCTAAAACTATAAAGCTTCCTGCAAGCAGTCTGCTCATAAATCCTTTTAAGCATGCAGCCCTTAACACAAGTCCCTACTAAATTAAATATCAAGCAGAGCTAGGAAAGGACTGGTAGGTACACTTGATTATTTTATAAGGTTGAGGGAGAGAAAGTGGGGCAGGAGTTTGAAACTATGATTGCTGCTTCTCCCTTGTCATTTTCCTCATCTTCTGAAGAATCCTAAGAAACTC[C/T]GTTTCCCTGGCCATTCGTGTTCACTGTTTTCCTCGGCTCTGACACCAGTGCCAAAAGGACTTACCCAGAGGACAGGGGAAGGCAGGGTAGTTTTCCTTTTTATTGTTGAGATTCTTCCTTTCAACAAGGAATAGCTGTCTTTGG…	ss61531326
19	BTA-28126	232.2	TTCACTGTTTTCCTCGGCTCTGACACCAGTGCCAAAAGGACTTACCCAGAGGACAGGGGAAGGCAGGGTAGTTTTCCTTTTTATTGTTGAGATTCTTCCTTTCAACAAGGAATAGCTGTCTTTGGGGCACTTCACCACATCACCTGAAGCAATAAAACAATTCACTAGTGACTCAACAACTTGTAAATTTCTCTCCTCTATATCTCAACTCTCAATAACTTTGCAAGTCAGAAGTGAAATTCTCCAAATA[A/C]CCCCTCCTCCTAATATGACAGAGGAAAATAAAAATCATAGTATCCAAAGAGAACTAGAAGCATGAGTATATTTCACAACACAAGGTAGGCACTTGGGTTTTTCGGACAGTGTGCAATCATTGAGTTCTACTCCTTGAGTTGTCT…	ss61531329
19	BTA-28135	232.2	AAAAGGCACTTCAAGGTTTCTTTCTGCCTTCCCCCCCCCCCCCCCGCACCCACCAAATGTTACTTTCTAAACATATTGCTGAGTTAAGTGTAAACCAATCAGTAGCATATGGCTTAATCTTCTCTCAAATCCCCTTTGGGTGTGAGGATTAATTGACAAACTTAGTAGCAAAAGCTTCCTTGTAGTATTTGGAACCCCAAACTCAGGCAGCACGCCTGGAATCACTTAAGGACTCCAATTTCAGTTAATG[T/C]CCTTTTCTCTATAAAAAAAAAGTCTTAGAGGGCTAATGGGAACGCAGCCTTCATACCTGGTAGGTTCTTTACCCACTGAGCTATGAGGGAAGCTCTGAGGAAGTTACCTGGTGACTGGTTACAAAAGCTGAGCTGAAATGACAG…	ss61531335
19	BTA-28131	235.8	GTAAAAATCCAAACCCAGATCTGTCTGACTCCAAAGTATCTATCTGATTTAAGATCTATTCAATGGTTTGGTGTCTGAGGCCAGGGTACCTATGTAACTGGCCACTCTTTGAGATTACACATTCTCCTCAACTCACCTCTTTGACAAGCCTATCTATTTCACTCTGCAGGGGTGGGCTCTGTACTGAGTTGACAGTGTAGTAGGAAGAAGACATCATTTGCTAGCAATAAAGAGAGCAACTCCTGGGGCT[A/G]GACTGGCGGTTTGAATCCCTGTTTGCTTACTATGTGTCTTTGGGTGAGTGGCTGAACTCCTCTGCGCCCAGTTTCTCACCTGAATCAAAGGAATAACAGTAAATGAACCGGTTTACCATAATAAGACCTATCTTATGGGGTTGT…	ss61531334
19	BTA-02315	250.9	CATATTTTCCTGGTTAGGAGATAAGAACTGGTAATGAACAACTTGGAGGAACTGAGCTGATCAAGAAGTCTGTGTATGTGTTACACGTGGGGAGAACTGAAGCTTGAAAAACGCCCCCCTCTTAGCTCCCTGCCTTGCTTGCGCATCTCTGGAATTCTGAGGTGCTGGCAGCTGTCTAGGGTCCAGCCAACTTCTGCTGCCTGATGTAATTTGAATTAAGTTCTTTGTTGATAGAAACAATTCTGTGCAC[C/T]GTGTTTCTTGATATGGGTGTAGACATTTATTTGATATGTTCCCGTTTTCCCCCAACTTTGGCTGTGTGACCCCTGCAGTTGCTGGATGAGTTGCCAGTTTCACGTCGGTACATTTTGTAGACCCTGCCTGCTGCCTGAGCTGTG…	ss38324367
19	BTA-108967	258.1	ATGAAGTTTGAAGTCCCGGAGCAACAAAGTGGCTGGGAAATGTGTTTCACCAAAATAGTTTTAATGCCTAAGAGTCTAACAAAGAGAAAGGAGCTCTGAGAATTAGCAGGTCTTCAAGAGCTAACTCTTCCGCATAGATTGGAAGAACAGATAGGGGATTCCAAGTAAGTATACTAGATTTCAGACAGAAGGAAACAGGCAGGGATCGTGTTTCAAATAAATAGAACAGCTGTGAGAAGTTATGTGCCAA[G/C]AGACAAACCAGGAAATGATTCCAAGTAGAGGCTGCTTTTAACAGTAACAGATTGCATACATGACTATGATGGTTGGTAAAGCATAAGAAGAGCCAAGATATTTGTGAGTGGAGCCTTTTCCTGTGGGCTGCACACCTTTTTGCC…	ss61506376
19	BTA-108969	258.1	GTTGGTAAAGCATAAGAAGAGCCAAGATATTTGTGAGTGGAGCCTTTTCCTGTGGGCTGCACACCTTTTTGCCTTCCAGACCCACCTTCCACACGCTGCCTTGCTGAGTGCCCCAAGGCTGACCCAGAGGGAACATGCCACCAGGCCCCGTGCCATCTCGCTTCTGACTGGCTCAGTGGATGGGACCCACGGGGAGGAGGCGGGAGAGTGCAGGGGGATGTGGTCAGGCTCCTTGTCATCGTTGCTCCTT[C/T]GGCCACAGACACCACTGCCCTCACGGCTGCCTGCCGTGTGCAACTCTTCCCACTGGTTCTGGAAAAAGTTCCCTCTTGCCTATTTATGCCTAGAGAAAGCAGCTGACAGCCCAGGGTAACAAGCTAGCTCCTACGGTTTCGCTG…	ss61506378
19	BTA-28111	272.2	ATCTTTAGTCCCTAGCATGGTGCCTGACACATATTAATTACTAAATTAATAACCAATGAATGAGTAATTCTTTAGTCATGTTGCTGAGAATTACTGATTTGCCTGTTTACCATTCGACTGCCACCATCTGGTTCCACACCAAAGTGCCTTTTCTTCCTAGCTCTTTATGTCTAATTCTGAACAATACTTTTTTTTCTTCTTTCTCTGCTAATACTGTAAGGAGGGCAGGTAGGAATCAGACATTTTTCTT[C/G]AAACCAGATTTATTTTACTTACCTGATTCTAGGGTACACACACACACGTACAGTATCCTTAGGTTCCAAAGCTATGGGCTCAACCAACCTCAAATTGAAAATATTCAAAAAAACAAATTCCAGAAAATTCCAAAAACCAAACTT…	ss61478864
19	BTA-28119	283.9	GAGTTGGTGATGGACAGGGAGGCCCGGCGTGCTGCAATTCATGGGGTTGCAAAGAGTTGGACGCGATTGAGCGACTGAATTGAACTGATGATAACTTAAACAAAGGTGATGACAGTAAAGATCAAGAAGACTGATGGATTCAAGAACTGTTTAGAAACAGTCAACAGTAAGTACTAATGAATTAGATATGGGTGTTAAGGGAGAGGAAGTAGTTAGGATGAGATCTGGTTTTTTGACTTTTTGCAACTGG[T/A]AGGTGTCATTCACAGAAACTGGCAGCACTGGCAGAAGGTCTATTTGGGGAGAAATCGGTAGATGAAGGTATGACGTGACTATCATAAATCCGGCCTCAGACAAGTTGCATGTGAGATGCCTTGAAGAGATCCAAGTGGAAATGT…	ss61531322
19	BTA-28104	287.7	CAAAGAGAATTCCAAGGACTGCACAGTCCTTGGGATTGCAAACTGAGTGACTTTCACTTCATGACATTTAAGCTCAACAATGTTTCTAACCAGATGAATTTTATTTTGGTTCTATATTCCAAAATTTGCATTGGAAATAGGGTAAAATAGTGATTTTTAAAAATCTAGCTTAAAAATAAATAAATGTCTGTTAAGTCCAACTCTATTCCATTTGGAATCTGCAAAAAATTCTTCCTTAGAATCAGCTTAA[C/A]AAGGTAGATTATAACTGAAATTTAGTGACTACACTACTATTAATTTATATCCCAAAGCCTGGCAATAATTTAGGGAAAGAAAGGGAACAATGAAGGAAGCTCTGCTTCACTGAAGCAAAGCATTTAAAGGACTCTGACAAGGGG…	ss61478862
19	BTA-28106	287.7	GAGTTAATGTTTGAATTTGGCAGTGAAGTTTAAATGAGAGTTCATCAGACAGAAGTGTCAAGGTGAGTGGTGGCATTCTAGACAAGAATTAATATGTATAAGCACATTAAAGTTTGAAAGACCGTGGCAGATTTGAAGAACATTTTCTGAGAATAGGATGAAGAATTTATATGCTGAGGAGGGAAAGTGGATATGAGGCTAGAGAAAGTAGGTTGCATCTAGTTTGTTGTTCTAGGTTTGGGAAATTCAG[T/G]AGTTTCAGCTTTTCCTGTCAGTGGGCAGTCATCAAGGGTTCTTAATTTGAGGACTGGGAGGATTAAATTTGCTATCACTGAAAATTGCCTTCAACAGATAACGGGATTCTGATTCACTTCTCCGTAACACCTACAATGGATTAG…	ss61531312
19	BTA-28107	287.7	AATTTGAGGACTGGGAGGATTAAATTTGCTATCACTGAAAATTGCCTTCAACAGATAACGGGATTCTGATTCACTTCTCCGTAACACCTACAATGGATTAGGATTTTATATACGTTATTTAATTATCACGGCAACCTTGTGCAATAGGTACTTATTCCCCACCTTGCAGCTAAGAAAATGAGTCTCATGGAGATTAAATAAATTGCCTGCATTCACATTAATAACTAGTATTGTGAGAGGACACCTCCAC[T/A]GACACTTCATGAAATTATGGGAAAAGAATCTAAAAGCTCGCAGGAGCAATCTTTGTAGTGAGGAATACTGAGTTAGAGTCAGGCTGTGTGGATAGTTTCTGATGCTGTGGTAATACATTGTTTGGAAAACTGTGTAATGGTCGT…	ss61531313
19	BTA-28108	287.7	TTAATTATCACGGCAACCTTGTGCAATAGGTACTTATTCCCCACCTTGCAGCTAAGAAAATGAGTCTCATGGAGATTAAATAAATTGCCTGCATTCACATTAATAACTAGTATTGTGAGAGGACACCTCCACTGACACTTCATGAAATTATGGGAAAAGAATCTAAAAGCTCGCAGGAGCAATCTTTGTAGTGAGGAATACTGAGTTAGAGTCAGGCTGTGTGGATAGTTTCTGATGCTGTGGTAATACA[T/C]TGTTTGGAAAACTGTGTAATGGTCGTTATAATATGAAATGGACAATATTGGCAGTTTTTAACAGAAGTATTCAAGAATACATTATTATTTCAACATCTTTATAAATGTCAACGTGAAAGAATTCAGACAGAAGCTGGGTGTGTG…	ss61531314
19	BTA-28112	287.7	ACCAAAGTGCCTTTTCTTCCTAGCTCTTTATGTCTAATTCTGAACAATACTTTTTTTTCTTCTTTCTCTGCTAATACTGTAAGGAGGGCAGGTAGGAATCAGACATTTTTCTTCAAACCAGATTTATTTTACTTACCTGATTCTAGGGTACACACACACACGTACAGTATCCTTAGGTTCCAAAGCTATGGGCTCAACCAACCTCAAATTGAAAATATTCAAAAAAACAAATTCCAGAAAATTCCAAAAA[C/G]CAAACTTGAATTGCCATAAGGCAATTATTTACATAGCATTTGCATTGTATTAGGTATGATAAGTAATCTAGAGATGATTTAAAGTATACAGGGAGGGTGTGCATAGATTTCATGCAACTATTATGGCATTTCATGTAAGCGTCT…	ss61478865
19	BTA-28152	287.7	CTGTGATACCTAATTGTTGGCCAAGGGCTAAAAATAAATTATGAATACATTCTTTTTCCTCTTAAGAGAAATTTTTTGCCAAACTTGAAGTGTAGCATAAAAGGTCAGCATGCAGTGGTATGGAAACCCAAGTACGAGATAAGTCAAACCTTATTTTCCATTTTCAGGGTGTGAACATGTGAGTCTTGACAATGACTTTTTAGCCTGGTTCCTGACCTGCCATTAATGCACACTAACACAAGGTGGCCCC[A/G]CGCTAACTTAAACATGAACTCAGACTGAGACTAACCCTGAGTGTGAATTACTCAATTCAAGCGTGTGTGGAAGGGGTGTAGAGGAGACGCAAGAGAGGGCAGGACAGGGACACATACCAAGGCATGTGTTTTCACTTATGTTTT…	ss61531349
19	BTA-28153	287.7	GTATACTAGGAAAAGAAACCTGTTTTAAAAGGTCAGTTGTATGAGACAAACACAGGTCTGTCTGTGATAAAGTATGCTAAATAATTCTAGGATATTTCAGAATATAAGACTCATTCAGTTTACTTTCTGAGCATTCCTGTATCTTTCAACCCATCAAACATTAAGAGTTACTTCACAGTTAGAATTTTTAAAAATTCAGCCAATGATCTTAACTATATTGATTCTACCCACATTTCTGTTCATGGTCAAA[T/C]ATCATCTTTTCTGGATCTGCTGTCCCTCCTGTGACTGATATAGGACCAGTTGGTTATACAAGGAGTTCTATTGACATCCTACTAATAACAACCAATCCTAACTGGCTGCCTGGCATTGTCTTTTCCAGGACCTATCTCTGCCAA…	ss61531350
19	BTA-28120	289.4	GAGCGACTGAATTGAACTGATGATAACTTAAACAAAGGTGATGACAGTAAAGATCAAGAAGACTGATGGATTCAAGAACTGTTTAGAAACAGTCAACAGTAAGTACTAATGAATTAGATATGGGTGTTAAGGGAGAGGAAGTAGTTAGGATGAGATCTGGTTTTTTGACTTTTTGCAACTGGTAGGTGTCATTCACAGAAACTGGCAGCACTGGCAGAAGGTCTATTTGGGGAGAAATCGGTAGATGAAG[G/A]TATGACGTGACTATCATAAATCCGGCCTCAGACAAGTTGCATGTGAGATGCCTTGAAGAGATCCAAGTGGAAATGTGGATCAGGCAATCGGGTATGTGTGTATGAAGGTCAAAGGAATGTCCCACCCCCCAAAATTTCTAAGAC…	ss61531323
19	BTA-28121	289.4	AGCTTGTCCTTCATGTATTCCAATATCAAATGACAAATTTCAAAAATGAAAAAACTGCAATTACATTTGCACCAACCTAAATTAAACTTCTTTATAATAATGAAATTGGTTTAATCTTATCTATCCAAACAGCAGGCCTTATTTTTTGTTTTTGCCTCCACATGAAAAGGTATCCATTGTCATATTCTTAAAAATCCTAAAATGCCTTTTCTTTCCCTCTGTTTTGCTTGCCTCTTGTTCTGTCCTTTAT[A/G]CAAGCAAGCAGACCTTCAATTGATAGGGGTTTGTGTAATGTTACATCTCCACCCCAGCACCCCAACTTCACAGCATTAATGACACAGAAAGAAAACACTATTCTTTCAATAATGTTTTGAAAGAAAATATTTTGTTTTTCTTGT…	ss61531324
19	BTA-28151	289.4	AAGATCATAAAAAAAAAAAAAAAAAAAAAAACGGTTACTGACTTTTAACTTTAAATGGAATTCAAAGGTTGAGAAAGACTGATTTTAGTATAATAGAATTTTTACAAATTTGACAAAGGCAACAAAGATGCCTTTTTACTGTGATACCTAATTGTTGGCCAAGGGCTAAAAATAAATTATGAATACATTCTTTTTCCTCTTAAGAGAAATTTTTTGCCAAACTTGAAGTGTAGCATAAAAGGTCAGCATG[C/A]AGTGGTATGGAAACCCAAGTACGAGATAAGTCAAACCTTATTTTCCATTTTCAGGGTGTGAACATGTGAGTCTTGACAATGACTTTTTAGCCTGGTTCCTGACCTGCCATTAATGCACACTAACACAAGGTGGCCCCACGCTAA…	ss61531348
19	BTA-46442	293	TTCTTTTGACTTGTAGGCAGCTACCATCTTTCTGTGTGCTCACATGATCTCTTCTTTATTCACACATGAGTAGGGAGAGAGGGGTCAGAATCTCTTTTCGTAAGACAGTAGTTTTATCAGATCAAAGCCCCACCTCTATGACACCATTTGTCATTAATTACTTTCTTAGATGCCCCCACTGCTATACACAACCACACTGGGGGTTGGGGCTTCAACATACGAATTTTGCAGGAACACACACGCTCAGTCC[G/A]TAACAACAGCAAAACTGTTAAGCAGGCAGTAGTTAATAATTGAGAATTAATATACTGTTTACATTTGAAAGAGAAGTCTGAGTACATTTTTTGCTCTGCACAGAAGTTACATTATTACAGAGTAGCATATTGGATGATGTCTAG…	ss61541098
19	BTA-46430	296.6	TACAACACTGTCATCTTCCTGGCTCAAATGTTACTGTTTTCAACAGTAGATTTGGCAGTCATTCAGAGGCAAGTAGTATTAGGCTTTTTCAATTTTCAGATATATCTGAACTGCTGTTGATTGCTCCCCAAGTCAGGTCAGATGCACTCTCTGCAGGAAGAGTTGCCAGAGGTACTGTATGTTCAAATGGAAGATTTTCGTGTTTCATAGTCAGCCTCATTTATTTTCCAGACCTCTAAATTTTTCATAG[T/A]AAGTAGCAGCATCTCACTTTGTGAACTATGGAGTCTTTATTAATTAAACAGAGTCAACAGGGCTGATTTATTCTCTCTCTTCTCAGTTGAATTACCAAGCACACAAATCAGAGAGGAAATATTTCTAATATAGAATGTTTGCCT…	ss61541090
19	BTA-46432	303.6	TAGAATGTTTGCCTAGCCTGTAAATCTGGGATTATCTCATCATACTGATTATGGCAAAGCTCTTTAGTCACCATGCTCACTAGGACATAAAAGTGAATGGTACACACACAAATGGCCCCATTCCAGCATCACAGGAAGAATTCCAAGTTTTTCTTACAGTAGTCAGAAAGCCCTAATTATTAAAAATTTTTTAAAAGGCAGAAAAAACAAACAACAACAACAACCATAATCTTTATTGAATACTTACTTT[C/T]TGCCAGGCACTTTTTGCATTTTAGAAGCATTGGTTCTGGATGGTTTTACAAAAAAACCAGGTGTGAAATGTGTACTTGAAGCATAGAAACTAACCCTCTGTGGCTTCAGTTTTATTTTTTCTATTCTATTCGCATGTTTGGTGC…	ss61541092
19	BTA-46433	311.9	TCTTTATTGAATACTTACTTTCTGCCAGGCACTTTTTGCATTTTAGAAGCATTGGTTCTGGATGGTTTTACAAAAAAACCAGGTGTGAAATGTGTACTTGAAGCATAGAAACTAACCCTCTGTGGCTTCAGTTTTATTTTTTCTATTCTATTCGCATGTTTGGTGCTAAGGATGTGTTTTCCAGTTGTGAACAGAGAAGTATATTGTGAACATAAGATAATCAATGTTTTTTGGCATTATTTTGTATTTG[G/C]AGAAAGATCAGATATTGATTTGTTGATATAAAGTGCCTAATGAAGCTTACTGTCAAGGATGACTTTCTGGGGTGGACCTTTCTAATATTGATTATTCAGAGTCTATAACTACATCTTCTTGAACATTTTACTTTTGCTTATTTT…	ss61541093
19	BTA-13349	325	ATATACCCAGAGAGTCACGGCTGGAACCAGCAGGTCACAGAATCCTCCCACTCTTTCTGTCTCTCTTCCTGTATCCTGTTGGTGGCCCAGCCCTGCAGAGGAGAGATTCTTGGAATAAGGTCTCCAGACCACCTGCAGCAACTCCATCTGGAAACAAGTTAGAAATAACGATGCTTGGACTCCATCCTTGTTCAGAACGAGCATCTTTGGGGCTGGGACCAGCAATCTGTGGTGTAACAAGCCATCCCTG[C/T]ATTCTGGTGACACTCTAAACTGACCTGGTTTATTAGCTCTCTAATTACTCCATTCTGGAAGCTCCTAAGTCAAGTCTTCCTCTTCTCGCACCTGAATGAGTACAATCATTTCCTAACCATGTACCTTTCTCCAGCTTCAGACCC…	ss38335401
19	BTA-46575	329.5	AAGGTGTGGATCAATTATTGCTGTGTGTTTTACTGGCTTAGGTGCCAGAATGAGAGCTGCCAAGAATGGCACATGTGGGAATTCTCATGTAGCTTCTCTTCTGTAATTTATATTAGTTCACTGAGATTCAGAGTCTTCATCTGAAAATTAAGGATAGTAACATCTGTCTTACCTGCCATTACACTTTGTCATGACAGCTAAAAGAAATTATGTTTACTAAAGCACTTTGAAAACTCTTTGTTATGCAAAT[A/G]TAAGGTATTATTAGACTGCTTTTGTTAACAGCCAAGGGATCAGAGTGTCTAGCAAGTGTGCTTTAAAGCTGCAGCCATAAGTACAAGGCCACAATATGATGATAATCAATGACTTTCTCTTCATTTGAGAGAGACCACCACTCA…	ss61541173
19	BTA-04223	341.1	GTTTTCCTGATGACCTCACTTCTTTATTAGGTGTGGAGAAGATTAAACAGAGTGTCCTTATGGCCATGCCATCTGAAGCAATCAGTGGACCAGGTGTCAGGAGACCTACCTTCATCCCAATTACAGCTTTGACTCCAGCCGTCATGATATTCATCCACTTGTGCCTCAGTTTCCTCTCTGCACAATGAAGGGTGAGAGAAGGAAAGAGATTGGGCCAGATCAGGTGTTCTTAATCTAGAGTCCATGGCTG[G/A]TCATCAAGGCATCTGTGAGCCTCCTGCAAACACATATATGCTTATTTTTTCTCAAGATAATTTGCAGCTTTCAACAGTTTCAACTTCTGGACTTGAATAGCAATGTCTCTTTCTAGTTCTGAGCTATCACAACACTCCTTTGTC…	ss38326275
19	BTA-44652	382.6	TTTCCCTTCATCCAAGTTTCAACTTTCTAAAATCTGCCTGCCTTTTTTGGCTTTTCAGTCTTTGGGTTTGTTTTTCCTTTTGAATATTTTTTTCCTGAAGTTTATTGTTATTGTTTCTAGAGATTGGTCTGCTTGGCACTTACTCCATCACACTGAAAGTAGAACTTCAGAAGATATTCAACAGCTCCTATCAATAACTTCTACGTTTATCATTATTTCATGATCAGTCTTCTCTTTCTGAGTCACAGAA[T/G]CACAGATATCCTGTACAGGCATTGTGAAACAGACAGACAAAAGGAACCTAGATAGATGTCTGTAATATAGAGTTTGTAACTCTCTGCAAGGTTTGCAAAGAAGTGGTTCTTTTCAGAACTGCGTGGAGGCAACACCCTTTCTGA…	ss61467782
19	BTA-44665	382.6	AGATGAAAGTACTGAGGATGGTCTGCTACGTCACAGTGCTTATTAGCTGAATCTAGGTCTGATGGCTCCAAAACCCATGCTTCACTGTTCGGCATCATTGTAGTCCACACACACATTCAAGCAGCCGCTGCCCAGAGACTCAACGTGGTGGCCTACAAGCATGGTCCTGGTGCTGGGTCCCATCTGAGCCCTCACAGAACCAGTTCACTCAGTCCACTACCTTCCTTCCAAGGTCCTTAGGGCTGGAGTT[A/T]AAAGCCCAGCCTATTTTTTGGGCTCCAAAATCACTGCAGATGGTGATTGCAGCCATGAAATTAAAAGACGCTTACTCCTTGGAAGGAAAGTTATGACCAACCGAGATGGCATATTCAAAAGCAGAGAATTTCTTTGCCAAGAAA…	ss61540135
19	BTA-44677	384.5	AAGTCACCAAGCTGGAGCCAGCCGGGTCAGTCATGAGAGTCAGACAGTGAAGCCCACATCCCCACCCACTTTCAGGGGATGAAACACCCTGTCACTGGCCAGCCCCACCTTTCCCAGCCCAGCCCCAACCTCTCCCCATCCCCCACTCTGATCACTCAGCAGCTGGGTTCCTGCTGCCCCAGCTGTCAAGTTTCCAGCTCATGCATTCAGTTATCCATCAATGGAGATCTCAGGGGCAGTTGAGCGGGAG[T/C]GGACAAACCAGCCTTTCTTTATGCCAACAGGGAATGCTTGAAATAACCAGACACACAACTCTGATTGATGCGGCCACAGTTTACACACCACACTACGGACGGTCTGAAAGGGCTGGAATTAATAGCCTATTATTAGACAGTGTG…	ss61540145
19	BTA-44716	390.5	TGTTTTTCTTACTTGGTAAACTCTCATTAGCACAGTGCATGGCATGTCTCTGCATGGCTGTTGCTGAGTGTTAAATGGAACTAGCTTCCAGAAGAAGAAAAGCTAAGGGCCACATTAGATTGTCTCTAAGAAAAGTCCTATAGCCTTTAACAGTCAGGCACTGCTCATTTCAAAGGTTTAAAGCAATGCATGCTAAGTGGATCTTTCATCTTCAAACTTCATGTTGACCATTTTTCAGGGTAAATGTCAT[C/T]GTTTCACAATTTTTCTCATTTCAAGGTGTTTGGAGACAAGAGAAGACTGTTCCCATGTGCCCATTTAGTTATGAGATTTGGGCTTTTCTAAATTGTTTATCACAGAGAAGGCAATGGCACCCCACTCCAGTACTCTTGCCTGGA…	ss61540166
19	BTA-44725	394.6	AGTACAGAGGGATTTAGAAATGTTGGCTAGTTAAAATTGGCTAGAAAGGGCAGATCTAAGATTCAAAGCCAAGATTGGTGTGAAAGATACTTGAATTCAGCTTTGGGAATCCCAGAATTTCTTGGACAAGCTAAAACACACTTAAATACCAGTACAATAAAGAGTGATTAATGTCCTAGAGACATTCAAAGCATGAAGGAGATTGCTTTCTACTGAGATTAGGAAGGCTTTGTGCAGAAGGAAGTTTTTG[C/A]AAAAGATTGTAAAGGATGGGTAAGATCGAAATACCAGGGAGGAGGTCAAGAGTCATGCCTGGAGCACATATGCGAGGAGGATGAGAGAAGGACGCTTAGGACACAACAGGAGATACTGCAGACATGCAGGGAAATCAGAGAATG…	ss61467784
19	BTA-44761	405.7	AAATAAACAAGTAAATTAAGCTTTCAAATAAAAAAACGCCACAAAACTAGGAAAGAAACACTAAAGTAAACCCACAGAAAGCAATAGAACTGGCAAAGACAAAGCCACAAATTAATAAAACAGAAAATAAGCAAGTAACAGACTTTATGAATCAAACAGTCAATTCTTCAAACAAACCAATAAAACAGACAAAATCAAAATTCTAAAAGGAAACTCACAAATATATGACTTTTGAGATTCTAAAGGGGCT[G/C]TAGCCACAGATGATATTTAAAAATTGTGTTCACCACTATATCAATCATCATAATCTAAATTAAACTTTTATAACTTTGCAAAAGGTATCTACCAGAAAATTACCGTAGACATCATACTTAATAGTAAAATATTAGATACATGTT…	ss61540207
19	SCAFFOLD226442_3035	411.1	CTAGAAATGACTATATTTGATCTTTCTCCAGGTTTCTAGGCATATTTCTCTCTCCCTCTCTCTTCCTCTTGTGCTATGGTTGGCCTGAAAGGTTAGAAAC[T/G]GCACAACTAGATGGATCAAGGGAAGATTTCATAATGCTCTGGTGCTGGGCTGGGCAGTCTAGCCAAATTCCATTCATTAGCTAAGGCACCGGGTGAGTGT	ss38328701
19	BTA-06651	414	GTGTTCATGCTTTAGCAAGACAGATCTTCTCATCTCTAGAAATGACTATATTTGATCTTTCTCCAGGTTTCTAGGCATATTTCTCTCTCCCTCTCTCTTCCTCTTGTGCTATGGTTGGCCTGAAAGGTTAGAAACTGCACAACTAGATGGATCAAGGGAAGATTTCATAATGCTCTGGTGCTGGGCTGGGCAGTCTAGCCAAATTCCATTCATTAGCTAAGGCACCGGGTGAGTGTGGCCAGTAAAAATG[T/C]TGTTTTGGTTCCATAGAAGCGCTGATAGGGAATAGGAAATAAACTTTAATTTTGGGGGTCCTCAGAGGCAGTATAGACAAGTGAACAGCCTGGGATGCTGGGAATCTTAAAGCCAGGAATTAATCTCCATCTCAACTACTTATT…	ss38328703
19	BTA-44787	414	TTGAGATGGAGATTAATTCCTGGCTTTAAGATTCCCAGCATCCCAGGCTGTTCACTTGTCTATACTGCCTCTGAGGACCCCCAAAATTAAAGTTTATTTCCTATTCCCTATCAGCGCTTCTATGGAACCAAAACAACATTTTTACTGGCCACACTCACCCGGTGCCTTAGCTAATGAATGGAATTTGGCTAGACTGCCCAGCCCAGCACCAGAGCATTATGAAATCTTCCCTTGATCCATCTAGTTGTGC[A/C]GTTTCTAACCTTTCAGGCCAACCATAGCACAAGAGGAAGAGAGAGGGAGAGAGAAATATGCCTAGAAACCTGGAGAAAGATCAAATATAGTCATTTCTAGAGATGAGAAGATCTGTCTTGCTAAAGCATGAACACACTCCACAC…	ss61540228
19	BTA-44793	420.1	TTTCAACACAGACCTCCAAGGAAATTTTGGAAACACATGTCAGTTAAGTTACCGGTCCCACCTGGAAAGGGAAAGGGTGGGCTCCTTGCTGGTTTAGATCCTTAGACGTATGAAGTCTTCTCGGATACTCTGAGCGGTACAGCTGTCTTTGTAGTGAACCTGTGCTTTTGGCGCTCTCCTGGGGGAGGAACAGAGGTTTATCTTGAAGAATCTAGAAGTAAACAAGGAGTAAAGAGACCTGAATTCTGGA[C/T]CTGATGTTAATCGGTCAACTCATTTCTGCTTTCTGGATCTGAGTTTCATCATTTGCACAATAAGAGTTTGCCTAGCTCTCTTGATGAGTTCTGGATGTTTTGGTATCCTGTGGATCTGTATGAGTGTACAGAGATGGAAAAAGA…	ss61483133
19	BTA-44815	423.7	TCAAAGGGGTCAAGTGATTTGCCAAAGGTTGTTCTAGAACCAATAAGTTGCAGAGCCCAGCTGGAAGCCAAGTCTTTCACTATTTGCCTTAAATGAAATAGCCTCTTGGGTAAAAAACATGCAAGACACAAAAGGTTATAAAAATGAGGTATTTTCTGGTTTAGTAAATCTATGTTGAAAATATTTTACCCATGCTCAAAACCAGATACTGTAGAAAATGTATCATGTTGGACCCTCAGGGAAACTTAAC[G/A]CCTTTTTAAAGCTGTTCACTAATTCAATGCATGCATGTATGCTAGGTTGCTTCAGTCATGTCCGACTCCTTGCGACTGCACGGGCTGTAGCCTGCCAGATCACCCTGTCCATGGAGATTCTCCAGGCAAGATTACTGGAGTGGG…	ss61540241
19	BTA-44817	434.9	TGGGAAGATTTACATTTGGAAGATCAGGATAATCTTCACATGCATCTGAAGGAAACAACGCCTCCCCTCCCCTTTGTTGCCTCACCCATGCATCACTAGGAGAAATAGCAGTATCGGGGAAAAAAAAAAATTGCTGCTGTCTGTGACCACTGTACCCACAGAAAAGGAGTGGGAGAGAAAATACCTAGCCATGGACCAGGCATTCCACCCCCTGCCTTGTGCTGCCTTTGCTAGGAGCCAACTTTCCCCC[G/T]TGGGTCTTTGGGAGATGCTTAATTTTAATTGACTCAGAGGAGTTGTACTTTGTGTCTGAAAAGCACACAGAAATGGGAAGTAAAAGAGTTCCACTGCCCTCCCACCCTGCCCGTCCAACCACATGCACATATACACACACAAAC…	ss61540243
19	BTA-44865	434.9	TCGCTTCAGTCGTGTCCGACTCTGTGTGACGGTAGCCCACCAGGCTCCCCCGTCCCTGGGATTCTCCAGGCTAGAACATTGGAGTGGGTTGCCATTTCCTTCTCTGATGCATGAAAGTGAAAAGTGAAAGTGAAGTCGCTCAGTCGTGCCTGACTCTTAGGGACCCCATGGACTGCAGCCTACCAGGCTCCTCCATCCATGGGATTTTCCAGGCGAGAGTACTGGAGTAGGGTGCCATTGAAATGACTTA[A/C]AAGGATTCTTGCAAAGAACATGAACAGAGAGGATAATACTGATAGTGCCAGGACAAGTGACCAATAAGAAAGTGACACTCTCACTTTTCTTGCTTCTCATGGAGCTATCCATTGGTTGTATCACCAGATATGACAAGAATATTG…	ss61483148
19	BTA-44888	437.6	GATTCTTTACCATCCAAGACACCAGGAAAGCCCATAGAATACTGGAGTGGGTAGCCATTACCTTCTCCCAGGGATCTTCCTGACCCAGGGATCAAACCTGGTTCTTCTTCATTAGAAGTGTGAAGTCTTAGCCACTGGACTACCAGGGAGATTCCACTCTATCTAAGGAGCTATGCAAAACTCTTCACATATCTGTTTATTATTCTATGAGTGTCCTACAGGGTGGGTGTCATCATTTCCAGTTCCCAAG[T/A]AAGGAAGCCAGAGCCCAGAAGATTAATTGCCTTTCCCAGATTGACAAGATAGTACTCGCTGGAGCAGAGATTAGAATCTAGGTTGGTCTGACTCCAAAACCAGTGTTCTTCTTATGAGCCCCTGTTCCCATTGAGTCCAGGGGT…	ss61540285
19	BTA-44889	440.2	CAGGGAGATTCCACTCTATCTAAGGAGCTATGCAAAACTCTTCACATATCTGTTTATTATTCTATGAGTGTCCTACAGGGTGGGTGTCATCATTTCCAGTTCCCAAGTAAGGAAGCCAGAGCCCAGAAGATTAATTGCCTTTCCCAGATTGACAAGATAGTACTCGCTGGAGCAGAGATTAGAATCTAGGTTGGTCTGACTCCAAAACCAGTGTTCTTCTTATGAGCCCCTGTTCCCATTGAGTCCAGGG[G/A]TCACACAATCCTAGTCTCTGAAGTCAGGCTACCCGCAGTCCCTTTTGAGGTCTATGTCACTAGGGGAGAGTTATTTTTTCTCTGCCTTAGTTACCTCATTCGTGAAAATAAATATTGGTAGTATCTAACTCTTGGGCATAAGAT…	ss61540286
19	BTA-44893	440.2	TCCCTCCCCTTTCCCTTTACCTGCAGAGGCTGGGGGTAAGCAGGGGGGCAGCATGACAGCCCTTTGCAGTGTTTGTCTTGCAGGCTTACAGTTTTTCCCCCACTTCACCACGGTGGGGTCCTTACTTTCTGCACAAGATCCGGTGGGCTCCTTTCTCTGCTTCTTCTGGGGTGATGATGCTGATTTCACCACCAGCCCCCTGTCATGTTCCAACTAAATGCAGTATTTCTTGAATGCTGTCTTCCCCGCA[G/A]TCCCTCAGCAGAAGATCCCGTCGTAAAAAGCCTGTCAAGAATCCGGCCCCTGTTCATTCCTGAGCTGGGAGTCAGTGATTTCCCTGTCTCAGACGCCATCGGAGTTGCCAGTGATTAAGAAACTCATATATTTTCACACTCATT…	ss61540289
19	BTA-44927	447.4	ACATCAACATGAATTAGCCATAGGTGTGCATATATCCCCTCCCTCTTGTACACAGATGATTCTGGGAGCACAGGCATGTCTGTGCTTGTTGACTAGGACAGAGGGAACCCCTAAACTGAGGGCAAATAAAGCGTGGCCTGAACACTCGTCAGGGTGTGGGGAAAGGCAGGGTCTCATTCCTGGGCTAGCACTTTCAGTGGGGTCTTTGGCTTCTGGTCTCTGGGCCTCAGTCTCCCCCTATGAGGTCAGC[G/C]GGGCCTCCAAGATTCCTGTCTGCCTCACCACTGTGTGACTTCCTGGGGATGAATCTTCAGCCAGTGATGGGGTCTAGACCCCAAGGGTCGAATCCTCTATATGATCTTCTGGAAGAAAGGCAGAGGGAGGAGACTGGCCTCCTA…	ss61540307
19	BTA-44928	447.4	GAGGAGACTGGCCTCCTAGGGAACTGTGAAGGGAACACCCATCGGGGTGAGGCAGAGAAGGAGAAGCAGCAAGTCCGGCTGAGATCACACACCCTGGCCCCCTGACTCCTACACCAGCCCTGGGAGCGAGGGGCTGGGTGCCCTTGGTGGAATTGTGGTTTGCAGAGTTTAATGTTCTTAAGTGAAAGAAATGGGATCTGAGACAACTCTTTCAAACTCAACAGTAATAACAGCAGTAGCAATAATAACA[C/G]CTCTGAGTCTGAGCGGTTATTGTGTCTTTGGCTCTGTCCTAATTATCTAACTTACTCTGCATTGGGACCTCCCTGGTGGCCCAGTGGTTGAGACTTTGCCTTCCAGTGTAGGGGGTGCAGGTTCAATCCCACATTGGAGAGTTA…	ss61540308
19	BTA-44930	447.4	TGCTGGGGCTAGGGTCCATCCATCTTCCCCCTGGGAGCCACTGGCCTCATCTCTGGGGCTTGGATCCCACCCTGAATCAGAAGTCAAGAGGCTGGCTCTCAAGACCCAGCAGTTCCAGGCATGTGCGTTTTGATAAGCAGTTGGGAATCTGAGTGAAGCCAGGAAGGATTCTCCAGTTCTCCCCCACTCGTGAGCTTGTAACTCCATCCTCCTTCTCTTTAGATAGTGCTAATTCACCAGACTCTCTGCC[T/C]GGGGCCGCTCTGATGTCATGGGTTAGCTGTCGTGGTGAGGTCAGCCGGGCCTGGGTGGGTGCTGGCTCAGAGGCAAGCTTGCCAGCCTTTGAAATCAGAGCTGATAGTTTTTAATAACATCAAATTTTAAAATTCATTTCTCAC…	ss61483164
19	BTA-44965	449.6	TTTTTAGAGAATTTCCATGGTTCACCCCAGCAGTTGGCAGTAATTTCTTCCCTAAAATTTGGAATGACTAAGAGAAATTTAATGAATTTAAGCAAGGCCATGGGGAAGACGTCTTTGAAATAACCTCCAGGTTCTATGGTAGAGTTATGTCCCACAACACTTCTCCCCTGGAGAGAAGCAGAGAGAGGAAAGGAAATAAGTATCATGAGCATTTAGTAAATGTCAAACTCTGCTTGGTGCTGGGGGCCCA[T/G]AAGTGAAACAAACAGTCCATCTGCTCAAGCAGTTTAGAGCAGTCTAGTGAGAGAGAGAGGTTGGTTGTTTTTTGTTTTTCTAAGTCAGAAATAGCAAGTTTATGCTGTGAGTGCTAGGCCAGAGGGATGCTGTAATTCATGGTG…	ss61540335
19	BTA-91865	456.2	AGCAAGTGTCCTTATTAGCGACAAAGAGCAGACACAGAGGGAGGAGGCGATGTGAAGATGGGGGCAGAGACTGGAATGATGCAGGCACAAGTCAAGGAATGCCTGAAGCCACCAGAAGCTGGAGAGGCGGGGACAGACTCTTCCTCGGAACCTTCGGAAGGAGTGTGGCCCTGTCGACACTTTGGATTTGGACTACTGGCCTCCTGGAGGTCATTTTACAGATGATAAAACTGAGGCAGAGGGGACAGCA[C/T]GGGGGTCAAGTTCACAAAGATAGAACGAGCTGAGACAGTGGCTTCAGTAAGTGGCAAATGCGGTCGTTCAAACCAAGCCTCTGCCTGCAAACAGCCAGAAAACTGAACTGTGAGAGACTACATTTCTCGGAACCCAAGTGTGTG…	ss61495411
19	BTA-45143	467.2	GAGCCACATATGACTATTTAAATTTATATTATAAAATACAATAAAAATCAAATCTTTTGTCTGCACTACTATCATGTCAAAGTATCCGGTAGCCACAGGTGGCTGTGGACGTGTTGTGGATCACACAGATAGAGAACGTTTCCGTCACTGCAGAGGTGACCTCAGAGGTACACATCCAGGCTCAAACTACGGCTTCTAATTCAAGTCTGTCCCGCCACCCTGCCTTAGTAAATAAGCTTTTTGCTGGGAC[A/C]GTAGCGTGCCCATTCATTTGTAGAATACAGGTCATCTGTTTGGAGCCTGCAATAACAGAGTTGAGTAGTTGAGTAGCAACAGAGACCAGCTGACCTGCAAAGCCAAACACATTTACTGTTTGTCCCTTTACAGAAAAGGTTTAC…	ss61540437
19	BTA-45487	479.6	ACGTGACTTTGCGGCTAAACATCCCTTGGTCCTCATGACCACCTCTGGGGTGAGCCACAGCTGACCCCAGAGATAGATGGTGGGGACTGCGGTTTGCAGGTGGAGCAGATGTGAGGCTGAAAGCCAGGTTCTGGACCACAGCTCCTCTGTGTCAGTGTGAGAATGATCGTTCCCCCTCCTGTGTCCCCAGACACCACGGTGGCTCACTGACCAGCCTCTAGGAGAGTTTCAGAACTGAGAATTGGAAAAA[C/T]ACAGACAGGAGAGATCCATCATTTCACCTCTTAGAAAAATTAACATTTATGTAAACAAACCCAGGAGAAACTCATGGCACCTAGGCCAGACAGGAAACATTTTAAATCTGATCTAAAAGGAAAACAGTCTCCGTGGACGTCAAA…	ss61540586
19	BTA-45490	487.3	AAAGGAAAACAGTCTCCGTGGACGTCAAAGAATGTGGACAGAAAATTGAAAACCCAGACCCGTTTCTAGACCAGCTCTGTCCAGCGACATGGAGTGTGAGACGTGTATAGTTTGAAATTTTCTAGGAGTCTCAATAAGAAGGAAAGAGCAGATGAAATCAATAATGGTTCATTTAACCTATCTCAACATGTAATGGGTGTTAGAAATACTGAGATATTTGGGTGTTTTTATATTAAGTCTTTGGAATCCC[G/A]TCTGTGTATTTGCACTCACAGCAGCTCAGGTGCTCCACAGTCACGGGGGCCTGGAGGCTGCTGGTCTGGGCAGCTCAGGACTGGCCTGTTGCCTTCATCACTATCACTCCAGTACTGACAGCCTCATGGGTATATTCTTACTCA…	ss61540589
19	BTA-45492	489	GCGGGGTGGCCTCTATCCAAGTTGCTCAACTGCGTGGCTGCAGCAGAAACGCAGCCCTAGACAGTATACACACAGCTGCTGCTCTGTGCAGCTAACACCATTTACAGACTCGGGCCTGCCCTGTGACCGTGGTTTGCATCGCCCTATCGCTCACATGTGCTGAGCAGGAACAGGGGAACCTCATAACAGTCTCCCAAAGAGGAGACGTGTGTCTGGGGGACAGAAAAGGAGGTGGCGGTGCCCTCTTCTC[T/C]TCGTTTTTCTTTGGAATCATGTATTGTGTTATGTGCACCACCTATTAAAGAACAAAAAACAGACAAGACTTGCACACAGGAAGTCCTTGCAGACTGCCTACTGTGAGGCCTCCTCTGCTCTCACTTTTACCAGCTCTGTTCCTA…	ss61540591
19	BTA-45491	504	GACGTGTATAGTTTGAAATTTTCTAGGAGTCTCAATAAGAAGGAAAGAGCAGATGAAATCAATAATGGTTCATTTAACCTATCTCAACATGTAATGGGTGTTAGAAATACTGAGATATTTGGGTGTTTTTATATTAAGTCTTTGGAATCCCGTCTGTGTATTTGCACTCACAGCAGCTCAGGTGCTCCACAGTCACGGGGGCCTGGAGGCTGCTGGTCTGGGCAGCTCAGGACTGGCCTGTTGCCTTCAT[C/T]ACTATCACTCCAGTACTGACAGCCTCATGGGTATATTCTTACTCAGAAATTCTGGGTTCTTTGGTGCATTTAATTCTCCAGGTAAACTCTAGAATGATTTTTTTGCGGGGGGAAGGGAATTGTGGAAAATGTTCTGCCACACCT…	ss61540590
19	BTA-45669	517.6	GGGTGCAGAGGGTTGTGTGTCGGGGGGTGTCTCTTCCAGCTGAGACTCACTGCCAGCAGGCTGTGCTTGGCTATGGCTGGAGGTCAGGATGAGCTGTCTGCCCTCGCTGGTCTGTCCAGAGTTAGGTGATCATTTCAACCTCAAATCACCTGGAGAAGCCATGCAAGGCAGTTCAAACTGTGCTTGGAAGGGTGGGAGGTAAGGCTTGCTCTGAGCTGTGAGCTGCAGGGCCGGTGATGAGTATGTTCTG[C/T]ACAGATGAAGGCCCAGGAAACAGCCTGATCACCAGCTGGCTCCCTCTGGCCAGCACTGGCCAGGGTGTAAGAAGCCTGCCCTTCCTTCCTTTTTAAACTGCCTCATGCTGGTCATCCTTGTGACTTGCAGACCTCTCTGGACCG…	ss61483394
19	BTA-45635	530.4	TTATTCCCCTAGATTTTTTTGTGGTAAAATACTCATAATATAAAAATTGCCACTGCAACCCTCTTTAAGTGTACAGTTTAGTGGTATCAAATAAATTCATAAAGTTGCAGGAGCATCACCACCATTCATCTCCAGAACTTTTTTCCTCTTGTAAAACTGAAACTCTACCCCCTTTAAGGGGGACCCCTTTCGTCCCCTTAGCCTATGGCAGCCACTTGCCCACTTTCTGTCGCCAAGACTGGGACCCCTC[A/T]AAGTATTTCACATAAGTGGAATTACACAGGATTTGTCTTTTTTGGGACTGGCTTATCTCACTTGGCATAATGTCCTCAAGGTTCATCCGTCTTCCATTGATGTACAGATCACATCTGCTTATCCACTTGCCCATCGATGACCAC…	ss61540667
19	BTA-45631	532.3	AAATATGTGTTTGCCAGTGTGTGGACTATTTCTGAAAAGATAGTCATGAAACTGATAACAAAGAGTGAGGATGGCCTCGTGGCTAAGAGCTCTTGCTCTGGAGTCAGACAGCTGGTGTTTGAATCTGAGGTTTGTGACTTCATAGCTGTGTGACCTTCGGCAAGTTACCTACCCTCTCTGTGACTCAGATTCCTCATTTCTGTAAAACAGGAATGATGACACCGGGTTAGCCTGAGGCTTATATCAGTTC[A/C]TAAGTGTAAAGGATTTGGAATAATCTCTAGCTATAGAAAGCACCTGAATATGTTTTATGCATAAATACACAGACTCTTAGATGCAGATACACATAAATTAAAAAAAAAAAAAAAACACACACAAAGCATTTGCTTCTGGGCAAG…	ss61483384
19	BTA-45632	532.3	ATCTCTAGCTATAGAAAGCACCTGAATATGTTTTATGCATAAATACACAGACTCTTAGATGCAGATACACATAAATTAAAAAAAAAAAAAAAACACACACAAAGCATTTGCTTCTGGGCAAGAGGATTCAGTGGCCAGAGGTCCAGAGATTCAGGAAAACTTTTCACTTCGTACTCATTTACCTTTTGAATTTTTGTACCCTGTGCGTTTATTCGCTAGTCAAATACTAGGGGCCCCTCGGGGCTGTCTC[A/G]GCATCATCCTTTACTGAAACAGTTCACCCCAATTTGGGTTATAAAGGTCGTGGTGGGACAGCATGAGAGAATTTTCAGAAGTTGTTCCTCCCGTCTCAGTACTCTGAGAGGAGTGTTGTCATTTCTGCATTTTCAGAAGTTGCT…	ss61483385
19	BTA-45636	532.3	ACAAGCCGCTTCTGTTTGATTCACATAGAACCGTGAGAAACAGCCCCGTACGTGAGGCTGTGTTTTTCATTCTATTCAGTCTTTGTATATTCAAATTCTTCCAGTTTCAGCTCTTGCTGTTCTGCCAGATTTCTATCGCATTGATGGCTTCTCTGAATTAATAAGTGTTTTGCAATCGCTGAAAAGTTTTCTTCCCCCAAGCATGGGGACTTATTCATATTGATTTTTTTTATTTTTCCCTTTCTCTTTC[C/T]TCTCTAGCTACTCCTTAGATGTTCTGTTTTGTAAAGTGTTAATAGAATTTTTCTTGCGCCCCGCCGCTTTATCTGTTCAGGAGGTCTTTGCGAGGCCCATTGTACCCCGCTCTGTAGAGGAAAGAGCTCTGTTCTTCACGACAA…	ss61540668
19	BZ857409-C89KA	534	ATCGGGGATGTTTTAAAAACTCCCTGGGAGATTCTAATGTGC[C/A]CCCAGGGCTGAAAACCGCTGAGGAAGTCCAGACCTCCGAGAAGACAGTCATTCATCTTACAGGCTTCTAAAGCTGGGCTGTGGGATGACGCATGTCACCTGGACCTTCCCCACCGGCCCTGCCCGCAAGTGAGGAAAGCAAAGCTGGAGTCGTGAGCTCCTTGGGTTCTGGGTGACATCTAAATGCCAACT	ss69357390
19	BTA-45584	536.1	TGCTAGAAATCGGGACCGTTTGACCCCCTCTTCTTCTAGACCAGGAGGGTACAATGAAGCAGGAAACTGTGGCTACCATGTTGCTATCATAGGAAACCAGCAAAAAGACAATACTGAAAGGAGAGGGAGGGCGAAACTAACACAACTGCAGAGAAAGCGCCATGAACAGTCCACACAGGAAGCTCACTCTTCCACGGAGCTTCCAGGATGTCGGCCAATAAATCCTCTATAATATTTAACTGCTCTGAGC[C/T]GGGTTTTCTGAGATAGTTCAAAGCACCTTGAATCAAGGCCCAGGATGATGCCTGTCACATATAATAATTATGGCTGTTAAACACTTAATAAATATCTGCCAATTTAAATCCACGCCAGATGTGCCCGGGGTCTGGTTCTGAAAT…	ss61540643
19	BTA-45586	536.1	TGATGTATTTTATCCTCAACAGAGTTGGTCCGAAAGCCCTTGGAAATGAATGAAGCTGAGGTTAGAGGCGGGCAGCTCTGCACATTATTATAAATTCACTGGGGTTACTGAAATCCAATGCGGGACTCTTTATGGGCAGAGTCCTGGCTCTCCCAGAAATGGAGACTGTTAATGATGAACTGAGAAACGAGGGCCTGGTGCCAAGAGCACAAGGCAGTGACTGGGAGATGTCTGTTCAGGGAAGGTCTTG[T/C]GAGTAAGTCTGGCTGGCTGCAGCAGTTGGTCTTAATGGGGTCCCAGATTCTCTCCCCCTTTCCTAGGCGCTGGCTCTGTTCCAGGGAGAGGGTGGCCCCAGGACCCTCCCCACAGATGGGCCATCTTGAGGTCACAACCCCCAG…	ss61483372
19	BTA-45574	542.7	GTGCAGGGCAAGTCCCTTCTCCTGTGTCAAAGGCGGGGCGGGGGGGACCCAGTGGTCTGAGACGCTGGGACTCCCCCAGGAACTGGGACAAGTATACCCCCTCCTTTCCCCAGCGGGTATCTGGCTGCCTTGCTCAGGGTCTGAGCTCCTCCCCGGAGGAGAGCCACATGGCAGAGGAGCAGGGTGGCTGCACTTCAGTCCCACACTGGGAGAGTCTTGGACGGAGGGCACAGGTGAACCCATAAAGGCC[G/A]TTGTCTCCCACACCACCCTCTGTTTCCTGGGGTTGCCTCCATGGCCACGTGGGATGGATGAGAGGGTGGACAAGGCTGCCCCTGACCCTGAAGGCAGAGCAGCCTGGTCTGCAGCCCCTGCAGAGTTGGATCCAATCGGAATCT…	ss61540637
19	CC531035-G564FA	546.1	CCTCCCCCACCCCCTCTCTGCGGCTTTCCTTCTGCCTAAATAACACCTTGCTGAGAGGCGAAAAGACCCGTTATGTTCTTTCGGTGAAGCTCTGTCTAACCAGCAGCACCCAAGAAAGAGGC[G/A]CCCCAACCCTAAGTCGTTGGAAGACACCTGTAACTTCCCCCCTTTAACGGCTTTCCTCTTTGTAATGGTACTATTGCTCAAATGTGTAACATGTTTTTTTTTAACCTTCTTAAACTGATTGTGTCGAACAGATGTAACTTCTTTTAA	ss69357391
19	BTA-11204	547.8	TCCTAAGGAAAGGAAATTCTGGACTCCAGCTACTCTGCAGTATTTTCTCCTTAGAGGACAGAAAGTCAGGAGGACACTTTCGTATTGGTCTCCCTACGTGGGTGCTCTCCCCCGTCTCCTTCTTTCTGTAAACAAGGGAGGAGATCCACACGTGAACTCAACATGGCCCGTTTATAAGACTAACTCACATTCTGCTCTTTGTTAAAAAGGCAGAAGTGCCTCCTACTTGCATTGTTCTTCTCAAAAATGT[C/T]GGCTCATTCAGTCACTTCTATCAGGACACCCAAAGCTTTGAACCTTAGGTAGCAACACACCTCTAACTTTCCGGAGATATTTAGTACTCTCAATTCAGATTTTTTTTTTCCTTCTTCTTTGCAGCCAGATCATCCAGGGGACAG…	ss38333256
19	BTA-45159	570.5	GGCTTTGAGGTTGGCATATTTTGTGACCCTGAACAACATCGTCAAAATGACACTGACTGGTCGCCAATGACATGCCAGAGAATAATACAGAAATACTATTTGATCTTCCCATCAACTCGGCAAGTCAGGCATCATTACTGTCATTGTACAGATGAGGAAACTGAGGCTCGGTGGATATGTGACAATGGAACTTACAGAGGACAGAGCCAGGACTGGAAGCCAAGATCAAAACTCTTAAATCTCTCGACGC[T/C]TCAACTTAACCCCTTCACGAGAAAGGGGAAAGGGTACAAATCAACAGAACTGAAAGGATGATGCTTATTAGCATTATAAATATTATCTGTCATTATCCTCATCAGAAGTGTAGTTAAGAGATACTGGGAGAAAAGGCTGGTGTC…	ss61540445
19	BTA-45686	584.8	CATAGAGGTAGCTATTGGGAATAGCAGAGACAGGCTATTATTAAACAATTGCCTCCGGTCCTGTTAAGTCTCCTGTGGCGGGAAATGAGGGGGCAGGCTCTTTCAGTTTTTTTACAATAAATTCTGGTTTTAAAAAAAAATCCTCAGTCACATTATTTCAAGACTTCAACATCTTTCACAATTGACTCTCTCTTATCTTATCCCCTCCATTTATTCCTCTTAAGTCACATTCTAATCAAGGTCACCATCT[T/C]CAGTTTCCCCCATACATACACAATAAAAATAATACGGTTGTGGAATTTGATTGGTAAAAGAAACTGAAGAGGCATAGTAATCTGACAGTCTGTGTTTCTTTTCCATCCACTACACATGTATACCCGCTGCCCACTCTCCTCTCC…	ss61540686
19	BTA-45689	588.6	TTTGAATTCTGAACTATGGAGTCTGAGATGAAGACGAAATTGAGATGTTTCTATTGGAATTTGGGTAAAGAGCGTTTACTCAGTATGTATGTTCTTGCTCTGCCCCAGTGTTCACAAGAGCATCTGGACAGGCATTAACAAGCACCATTTTTTAATTTTTTATTTTTTTGCAAATGGATCATTTTTTCGGTAATGGAGATAAGTGACTGCTAACTCAATGTGTGTAGTGTCATTATATCCCCGTTTTAAG[C/T]GGTGGAATATATTTGGGGTGGAGGCTATACCACTGGAAAGAGCTTTTCCTTTGTACCAGCATGCCTGCGTATGTAAGGATTTATGTTTTTGACTATTAGCATGATGTCACTGAACTAAGCTTTCTAGTTTGGTTCAGGCCCACA…	ss61540689
19	BTA-45688	597.4	ATGTATTGACATGGTAACTCTTTGAAGACTAAGAGAAACAGAATCCTATTTGAATTCTGAACTATGGAGTCTGAGATGAAGACGAAATTGAGATGTTTCTATTGGAATTTGGGTAAAGAGCGTTTACTCAGTATGTATGTTCTTGCTCTGCCCCAGTGTTCACAAGAGCATCTGGACAGGCATTAACAAGCACCATTTTTTAATTTTTTATTTTTTTGCAAATGGATCATTTTTTCGGTAATGGAGATAA[G/A]TGACTGCTAACTCAATGTGTGTAGTGTCATTATATCCCCGTTTTAAGCGGTGGAATATATTTGGGGTGGAGGCTATACCACTGGAAAGAGCTTTTCCTTTGTACCAGCATGCCTGCGTATGTAAGGATTTATGTTTTTGACTAT…	ss61540688
19	CC590090-C167FA	607.9	CTGGAAAAAGGCCGTTTTTAAAAAGCAATATAGTAATAAAATAAACAAGAACTTGTCACTAGAAGACATGGACTCAAGTTCTGTCACTTTAACATCTTCAAATTCATTTCCTCCAACTCCAAAATAAGGCTAGAAACATTGGAGAATTAAAAGGAATCAAAGCACTCCAAAAAAA[C/A]CCAGCTACTACTTCCACCAAGTATTTGTCCTGTGTCCTTGCATTTTCCCCTCTAACTTTTCCATTAAGAAGGTAGAAAATGGCACAAACTCTTGAAAAGTCACTACTTTGGAAGTAAGCCCAATCTGACTGGAGGACCACACTACATATAAGATCTAAGCTATGCAGTTCACCT	ss69357392
19	BZ886415-T167FG	618.4	TTGTGGATGTCACTTACTTTGTAATTCAATTTAAGAAGCAAAATTCCCCAAAAATTGTTAGAAATATCAGGAGATAAAAAGATGGAAAATGTCTTAATGTTACTTAGCTTCTTCTGTAA[T/G]TATCAACTGGAGGACTGATTTCCAACTTGCAAATAGAAGAACCTGAGTCTATTTACTGGTTACTTACTCAAGACACTCAGAAAGGGAAGTAAAATAATTCAAATTTCTATGTTTCTCTTTCTAGGCAACTGAATTGAGTAATTATCTTTCGAGTGTCTAAGCAGGGCACAGCATTGTGCTACGTACCCGGGAAGAAAGGG	ss69357393
19	BTA-45703	621.9	CTTTCTGCTGCCTCCTCTCAGAGCCAGGTCTGAGCCAAGCTTTCTCAGCTTCTGAGGAGTGCGGGTTGTATTCAGTGCTGCAGGGGGTATCTTTGTTCCTGCCTTAAAAGATAGGCCTATTTGAGCCTGGCAGAGGAGAGAGAGGTTTTGGACAGCTCTGTGTCCTTGGTGGCTTCTCTCTCAGGTCCTTTCTTGGGGACAGTGAGAATATATTTCTGCCCTTCAATAACATGGGGCAGAAAAGTGCTCG[T/C]TTTATATACATGATCTCTAGTGATGCTCATTTCTACAGGATGTCCCATGGAGAGGGACTCTTTCCATATCTTGGGACGTGTAAACCTGGATCAGCAAGAGAGACCCATATTAGTCACTATAGCCCTGGGAACCCAGGAGAGTTT…	ss61483406
19	BTA-45726	648	TGATGTGAAGAACCAACTCATTGGAAAAGACCCTGATTCTGGGAAAGGTGGAGGGCAGGAGGAGGAGGGGCAACAGTGGATGAGATGGTAGGATGGCATCATCGACTCAATGAACATGAGTCTGAGCAAACTTAGGGAGGTAGTGAAGGACAGGAATGCCTGGTGCGCTGCAGTCACGGGCTTGCAAAGAGTCGGACGCGACTGAGTGACTGAACGATAACAGTGTAGTGATGCCTCGTTGTGATTTTGA[T/C]TTATGTTTCCCAAATGGTAAAAGATACTGAGCATCTTTTCATGTGCTTATTTGCTACCTGTATACCGTTTTTCATCTTTTTAATGGGCTGTTTGTTTTCTCATTGTTGAGTTTTAAAAATTTCTTATGTGTTCTGGATTCAAGT…	ss61540711
19	BTA-45733	673.5	AAATGGCATTATTTTGTTCTTTTTTATGATTGAGTAATATTCCATTGTATATATGTACCACATCCTCTTTATCCATTTCTCTGCTGATGGACACATTTAGGTTGCTTACATGTCCTGGCTATTGTAAATAGTTCTGCAGTGAACATTGGGGAGCATGTATCTTTTAAAATTATGGTTTTCTCTTGGTATATGCCCAGGAATGTGTTGCTGGGTCATATGGTAGAGCTGTGGTAGGTTTTTTTATTACATC[A/C]AAAGATTGAAAATACAAACATCCATCAGTAGGAGATTAGCTAAACAAGTTACAAGACATCCTCACAAGATATGCAGCTATAAACAAAATATTCAGGAAGATTTTCAGGTATATTGTTAAGGGAACAGGGCACAGTAAAGAACAA…	ss61540717
19	BTA-16243	681	CTGTACATAGTATAATGATTATTACAAGCAAAAGATTACATGTAAAACATATAATTTCAAAACACTATGTAATATAATATGAATATTCATGTACATGATATTCAATTCAAGAACCACAGGGTACCAATAGCTTATACCTGCTTATAGGTCCTCTCCATCACATGACTTTTCCCCAGATGAAACCACTTATTTGAATTTTGTGTTTATCATTCCATTACTTATAAAAGCAATCTCATCACATTTTTACATA[A/G]TCAGCATATTGTTTTATTTTGCTATTTTGAGCTTCATACAAATATTACATTGTATATAATATTCCTGGATTTGCTTTTTTCCACTCCACATTATGTTTCTAAATGATACATGTTATTCTGTTTGGCTGTAGTTTATTCATTTGC…	ss61525107
19	CC498982-T72KC	689.6	TTGGCTTTCTTTTCATTAATAAGGTAGAGAGAGAGTTGCTGTATGCCTCTTCATAGCTTTGGAAATGT[T/C]GTGAAGTTCATCTTAGAACTTTATAATTTTGAAATTAAGCAACTCAGATTTTTAGGAAAAAGGATAATATCCTTATTATTTTTGTGTGAAGGTTGATTTGAATATTCCTGTGACAATAAGATATGTTCTCTTGGAAAGCCACACCCTCCTTTCTCTCTTTTGGACAGTCTCCTCTTAGGATGATAGCATTTCCCCAGAAGAGAAGTCCTGTTTTCTGCGT	ss69357395
19	CC498982-T89BC	689.6	TTGGCTTTCTTTTCATTAATAAGGTAGAGAGAGAGTTGCTGTATGCCTCTTCATAGCTTTGGAAATGTTGTGAAGTTCATCTTAGAACTTTATAATTTTGAAA[T/C]TAAGCAACTCAGATTTTTAGGAAAAAGGATAATATCCTTATTATTTTTGTGTGAAGGTTGATTTGAATATTCCTGTGACAATAAGATATGTTCTCTTGGAAAGCCACACCCTCCTTTCTCTCTTTTGGACAGTCTCCTCTTAGGATGATAGCATTTCCCCAGAAGAGAAGTCCTGTTTTCTGC	ss69357394
19	CC498982-G89BA	691.3	TCTTTTCATTAATAAGGTAGAGAGAGAGTTGCTGTATGCCTCTTCATAGCTTTGGAAATGTTGTGAAGTTCATCTTAGAACTTTATAATTTTGAAATTAAGCAACTCAGATTTTTAGGAAAAAGGATAATATCCTTATTATTTTTGTGTGAAGGTTGATTTGAATATTCCT[G/A]TGACAATAAGATATGTTCTCTTGGAAAGCCACACCCTCCTTTCTCTCTTTTGGACAGTCTCCTCTTAGGATGATAGCATTTCCCCAGAAGAGAAGTCCTGTTTTCTGCGTTTTGACCTCTTTGCCCAATAACCCTTTTGTTCTTTGTTCAGAATGATACAGCGCACAACTTGGAGACTTAGCCCTAAACCGGGAGTCTGTGACCCACTATGTAACACA	ss69357396
19	BZ872308-T167FA	698.2	CAAGACATGAATCATTTTAATTTATACTATAAAAAAGCTATTTATAAATAGCATTATTCTACTACTACTTCTTTTAAATGCATCAAGCACTTCTAAATATCTAGAAAGACTAGATATTCATATAAGAACGTAATTGCCCACTATGTACACAGCACTGTTAAATAAAATGCACACATGT[T/A]ACGATGGTTAAAAAAAAGTAGTATGGTATGGTACGGGCACAAACATACACACACATAGATCAATGGGGCAGAGTAGAGAGCCTAGAAATAAACTCATGCACATATGATCAATTTATTGATGACAAAGGAGGCAAGAATATATATTGGGGAAAAGATAATCTCTCTTTTGGAGAGAAAAATT	ss69357397
19	BTA-16709	715.2	GAAAGGGCTGGTTTCCATTTCAAAAAAAGGCAGTGAAGGGTCTGGGGGAGGAGGGGACTTGGGCTCGATATCAGGTGTTGTTGGCCGACTGTTGGGCATTTCACCGTCAGGGCTGAGTAAGGCCCACCACGTGGAGTCTGGCCCGTATCTCGGTAAGCACCGAGGGGGCAAGGGCCGAGGGGTCAGTTCCAGCTCTACACGGACAGAGTGCTTTCTAGAAGAGGGCTCCGGAGGCCTGAGTGTGGGTCGT[G/A]GGAACTCATAGATACTGTCTGAGGGTTTTGCGATATATTGCTTGTATTCGGGCTCCGGAGTGGCCAAGACAGAAGATTTGCGGGGACTCTCAGATGCTGCTCGAGATGTCCTGCGGGAAGCTGACTGTGCCCCGGGGGAGATGG…	ss61525327
19	SCAFFOLD23408_767	718.9	TTTGGTTTGGAGCTGCACTGAATATAAGTCACAAAATAGAATCCCAGCTTTCTACAGGTTTTGGGGGTGGTTTGGTTGGCCGTGGGGTGAAAATCCAGGT[T/C]GCTCAAATCATAAATTCTCACACATTCTTGGCCCAGGAGTGCACGTAGGCTTGTAGGAGTCAGTCATTGGTTTCAATCACAAATGGCTATTTGTGTACCT	ss38328944
19	BTA-16718	724.4	TGTTCTAACAGTCAGTCCAGTTCTAACCGTTGCTTCCTGACCTGAATATAGATTTCTCAAAAGGCATGTCATTTGGTCAGGTATTCACATCTGTTTCCTTTACAGCTTTCAGGGGCGGGGCCCGCATTAGTCAATCTATGCAGCAAATGCCTTCCGGGCTTATAAAGACTTGGGTTGTGACTGGCTGTCACTCTACATTATGTAAATTAAGCCTGATGAGGTACACGTTTTTAAAACATAGCTAAAACAC[G/A]GGTGAGTTAAATAAGAAACATAAAATGATTCCTTTTCTTAGGGAAAGATCAATTGTAAGTGAAACCACTCAGACGGTGTCCTCTCCCTCTTACTCTCCCAAAGGAAGAGAAGAACGATCATCAATGGCCAGTGGCAGCTGCAGA…	ss61525329
19	BTA-104142	747	TCTGTGCTTGGAAGTCCATTTAACATGAGAGAGAAACAACTTTTGTTTTTGAAGAACCAGATAGTTGGGCAATCGATACCATAATCTGGATGAACCTATTTACTGTATAATCAGAACCACCTGAGTAGCTTTTTGAAAAAGTCCTGGATCCCCCTCCAATATCCTCATTCAGGACATCTAGAGTAGGGCCAGGAACCTATCATTTTAAAAACTCCTCCAACTGACTTATATGCAGCCTGATTTGGGAACT[T/C]CCTAGTAAAGGAAAAGAGCTAAGGAACAGTTTCAAGGGGGAGAGGGAATAGTTTTCTGTCTTATAAAATAGAAGTTGCAAAAACAAAAAATAGGAGTTGCAGTGGTGTGTACAGAGGGTAAAAGAGAAATTGGCAATGGGATAA…	ss61471256
19	BTA-45810	769.1	GCCTGGGAAATGCCATGGACAGAGGAGCCTGACCGGTTACAGTCCATGGGGTCGCAAAGAGTCAGACACGACCGAGTGACTGAGCACAGCACAGCACTGCACAGGAAGAATCAAAGATCAAAACACAGTCACAGCAAGCAGTGGGGTTAGAAGAACCTAAGTGATTTTTAAGTGCGTTAAACAGTACATTAAAAATATCCATCCTTAAAATGAATTAATTTTTAAAATACACATCATAACTAATGGCATT[G/A]GATTCAATGAAATAGCGAATATTCAATAAAACTAAAAATTATTGCATTGTTATTCCTACTCCCATCATTATAGTAACTGGTGCTTCCACTTACTGAAGTAATAAGTAATACTGAAATTACAAAAAAAAGACACAGATAAGAAGT…	ss61540749
19	BTA-46435	779.3	GAACTCAGGTTGCCTTGCTCCTAAATTTTGTGTGTTCTTCCCCTCCAGGGCCCAGGAAGAACAGGAATGCTGGAATAAATTACACGGTAACCCAAATACATTACTTATCAGCATGAATCTAACACTAAAGATTGTTAAGCATGTCTGCATTTACTGGGGAGAGACAGAGGAGGGGGAGGAGTGGGGCATGAAAATATTTTTTTTGCTGGGATTCAATCTGTTCTTAGCCCACTGTCCCATACAGATAACC[T/C]GAACCTAGGTATGCTACCTTGCTTCTGTAGTGTCAGAGAAAAGATGACTTGGTAGGGACTAATGCTAACTTAGCTTCCCTGGTGGCTCAGTCAGTAAAGAATCCACCTTTGGATTTGGGAGACTCAGGTTTGATCCTTGAGTAA…	ss61541095
19	BTA-46436	779.3	AATCATGCAAAGTTCAGAGGAAGAACCCAAGAATTCATGATAAAAGGACATAGTTGAGGGCACTCGATGGCAATCCTCCTTGCTCCTGCGCACCAGGCCCATCTAAGGCGTCGCAAGAGCCCTGAAATCTCACACGCTTCCCACGCCGACTGTCAGTTTCTTTCTCGCTGAGCTCAGAGCCACACGGTGCCTATTAGTCACCAGAGAGCAGAGCCAAGGTTTAACTCCTTGGTGATGTAGGGGAAACAGC[T/G]TTTCAAATTGGATTCCAGGAAATCTAGGGAAGTATTAGACAGGAAGTCTCGTACAGCGTTCCCAATTTGCCCAACGTCAAGGCTGGAGCTGGAAGCATTTTTCGAAACAATTAGTCAGTTTAGCAATGGGACTGCACATGGTTT…	ss61541096
19	BTA-46438	779.3	TAGTTTTACTGCAATCTGTCTCTGGTATAAAAGGAGGTCTTTAGTTCATTTTATGCAGCACATAGTAATCTGATTTCTTATAATAATTTACCTATGTACAAATGGAGATTCCTTCTTTCTTCCAAAAAAAAGATTGAAGTGGCAGCCTTGATTATGTGTTCTTACTGTAACTTCTTATATAGAAAGTACCCGTTAAATATTTGTTGAATGAAGAGGTGAAGGATTGCTCAGGCCTGCTGGTATTCTTGAG[C/T]TACCTGGCAAGTACTGTGAACTCTTGAGAAGTAGCTGGGTACTTAGTAATCTTCCTACCCCGCATGTCTGATGGCATTTCTGTCTGTTTTCAGCTCATTTGGGTGACATATTCTTTTACACAGATCTTTTGAACCTTGCACATT…	ss61508913
19	BTA-46440	784.8	CTTTCAGCTAGTGGAATTTTAAAAGACATGTAACCTGAAGGATTTGCTTAATTATATTCTGTGTTTGATTTTAATGGAGAAACCAGTCATTACACTGCAGTAAGCCATGAGATAGAAATAACCATCCTTTAGAGGAAAGCTGGCACCCTTTTATGTTTAACTTGGTAATTTTCTGACAGCCATGCCACTTTCTGCCTCTGTTGCTTTTTCAATTAATTTTGAAGAAATTTCTTTACTATTGGTGGAGAGC[G/A]TGAGGATGAAAACTTCTCACCTCAGGGGAACATCTAGATACTTTATTTAGCCTTTCCACCAAGAACTCACCCCCACCCCCCAACTCAGATGAATGAATTCACAAATTGGAATGTACATGCTTTTTTTGAAAAAAATTTTTTAAA…	ss61483612
19	BTA-13223	800.7	AAACATATAACTAAATCTGCCGCACCGATATTCTTCCTTCATCTTCCTCTTCTATAACAGACGGCTGGATTTATCCAAGTTTGAATTCTACTAAGAGCACTGAGACACGGGGCATAGGGGAAGTTGGGGTGAGAGCAAGAATGAAATGACAGATCATGAGAAAGGTGACAGGATATCCACATGCTATTAAGAACAGGTATGATGGAAGTGAGCTGGAAAGGCAGTTGGCTGAGGCTAGAGAGAGATGTCT[A/G]GGGTTTCGAGTTAGGAAATAGAACATTAAGTGATACAAAGTCCAGAGTGTAGCTATAGGAATAGGTATGTACAGTGCAGTCAAAAAGCTGTCATTAAGCACATCTGCTTTCTTAATTCTTCTATTTTTATGCCTCCTTCATCCC…	ss38335275
19	BTA-45982	800.7	CGTCTATGGGGTAGCACAGAATTGGACACGACTGAAGCGACTTAGCAGCAGCAGCAGCATATTGAAATTTACCACAAATTCCTAATTCAATTAAAATAAAAATTTATTTGTCTCAAACTAAAATTTAAAAAGATATACACAATAATCACATTCTGACTTTTTGGATAATTACAAAAATTACAATTAGCATAATAAATAAATTTATAATGTATTTCTAAGGTTACAAAACAGCATGATAGAACTGAATGGC[C/A]AACAAAGTCCAATAAATATTTACCACACCATAAGATTAAAAAGCAAGAATTTTGTGTCTAGAACACTGCTGCTGTGACTATGGCCAAGCTGCTTCTGCTATCACTGTGAAAAATCACCTTATAGGCCCTTATACATCCATAATT…	ss61508872
19	BZ840034-A72KT	812.6	GCTGCATAACAAATTACCCCAATATTGTTGACTTAAAACACAAGTATGATCTCAGTTTCAGAGCATCAGGAATCCTGGAGTGGGTGGTATTGCTAGATCACATAGTGACTCTATGTTTTACCTTTTGAGGAACTGCCAGACTGTTTTAAAGTGG[A/T]TGATCCATGTTGTATTCCCAACAACAGTGTATAAGGATTTTAGGTTCTCTACAACCTCATCAATATTACCTGTTTTTTGACTCACATCACAACTGGTGTTAGTGGTATCTCACTGCGATTTAATTTGCATTTTCTAAATGACCGATTTTTGAGAATCCCTGTTTTCTGAGAATGCCTACATAATGTTGAACATCCCCTAATGATGAGCATCTTTTCTTTTGCTCTTAACCATTTGTAT	ss69357399
19	BZ840034-C72KT	812.6	TGCTGCATAACAAATTACCCCAATATTGTTGACTTAAAA[C/T]ACAAGTATGATCTCAGTTTCAGAGCATCAGGAATCCTGGAGTGGGTGGTATTGCTAGATCACATAGTGACTCTATGTTTTACCTTTTGAGGAACTGCCAGACTGTTTTAAAGTGGATGATCCATGTTGTATTCCCAACAACAGTGTATAAGGATTTTAGGTTCTCTACAACCTCATCAATATTACCTGTTTTTTGACTCACATCACAACTGGTGTTAGTGGTATCTCACTGCGA	ss69357398
19	BZ840034-A167FC	818.6	CACATAGTGATTCTATGTTTTACCTTTTGAGGAACTGCCAGACTGTTTTAAAGTGGATGATCCATGTTGTATTCCCAACAACAGTGTATAAGGATTTTAGGTTCTCTACAACCTCATCAATATTACCTGTTTTTTGACTCACATCACAACTGGTGTTAGTGGTATCTCACTGCGATTTAATTTGCATTTTCTAAATGACCGATTTTTGAGA[A/C]TCCCTGTTTTCTGAGAATGCCTACATAATGTTGAACATCCCCTAATGATGAGCATCTTTTCTTTTGCTCTTAACCATTTGTATATTTTTGGAGAAACATCTATTCAGATCTTTTAGTTGGGTTATTGGTCTTTTTCTTTCCCCTTCTTTTAAAACTCTCTTAACAACTTTCATATATAGCATA…	ss69357400
19	CC538776-CWR1752T	836.3	TGCCCCTCTTATCCAGGCTGGCACATAACATTGAGCAGAGTTCCATATGTTATATAATAGGTAAAAAATACCTACTATATGTAAGATTACAAAGTGTAATAGGTGCTCAAAGCTAAACATTCAATTTAAGAGTGAATTTCT[C/T]TTTACTTTCCTTGCTGTCTTACTCCCTGAAAACTATTTCCCACCCCCGAGGCCCCAGCTATTTCCTTTTGGTATGTGGTTTCACATATGCTTTGCTACAGGTTGAACCATATGAGATTACAACTATTCAACTATTTTTGACCTCTGAAAATGCAGTTT	ss69357401
19	CC538776-G167FT	841	AAAAAATACCTACTATATGTAAGATTACAAAGTGTAATAGGTGCTCAAAGCTAAACATTCAATTTAAGAGTGAATTTCTCTTTACTTTCCTTGCTGTCTTACTCCCTGAAAACTATTTCCCACCCCCGAGGCCCCAGCTATTTCCTTTTGGTATGTGGTTTCACATAT[G/T]CTTTGCTACAGGTTGAACCATATGAGATTACAACTATTCAACTATTTTTGACCTCTGAAAATGCAGTTTCATGTGGTTGAAGCTAATAGAAACACACACAAGTACAAAAATCTTTTTTTGAGCTCTAAATG	ss69357402
19	CC538776-TGR527C	845.7	GGTTGAACCATATGAGATTACAACTATTCAACTATTTTTGACCTCTGAAAATGCAGTTTCATGTGGTTGAAGCTAATAGAAACACACACAAGTACAAAAATCTTTTTTTGAGCTCTAAATGCTATCATACTGTATTTCTTCTTGACTTGCTTTCTTCTGTTGGAGTCTTGGAGATCTTATCATGT[T/C]GCTACATGTAGATCTACATTATTGTTTTTAATTGCTACAT	ss69357403
19	BZ953217-CRM25KT	853.6	GGAGGCCTGGTGTGCTGCAGTCCATGGGGTCGCAAAGAGTCAGACACAACTGAGTGACTGAACTGAACTGAACTGAAATGTAAGTCAATGTTTCTCTGAGTTCTGTGAACCACTCTAGTGAATTAATCAAACTGTGAACCACTCTAGTGCATTGATCAAACTTGAGAAGGGAG[C/T]TGTGAGAATCTTCAATTTATAGTCGGTCAGTCAGATACACAGATAACCTGGATTTGAGATTGCTGTCTGAAGTGGGAACAGTCTTGTGGGATGGAGCCCTTAACCTCTGGTATC	ss69357404
19	BTA-24942	863.3	AGATCAAGAAAAAAATGTTAACAGAAAGTGTTCACAAAAACACTTAAATTATCAATGGGGATACATTTGCAGGAAATAATTCCTCATCTTATTCCAATACTATTAACATTATTTCAGAAAACATAAATTTTCAATATGAAAACTTTAAACTAAAATTAACATCCATTTGGTGAATGTTGTTGTTAACTAGAATTGTACAGATCAAGACTGTTTTACAATAGAGGAGTCATTTGTGGTCAGTGGGGCATAA[C/A]ATGTGGTTTTAGATGCCAACGTGTAATGAAATGAAATTTATGTCACTCTTTTTTGCTTTCTTTTCTGTGGACTAATCATGAATCTACTATGTCACTGAAGTTTGTTTAACAGCTGGTGTTGATGAAAAGACACTGGTCTTAAAA…	ss61529599
19	BTA-24946	863.3	AAGCATGCACTTCCTGGTACTCCACAAATGAAGAAATCTAAAATCATCAATAAATGTGTAAGATGTGCTACTCCATCCCATCTAATTAGCAAATATTAGGAACATGGACTGTACATAGGGCAGTGGAGAGCACCATACAACTGGTGGCAACACTGTAAATTTATATATTGATCAGCATAGCTCTCAGAGAGCAATCTGATGAGCTGTGTAAAACTTGGAAGCATCTAAACACTTAATCCAGTAATTTCAA[G/C]TTTTATAAATCTGTTCCAAGAAAATCATTAAACAATACAACATTGTTTATAATAGCCTCAAATTGGACACAACCTAAATGTCAATAGATTCATTAAATAAATTCTGACATGAAAAAACCATAATTCAAAAAAAACATATATATA…	ss61529603
19	CC546172-T89BC	874	TCCAGGCAAGAATACTGGAGTAGGTTGCCATTTCCTTCTCCAGGGGACCTTCCAGACCCAGGGATGGAACCTGGGTCTCCTGCATTCTTTACCATCTGAGCCACCAGGGAAGCTCCTAGGAAACAGAGACCCTAAACAAATGTGTCCCTTCCCAGAGGAAATGTGGCAAGGCCAAAAGGTGGAGTGGGAAAGGGCTTGGAACCAGCAAAG[T/C]GGGGCAGGGGGAGAACCTCAGAACTTCAGAGAGGCTGGAGCTGCCTTCTCCATGGAAAATCACCCCCACCAAGGGGTGTAGGCTTGTCTG	ss69357405
19	BTA-46447	878	AAGGTGATTCAGATATGTGTGTTGTATACTCTTTTTCAGAGTCTTTTCCACTGTAGGTTTTTATAAGATACTGAATAGAGTTCCCTGTGCTCTACAGTAGGTCTTGTTGTCTACGTTTTATTTCTAGTAGTGTGTATCTGTTGATCTCAAATCATTTAGCATCATCTCTTACAGAATTTCTACTATTATAAACATCGTTTTTCAAGACTACCTAGTATTCTTCGGCCACAATGAAACATAGTTTACTAAC[A/C]AATCCTCTATTTTTAACGTGGCAGTGAGCATCTGTATGCATGAAGGTTGTTGGCATCTTATTTACTTGGGTTAGGTTTATGGCAGTAGCATCCCCAGGTCAGTAGTTCAGCATGTTTTAAAAGGCTCTTTATACATATTGCCAC…	ss61541103
19	CC507099-TGR527C	884.2	GGAGATGATGGAGGGGGAGTTAGGATACTGGACA[T/C]GGGAGGGATTTCCTTGGTAGCCCGGTGCTTAAGACTCTGCCCTTCCACTGCAGGGGTTTGATCCCTGGTTGGGGAACTATGATCCCGCAAGCTGCACAGTTTGGCCAAAAGAAAAAAGAAAAAGATACTGGCCATGGGAAACACTGAGCTTACTGAGGG	ss69357406
19	CC507099-A91DC	887.9	AGCCCGGTGCTTAAGACTCTGCCCTTCCACTGCAGGGGTTTGATCCCTGGTTGGGGAACTATGATCCCGCAAGCTGCACAGTTTGGCCAAAAGAAAAAAGAAAAAGATACTGGCCATGGGAAACACTGAGCTTACTGAGGGGTGAGGGA[A/C]AAAGTTGTGCAAAAAGTCCTGCCACTTGAGGTGGCTCATTTTTCTTTTTTAAAACAATTTATTATTATTTTTTTAATTGAAGGATAATTACTCAGCCATATTGTGTGGGTTTCTGCCAAACATCAATGTGAATCAGCCAC	ss69357407
19	BTA-86490	898.2	TATACGGTATTTCTGTAAGCTGATTCTGGTGGTCAAAGAAGGGATTTAAATAAACAACACCATATAAGTTCAAAGGGACACTGGTTACCATAAAAGATGATCCTTATTTCTGAGTGGGAGCCTGTTTTTATATCTTAATTTATAACATGGCAGAGCTGTTGTTGATTATTCTTAGAGAATAACTAAGAGAATAACTTAGAGAACTTTGAGAGCACCTGTATATTGTCACCAGCAAAACAAAATAAAAACA[C/T]TCAGTGGGCAATTTATTTTACATTTATAGTGAGAGGACAGCCTTTCCTGTGGATGAGACTTGAGTAGTTGAGGAAAGACAATGCTAACAGAGTGGGGGCAAAATTCTATTATTGGGCTGAAGCTTATTCAAAGAGAGCGGCTAT…	ss61562878
19	BTA-86493	902.1	GAAGGGAAAGGCTACCCATTCCAGTATTCTGGCCTGGAGAATTCCATGGACATTCCATGGAGTCACAAAGAGTCAGACACAACTGAGCGACTTTCACCTTCTATACGTAAAATACAAGAAAAATTTTTCTGAAAAAGTATTAGATCTCAAAATAGAGTACAGCAAAGCAGGAAAACACAAATCTAATACAAAACAATATATAGCCTATTATACCTCAGCAATAATAATTTTACAATGTAATAATTCCTAG[A/G]TGCAAAAATTCTATACTTAATGATGCAAATTCTAACTGCATTAAAATGTAATTTCAATGTAATTCAAATTAAAAACTTAAAAATATTCTTTATATAACTTCAAAATATTTTTATATAACTCAATATTCTTTATATTACCCCATA…	ss61562881
19	SCAFFOLD105007_21421	908.2	TCCAGATTAGTTCTGTGAGTATTCTTGTAATATTCTTCAGATTGTGAGGACAGTAGTGCTCATTGGTACGTGTGATTCTAACATGGAAACAAACTTCTCC[T/C]CAAGGTAAAGGTCCTTACTCATGTGGAAAGCTTTCAGTACCCCTCTTCTACACCCTAAGGCCTTATTTGGAAAGTTAATGAGCTATGAGAGTACTGTCCT	ss38322368
19	BTA-00316	910	TGATACGGCCTGAGAAAGGTTAAAGATGACTAGTGACCTTTGGCAAATCTCTGTGCAGTAGAACAGAATCAGTACCATGTTCATTTGAAGTTTTGGTCACAGTAGATTATCTGACACATACATTATAGTCTTAGGTTCAGCACTTTACAGTCCAGATTAGTTCTGTGAGTATTCTTGTAATATTCTTCAGATTGTGAGGACAGTAGTGCTCATTGGTACGTGTGATTCTAACATGGAAACAAACTTCTCC[T/C]CAAGGTAAAGGTCCTTACTCATGTGGAAAGCTTTCAGTACCCCTCTTCTACACCCTAAGGCCTTATTTGGAAAGTTAATGAGCTATGAGAGTACTGTCCTGTCACTTACTATACAAAGTACAGATCTGAGGCTGTTAAGTTTGG…	ss38322368
19	BTA-86498	913.7	GATTGTTTTCAAGGAAATAATATTTTTTTTCCCTCCCTGGATTTTTAAATAGCACTTAAAATTCATCCTTCCAAATAATTTATTTGACTTTCCTTGTAAAGAATATAATAATAATAAATTCTCTGAGGTCATGTTGAAAGAAAAATTTTAATATTGAAATTGTTCAAATTGGATTATTTTGAAACATTTATTAAATCTTGGTCCATATATTTCTAGTTACCCTGCAACCGTCCTATTTGAGTTTTCTTTT[C/T]AATGTGTTTTAAACCCAGCGTGGTGAATTGATTTAATAAAAATGCCTCTGCTTTCTCTGTTATCTGATAACTTCTTAGGACAACTAACAGCTTTTGTGAGAGCAGCACCATTAGCCCTAATGGGTAAGGAGGACAACTGATACG…	ss61493920
19	CC474822-GGR527C	917.4	GGGCATGAGTTTGCGCAAACTCCAGGAAATAGTGGAGAAGAGAGGAGCTTGGTGTGCTGCAGTCCAGGAAGTCCCAAAGAGTCAGTCCTGACATGGTGATTGAGAAGCAACAACCTTTCAAT[G/C]TTTTGAAATCGTTTCAAAGATTTCAAAGAAAAGAAAGGGGCTGGGGTCCTTTAAGAGCATATTAGTAAGTGAAAGAAGCCAGTTTAAAAAGGTTACGTACTGTATGGTTCCAAGTAAACAACATTCTGGAAAAGACAGAAACAGCAGGACAGTAAGAAGGTGAGTGTTAGG	ss69357408
19	CC767956-GRM25KC	922.9	GGGCCAAAAAGTGGGCAGTGGCCCAATTCCTGGAAATCCCTGCGCCCTTCCCCAAAACAGTTGGAATAATCTTCTCACTCATTACCCTAATAAAAACT[G/C]ACAACCTCCCACCTTCTGAGATGGCCCGTTTTCTGTCTGTGGAGTGTCTCCCTGAATAAACCTTTCATTCTACGATGACTGGCTCTTGAGTCCTTTCCCTCATGAAGCCAAGAACCCACGTTTAGCAGCCATCCTCGGGACTTGCCTGGGACGTGGCAAGTGACCATTCTCTCATGTCCA	ss69357409
19	BTA-93463	924.7	AATAAGATACAGAATCAAGGCTGAACTGGACCTTAGGATATCAGCCTTTAGAATTGGCTGTCTATTAACATGAATAAGAAACATCATTCCTGTTTCTTACCCATATTAATATTGAATGAATTTAAGATGTGCTCAGAAATAAGTTTAAATGCTATAGTATTTCCCTTTTTTCTGATTTCATCCCAATTTTTTCCTACTTTTTTCCAATCTTCTGCTAATAATTAGTAATATTGATAACTGCTGTGATATA[T/C]CTGGCCTTCTGAGAATGTGCTTTCAGAAGAATGACCAGTAAAATGGGAAACACAGTGGAATTTTATGTCATGTATTGAGACAGTTTTTTAAGATGATCAAAGCTACACAGTACAAAGAATTTATTTAATTTTGGGTATTGTGAT…	ss61566568
19	BZ914683-C93KT	926.5	ATTGAGATAATTGTAAAAATTTGAAGATAGGTTTTATATTACACAATTCTGGATCAGCATGCCATTTTCTGACTATGGTTCTATAGAAGAAATATCCTTATGCT[C/T]AGATTAAAGAAGAGATACACCATATTGTCGGGTTGGGAAATAGAATATTGTTAAGATGGCATTTCTATCCAAATTGATCTATGGTTCAGGGTTCAGTTCAGTTCAGTCGCTCAGTCGTGTCCTACTCTTTGCGGTCCCATGGACCGCAGCACACCAGGCCTCCCTGTCCATCACCAACTCCTGGAGTCCACCCAAACTCATGTCCATT	ss69357410
19	CC509023-G167FA	933.8	AATCCTGGGCTAGAACTGCTTTACATGTTCAGAAAATTGCCATTCCTATGTGGCTAGAAGGGAAAGAGGGAATTACTTCTGATAATGGTAGGAGATGTGGTCAGAGAGGTAGCCCAGTGAAAGATCATATTGTATTAAGCCTTGTAGGCT[G/A]TGATAGTAATTTCACAGTTGGTTATGAGGGAGATAGATGGGAATCCACTGGGTGTTTAAAAGTTCATTTAATTATCCTTCAAATAAAAATAAATTAAGGGAGGGAAAAAACTCAGTGTACAAAAGATTGGAATGTTACAGCGAAACTTGTCCTTTACCACAGCTAGTTTTAGGGATTCT	ss69357414
19	CC518784-T89BG	933.8	TTTTTGTAGGATTGGTTTGTTCTAATTGAGGTGCAAACTACAGTCCTCCTATGTCCTTTGGTCATATCTCTTCAATCTCTTAATTTTTAGATTTCTTCTCCCTCTTTTTTTCCCCCTTTGAAGTTTATTTA[T/G]TAAAGTAACTGGTTTGTTTACTCTGTGGATCTTCACATAGTCAAGAGTTTGCTGAGGGCTTCCCTGGCCAATTCAGGGTACACAGGTTTGATCCCTGGTCCGGGAAGATCCCACATGTTGCAGGGCAGCTAAGCCCAGGGCCACAACC	ss69357416
19	CC574701-G89BA	933.8	TATCCTGTTTTAAGCCGAAAGAATTATGGCTCTTTTGGAACTAGGAAAGAGGCACTGGTTTGGCTAAACTTTTGAAACTTTCTGTTTTGGAAACTTGTAAGTATGCAAAAGT[G/A]GAGAGACTAGTATAAGGAACTCCCTTACAGCTTTCATCCAGTTTATAAATACGTCTCATTATGATTGTTCTCTCAGCCACCAGGCACTCTGCCCTTGTGACCCAATTATTTTATTTCAGTTTTATTGAGATTAACTGATAAAATAATACGCACTGTGTAAGTTT	ss69357411
19	CC574701-T167FC	933.8	TATCCTGTTTTAAGCCGAAAGAATTATGGCTCTTTTGGAACTAGGAAAGAGGCA[C/A]TGGTTTGGCTAATCTTTTGAAACTTTCTGTTTTGGAAACTTGTAAGTATGCAAAAGTGGAGAGACTAGTATAAGGAACTCCCTTACAGCTTTCATCCAGTTTATAAATACGTCTCATTATGATTGTTCTCTCAGCCACCAGGCACTCTGCCCTTGTGACCCAATTATTTTATTTCAGTTTTATTGAGATTAACTGATAAAATA	ss69357413
19	CC574701-T89BC	933.8	GGAACTAGGAAAGAGGCACTGGTTTGGCTAATCTTTTGAAACTTTCTGTTTTGGAAACTTGTAAGTATGCAAAAGTGGAGAGACTAGTATAAGGAACTCCCTTACAGCTTTCATCCAGTTTATAAATACGTCTCATTATGA[T/C]TGTTCTCTCAGCCACCAGGCACCCTGCCCTTGTGACCCAATTATTTTATTTCAGTTTTATTGAGATTAACTGATAAAATAATACGCACTGTGTAAGTTTAAGATGAACAGCAATCATATTTGACCTACATACATCATGAAATGATTGCCACAATGAGTAAACATCCAT	ss69357415
19	CC574701-T91DC	933.8	TTTTGAAACTTTCTGTTTTGGAAACTTGTAAGTATGCAAAAGTGGAGAGACTAGTATAAGGAACTCCCTTACAGCTTTCATCCAGTTTATAAATACGTCTCATTATGATTGTTCTCTCAGCCACCAGGCAC[T/C]CTGCCCTTGTGACCCAATTATTTTATTTCAGTTTTATTGAGATTAACTGATAAAATAATACGCACTGTGTAAGTTTAAGATGAACAGCAATCATATTTGACCTACATACATCATGAAATGATTGCCACAATGAGTAAACATCCATTATCTCATGTAAAAGAAAAAG	ss69357412
19	BTA-93482	951.1	TTACAGGGACCCCTGAAGTAGACTTCATTCCTTGGAATAGACTTTCTCCTCGCTCCATTCCCCAGTCCTAAAAGAGAGATTTTTACTGCCTTGTGACCACAGATCCGCTTCCCAGAGAAGACCCCCAGGGTGTGGAATCTTCTCCTGAATTGTGATTAAATCACTCCCCCCCACCACTGGTGATTTAATCACTAGCCCCAGGCTGGTGATTAGATTCTAAGACAGTGCAGACAATAGGGCCCTACACCTG[G/A]TGTGTATTCTCCCCTCCCCTCTCTGAGGATCAAAGCTGCTCTGGGAGGCTGTGTGATCCTGGGCCAGCAGGTCCGGGGAGTGCACCAGGACTCAGGCCAGGGAGGAAGCCCCTTTGCCTGGATCATTCTGGGGGAGGCGATCCC…	ss61566577
19	SCAFFOLD110615_4785	960	GGGTGACAGCTCCCCAGCAGCCCTTGGCAGCCACCAGTCCGGATGGAGGAGACATGAGAGCGCTAGCTAGGGCATCACCAGGGGAGAAAAAGCACCTGAT[C/G]TACTGCCAGCTGGGCAGGTGTTTCCCAGTTCTGGTGACAAGTTTGATAATAAAGAACAGGTATGTAAAAACTATACAAGTGAATATATGTGGGAGTTATT	ss38322758
19	BTA-25637	979.3	CAGCCGCGGCACAGAGGGCCCGGCTGCCCGGCAAATACTGGCCCCAAATCCTGTGCTCCATTATTGCATCTGAAAATCCGTTAACATTTCACACAATTTCCTGCACAGCAGTGCGCTTCATAATGCTGGGAGCCAAGCCGGCCCAGTAATTGGGACTGGAGTGGGGCAGAGTCCAAAGCAATTAATCCAGCCTCCTTCCTTGTTTGTGCCAGGATAAGCCTGACGGGGTGGAGAGTAATTGGAAAGGAGC[G/A]GCCTCCATCCCCAACTCGGAATTAATATTTTCCTGTCCTGATTTAATTCCGCCCGGGAACAGTGACACAGAGACACGCCGTGTCAAGCGCTAAGTAATCCACCACGAGCCACCTGAGGAGGAGCAAAGGACTTTTCCTTTTCTT…	ss61530009
19	CC571398-T89KC	988.5	CTCTTTACAGGGAGGCAGGATTTGGCTAATAAGAACCAGCTGTGTTGTTGGTGGGTTTTGTTTGGCCCCTCCCCTGCCCTTGCTCTGATAGCTGTGAGAAACTGATGACAACCTGTTTGACCTCTGACCTCCGAACTTGACCCATGGCTAATACCTCCAGCTGCTGATTGCCGGCCGAGCCCTTTGTCTCCGGC[T/C]GTTTGGGAGCCAAGACAGACAAATGATTTCTATTTGTCCTCTGGTGTTGCGAATGGGGCTGATCAATAGGAGCCTGAGGATA	ss69357417
19	BTA-46509	1015.9	GAAATAGATGTTCACGGATTTGTCACCTAAGGCAACTAAGTAATTAACAAGGGGGGAATTTCGCTGACAATACTGGTTGCCTATGGGACAGGGAACTGGGTGGCAGGGGTATGGGGTGGAAAGGACGATTTTTTCTATAGCGTCATTAGTGTCTTTTGAATTTTGAGCCATGTGAATGCAATGCCTACTTAAAAATAAATATAATTTATAAAAACCAAAACAGAACCTTATTTATCAAGATTCCAATTGC[G/A]ATGACTTACTCAAAATTTTAAAAGTTGTTCTTTAAGGTGTCTATTAGTGCTGTGGTCAAATTGGCATTAAAATATTTAGTCTATTCAAGTCAAAATAGTTGATGGGCCCAGGGAAGGGCCACAGAGAGATATGAGGGTGAACAT…	ss61508916
19	BTA-97840	1022.6	TGGTACAGTCCTAAATATGTATTTAGCTGATAGGCACTGTTCTTGTCTATTGTACAAATATTGACTTTAAAAGTATAAATATGTATTTAACCATCAGACCAGAAAAACACTGAAGCAGTTACTTCTCAGGTAGAGATATTAATATTGTATAAACCTATATATGCATATGTTTACATTATACCACATCAGTGCAGAGCATTTCTTTAAAAAAAAAAAAAAAGTTGATGAGAGCCCCAACAGAGTTCTTGAT[G/A]TTCTGCTCCCTTTAAAGTGAGTCTTGATTTTATGTTTTCGTATGTTTATTCCCTTCTTTCTAATTTTATATAAATGTGATCTGTTGTAGTGTGAGTAAAACCTAGTATCAGTTCCTCTCAAACTTGAGAAATCTGTTAGGTTGG…	ss61496935
19	BZ871466-CGR527T	1025.8	ACTATTTTCTGAAATATGTATTTACCACTGATAATTTGATCATAACTAAGCAAGAAGGTGAAGCAGTGCCCATAAGTTGCTTTTAGAAAGATTTCAAGGTTTTCCTAGAGTTGGGCTACACTGATATGAGAGGGTATGAGAAATTGATTAGCTTGTGGGGTGATGATGGGGAGGT[C/T]AGTGTCATTGAATTGGGATTTAGAGCTAAAGGAGTGGAGAGAGTTTTCAGAAGA	ss69357418
19	BZ924124-C69KG	1025.8	CTACGTCATCCTTGGTGCTTGGCATGTTTCAATGCTGGGGTCAGTGTGGGCTTCTAGTTGGATTTGGTGCCAGGTATGTGTCTACTTTGGACACTCTCTTTTCATGTTAGATTAAAAATGAGGGTGCCTTGAATTTGGAGGAACGAATGTG[C/G]GAATGTGGCCTTTTATTTCTTGTGTTCTCACATTATAGGAAGATGGTGGGCAGCATCCGTAAAAGATGAGAAACACTAGCTTTGTTTTGGAGCTGGGTGTGCCCTGTTAGCGTTTGGTTGTTTTAGAA	ss69357419
19	CC551636-GGR527C	1029	AGGGCTATTTAGGGAGTTTGGGACCAACATGTACACACTGCGATGTTTAAAATGGATAACCAACAAGGACCTGCTATTGGTAGGGCACAGGGGACTCTGCTCAATGCTACGTGGAAGCCTGGAAGGAAGGGGAATTTAGGGGAGGGAGGGTTCATGTATATTATGGCTGAGT[G/C]CCTTTGTTGTTCACCCGAAACTATCACATTGTTAAACGGCTATACTTCAATATAAAATAAAAAGTTACTGAAAAAAAAAAAAAAAAGGGCTGAAGCCAAAAAGCCTTGCAAAAAACC	ss69357420
19	BTA-46474	1043.9	TAAACCTTTTGTCAAAGAGAGCAAAGTGTCCATTCATATAGTGCTTAGAGGGAAGACCTTTGTTTTCATTTGATGCGATGAAAAATATCCATTTTTCGTTTGAGTTCCAAGTGAATTTCAAAGGCTTGTGGCTGAGTCAGTAGCAAAGACATTAGAGTAACTCTGACTGTAAGTCCAGGCTTTCTCCTCACTGACCTGGTGTTACTGTCTGATCGTAATGTTCCTGCTGAAGATACGAGGGTAAAATTGG[T/C]AAGAATCTGCCCATATTGATTAATAGTAGGGAGAAGACAGTGTGCTACCCTTCTTCCAATGTGTGAGGCACAGCAGAACTTTTCAGAAGTATGTCTGGTGGACCACGGTGATCTCTACAGCTTTCTTGGGACTTGATGAATTGG…	ss61541111
19	CC511666-T72KC	1055.7	GATCCCTGGGTGAGCCCTGTAGGAGGAAAGCCATTTCATCCCACTCCAGGTTTCTTGCCTGGAAAATCCCATGAACAGAGGAGTCTGGTGGGCTGCAGGCCATGGGGTCGCAAAGAGTCGGACACATCTAAGCAACTGAAAACACGCGCAGACCCCCATCAACTCCTTTTAGAGTCAGAATA[T/C]GGAATAAGTGGACAGGCAGGGGAAGTTTCAACAATTCCCTAAGAGATGTGGATGGATAGTCAGGGCTGGACATCACAGGCTAGATGGGGCAAGGCTGGAGTCTAAAGGGGTTGGAGGCAGTCTTGAAGGTCTCCTGTCGAAGTAGAAGAAGTGAGAGAGCTGGTCTGAGGGTCCTAGACTAGGATCCAGGAGCCCCG	ss69357421
19	CC519175-G89BA	1066	TGGACCACCAGGGAAGTCCCCACAGTGCCTTTTAAGACCCAATCATGGGCTTGCCTGGTGCCTCAGTGGTAAAGAATCCACCTGCCAATGCAAGAGACATGGGTTCAGTCCCTGATCCGGGAAGATCCCACATGCTGTGGAGCAGCTAAACACGTGCCCT[G/A]CAATTATTGATTCTGTGTTCTAGAGCCCAAGAACTGCAACTGCTGAAGCTCGTGTGCTCCAGGCTCTGCAACAAGAGAAGCCACCGAAATGAGAAGCCTGCAGATCGCAACTAGAGAGTAGCCCCTGCTCACAGAAACT	ss69357422
19	BTA-46456	1067.6	ACCTCCCACGGGCAGCCTCAAGTTTAATATTTCATCGGAAAGAAAGCAGGAATTTTACCTGCATTCCGAGCTCTTTTTTTGACATGAACTGGCCAATCTCTCTGCTTGACCACAAGCTTTCTACAGGCGGGGACCATCTTTACAGCATCTTGCACAGAGAAAAGCTGAAGGACCATCTTGAATCCACATGCACTCGAAGTTCCCTGAATCGGTGTTGTACTCAATGCCCTTTCCAGACAGACTGGCTGTC[G/A]CAGTTCTGTAATCTAAGCTGTGGTCCACCTCGTCCCCTCGCAGGACGATAGGGTCCCTGAAGAGAAGAAGGAAGGAAGGAAATGGAGAAATTCAGAATGCAAAATGAATGTTAAAGGCTACCCAGCTGCAGCCCACTCTGATAC…	ss61483618
19	BTA-46449	1072.7	TGTGTCTATAAGCTTCTTATTTTTTATTTATTTAAAAATTTTAATTTAATATAGTTGATTTACAATATCATGTAAGTTTCAGGTGTTCAGCACAGTGCTTCAGTTGTATTAGCTTCTTTTTTTGCTGTAACAAATGAACCTCAATCTTAATGGCCTAAAACAACACAGATGTATTCTCTTACCTTTCTGGAGGTCAGAAGTCTGAAATGGGTCTCTACCGGGTTGAAATCAAGGAATCTGCCTTCCTTTT[C/T]TGGAGGCTCGAAGGGAAGATCCATTTTCTTGTCTTTTTTTTGACTTCTAGAGGTTGTGCCACATTCCTTATCTGTAGCCAGCAATGGACAGTCAAATCTTTCTCACATTGCATCACTCAGACACTGACAGTCTTGCTATCCTTA…	ss61541105
19	BZ859440-A89BC	1093.5	TCTAAATAAATATCCAAGAATTAAAATAACACAGAGTATATTCTCTGAGTCATAGTATAATCAATTAAATCTGATTGATCTAATTAGAAATCAATAACAATAAAATATATAATAAACACT[A/C]AACTATTTGGGAATAAAGAATGCAATTCTAAATTACTCATGGGGCAAAGATAAAAATCACAAAATAAACAAGAAAATATTTTGAACTGAATGATGATGAAAATACATGATATAAAAACCTGTCATTTTGAAGCTAAAGCAGACCTACAAAAGAATTTAGAGCTTTTAATATTTCTATTCAAAAACCAGAAAGATAT	ss69357423
19	BZ859440-G89BA	1098.6	TCTAAATAAATATCCAAGAATTAAAATAACACAGAGTATATTCTCTGAGTCATAGTATAATCAATTAAATCTGATTGATCTAATTAGAAATCAATAACAATAAAATATATAATAAACACTAAACTATTTGGGAATAAAGAATGCAATTCTAAATTACTCATGGGGCAAAGATAAAAATCACAA[G/A]ATAAACAAGAAAATATTTTGAACTGAATGATGATGAAAATACATGATATAAAAACCTGTCATTTTGAAGCTAAAGCAGACCTACAAAAGAATTTAGAGCTTTTAATATTTCTATTCAAAAACCAGAAAGATATAGAAAAATTAAATAAATCTTTCACCTTAAGAAGCTAGGGAGAACTGAGCAAGTTAAGGCCAAAGAA	ss69357424
19	CC511143-A72K2G	1098.6	TGACACAGAGGAATGGGTCAGCCAGTTGGAAGGAGGTAATAGAAATACTGCTGCTGCTGCCAAGTCGCTTCAGTCGTGTCCGACTCTGTGCAACCCCACAGACGGCAGCCCACCAGGCTCCCCCATCCCTGGGATTCTCCAGGCAAGAACACTGGAGTGGGCTGCCAAATAGAAATAACTGATGCCCA[A/G]CTCTCTCTCTGGCCCATGGTCCCCTCTGGACTCCCACAGCAGATACCCTTCTTTATTTAGAGAACTGTACTTGCAGCTTCGTCCTGGGTCAAACCCCTGACTGTCCAA	ss69357425
19	CC511143-G91DC	1098.6	CCCCCAAAGAGATGACAGATGTAACCAATAAAGTAAAAAATACACTAGAAGGAATCAACAGTAGACTAAATGACACAGAGGAATGG[G/C]TCAGCCAGTTGGAAGGAGGTAATAGAAATACTGCTGCTGCTGCTAAGTCGCTTCAGTCGTGTCCGACTCTGTGCGACCCCACAGACGGCAGCCCACCAGGCTCCCCCATCCCTGGGATTCTCCAGGCAAGAACACTGGAGTGGGCTGCCAAATAGAAATAACTGATGCCCAACTCTCTCTCTGGCCCATGGTCCCCTCTGGACTCCCACAGCAGATACCC	ss69357426
19	BTA-46514	1107.3	AATGTGGCCCTGAATGTTACTTAATCTTTCAGTTCTTCATCAGGAAAATGAGAGGGGAGTACCATTTACTACTTTGTTTGGGATAGTTATAATGAGGATATCATGAGTTATAATGAGGATTAGAAATACCTGTTAATACAGGTACTTAGTGATAGCAACAGCAACTACTAAAATAACTGAGTAGACTATTACAGGCATAGAATATTTGCCTTGAATTTATCCCTCATGGAGTGGGCAGAGTTGCAGGTTG[T/C]CGATCGATGGTGCTCTGATAGTGGAGTAGGTAGGGGCATACTTTCCAGTGTATGGGCTGGTGTGTCTTAATTTGGGGTTTCCTGTACTGCCTAAAGAGGAAGGAAATTGGATGGTATATTTCTAGACAGTAACTGTTCTTTCCC…	ss61541141
19	BTA-46516	1109	TTGATGGTATTAGGATAATGGTTTAATAGTTGTGTGGTAACAATTTTTTTTATTTTGAAGTGGCACAAAAACATAGGTTAGTAACAGAAAAAGTTCCCTAAACGTTAGAACAGTCACATGTTCTATTATCCTAGTTATCACCAGTCCTGGAAATAAGGTCCATTAATGTGCTGTGCCTTTTGAAATTATCAATGAACAGAGTAAAGAAAGCAGTAGCTTCTAATGTTTGTCTGCCCACTAGAGAGAAAAA[C/T]GAATTTGTGATTGTAGACCTCAGATTAAACCACGACATGACCCATCCAGGTAAAAAGGTATTAAAGGAGCAGTGGGAGGACTGCAAGGCCACTAAGAAACAAGAGGCAGAGAGTGTGTTTAGGGACACCGTTTGCTATGATGAG…	ss61541143
19	SCAFFOLD276848_2797	1127.8	AGAATCCTTAAATTTATGGCAAGTCTCATTTATTGGTCAGCTTATTAAAAAAAAAAATGGATTCTAGAACAACTGGCTCATCAACAGCTATTAATTATTA[T/C]TGAATTTGCCCTGACAGGCTAGAACTGGCAGTGGTGCTAGACAAAGAAAACAAAAGATGAAGTCCTTGCTTCCCCTGTGTGTTCACTTGACAAGAAAGAA	ss38331266
19	BTA-09214	1131.9	CAGATACACGGGAGGGTTGTTGTTATTGTTGTTTAATCAGCTGCCATATATTCTCTATGCTAAAGCTAAATTATCCACCATCACACCTACTAGATGTTTAAGGAACCATAAGAGGCTGTGAAAATCACATTAACACTTCTAACAGAATAAAGAATCCTTAAATTTATGGCAAGTCTCATTTATTGGTCAGCTTATTAAAAAAAAAAATGGATTCTAGAACAACTGGCTCATCAACAGCTATTAATTATTA[T/C]TGAATTTGCCCTGACAGGCTAGAACTGGCAGTGGTGCTAGACAAAGAAAACAAAAGATGAAGTCCTTGCTTCCCCTGTGTGTTCACTTGACAAGAAAGAAACTAGAGTTCGCATCAGATCCTTCTGTTCCCTGCTCCAAATTTC…	ss38331266
19	BTA-46564	1138.1	CACAGAGACGTCATCTCAGCATCGCTGACAGTCCACCCCAGGATGGGGAGCCAGGGGACAGGCACAGAAAAGACCAGTCAACACTGAGGGGCATCCTCACTAGACAGGAAGGGCCTCTCCTTCCTCGAGTCGCACGCGGCCTGGCCCAGTCCTTCCTGCACTGACAGAGAGCTGAGGCCCAGGGAAGAAACAGGGCTCCCTAGGCCACACAGCATCGGCAGTGGGGCTAGAACTTGTCTCCCTGCTGTTA[T/C]CCACTGCTGTTTCAGTTGTAACTGTGCTCTGTTGCTTTTAGCTGGGCTTCCAGGTGAGGCTCAGTGGTAAAGAATCTGCCTGTCAAGCAGGAGACACAGGTTCAGTCCCTGGATCAGGAAGATCCCCTGGAGGAGGAAATGGCA…	ss61541164
19	BTA-46552	1162.1	TAAGGGATAGTTTTATCCCCATTTCACCACGAAAACTGAGCCCCTGAGAAGTTAAAATAAATGAAAGTTATACACAGCCAGCAGTGGAACATAATTCAAACCTAAGTCTGTATGACTTCAAAGTCCCCCTATTCCCATCACACATCACCTCCTTCTCCTTGGTGGCAGCTCCCACTTCTCCAAGGTCAGGCAACTGCCAGCTTTCACACTTCATTCAACTGTATCTGGCATCTGAGTCAAAGATCATTAA[A/G]GGGTTCCTTGGAGCTCTAATCAAGCTTAATATTTATTTTTTTTAACATGCACGTATTTGTTTTTGGCTGTGCTGGGTCTATATTGCTGCCAGGGGGCTTTCCCTAGCTGCAGTGAGCGGAGGCTGCTCTCTAGTTGCAGTGCAT…	ss61508919
19	BTA-46543	1181.7	TAAAGTAACATTTTCCCTTCCCAGGCCACGAGCCTGGTGAATTTCTAAGAGGCTGCACGAATGCCTCATTCACTGCAAAACCTCCCATAGCCAGAGTGAAGCCTTCCCATGTCTTTGCTCCCTCAAAGCCTAGAACTTTTCCCTATCAGAGTTCATGGAATTCTGTAATCTACTGGGTTGCCTAATAGATTTGGGTGTTTCCATAACATCTTATGGGAAAAGCTGAACAAAATTTTTAGCCAGCCCAATC[A/G]TTGGTGGCTTATAGATCAGTGTCTTCCCTTACACGGTGAATCCTGGACCATGTGTTTCTCTTTCCTGTCTGTCCAACATACACCAGGGCCTGCCTCAGTGGGTTCCATTGGAGTGGAAGAATGATGACTGCAGCAGAGCGAGCT…	ss61541153
19	BTA-05909	1187	ACGGAGGAGTCTGGTAGGCTGCAGTCCATGGGGTCGCTACGAGTCAGACTCAACTGAACAACTTCCCTTTCAGTTTTCACTTTCATGCATTAGAGAAGGACGTGGCAACCCACTCCAGTATTCTTGCCTGGAGAATCCCAGGGATGGGGGAGTCTGGTGGGCTACCATCTATGGGGTCGCACAGAGTCGGACATGACTGAAGCGACTTAGCAGCAGCAGCAGCAGCAGCAGGTATTTACACTAAGACAAG[G/A]ATGTATTGTCACTGGTTTTTGGAAATGTGCACCTGTGTTCACGATAACCTTCTGGGTGGCTTTGTCTCAAGTGCTTCTTTCCCTCAGTACCACCTTCCTTGGCAAGGATCACTTCCAGACTACAGAGGGCATCCAACCTCAGGG…	ss38327961
19	BTA-29947	1204.5	TGGGAACTGGGTGCAGAATCATGACATCATAGCGGGCACCTTGCATCCAGGTTTCCACGGCTGGCTGAATGAATGTACGTGTGTTGAGAAGCAAAGTCCAAGTCAGAACGAGAGAGTCTTTGTAGATGTGGATTTTGCACTGAGGTTCACCGAGATCAGACCTGGTGGGCTGGTAGGGGCAACAGCCTGGAAGCCTGTGTTTGCCTGTCGGTGGGGCTCTGTGCCCAGGTCTAGGGTCACACTTATGAGG[A/G]CCTCACAAAGAGCTTTCACTAGATCTCATTGCTGCCCCGTGAGTGGGTGCGTCCTTCCCCTTCCTAGTGATCCCAGGGACAGATAAGGAAACTGTGGCCCAGAGATGGTGTGACCTCCTACTCAGGGACACCCTGTCAGAGAGC…	ss61532373
19	BTA-29943	1206.3	ACAACCACCCCCTTTTCTATAGAAGAATCCTGGAGGTGTGTTGGGATGTGTCTTCCTGGGCCTGCCCTCATCCAGATGTGAGAGTCCTGTGGGCTGGCACGGTCAAGCATGATGTGTCTGAACACCCTGGCTAGTGTCTGCTGAATGCTGCCGAGGGTCCTCGCATTCATCATGAGCCCAGTTGGGGAGTGATGTGTTATCATGGCATCAATACCACCACCCAGGTTCCAAAAATTATGTGGTCTGGGGT[G/A]TTAAACCCAGTTTCCTAACCTGTGAAATGGGGGAAATAGCCATTCTGCCAGATTTAGGAGTTTATGTAGGCACTGAGATAAAGTGACGAATTTAAGAGTACTTTGTAAACCAAAGGGTCTGTACTGACAGTGAGCTGGTAAGAC…	ss61532369
19	BTA-46527	1211.7	GCAAGCAGAGCACACCTGTGCCAGCCGAGAGAGCACGGATGCCAGCTGGCTGCAGGGCTTCTGCTAGGGAGAGGGGACAGGTGAAAGAGGGCTTGATTTTCATGTAGGGCTTGAATCCCAGCTCAGCCACTGTCTAGCTGTAAGCCTTTGGGCAACTGACTTGACCTCTCTGAGCCCTGGGTTCTTTATCTGTAAAATAGGGGATCCTAACACCCAACTGAAACACTGTTGTGATGATTAGAGAAAACCC[G/A]TGGGAAGTGCTGGAGAGGTCCTGGGCATTGAATAAGAGGAACCTGTTATTATAAGGGAACAGAGACTATAGAGGTCCCATGAGCTGGGCACTGGGAGGTTTGCGGTCTTCTTGAGAAGGTTGAAAAGTCATGTCATGGAGCCCT…	ss61502080
19	BTA-44521	1222.8	GTGTGGAATCTTCCTGGGTCAGAGTTCGAATCTGTGTCTCCTGCATTGGCAGGCAGATTCTTCACCACTGAGCCACGAGGGTTAGTCCAAGTTACTCTTTTCTGATGGCCCTTGATTGACAGCCCAGCTGTGCATTTACCTGAAGCCATCTTGGTCCTGTGTGTTGTATGTTTGCTGGACTGAACCAGAGATGTGTTTATTGAACCCCAAGTGGATCTTCTGACTGAGGCTTAATCTCGTTCCTGGATGA[G/C]ACCCAACTCCTCATGACCATGAGGACCATGGACTGTGAAGACCACGAGGTTCTCCTTGCCTGGTCATCTCTGCCTGCCTCAGCATGATATATAGACCCTGACTTACTCTAACCTGGGAAGTTTCTAGGCTGTATATCAAAACAG…	ss61467779
19	BTA-07806	1228.1	CCATAGAGTCACAAAGAGTTGGGCATGACTGAAGCGACTCAGCACACACACATGAAGCCTGTTAGTGCAGAGGGTGGGCAAGGTTTGTACTCCCAGCTCCCAGAACAGTGCTCCTTCCAAGCAATGTGGAAAATCAGGGAGGGAAAAGCACCCTTTCTTCCTAAATTATGCCCAGCAGAAGGGAGGGCTGATTAACCCACACTAGCGGCATCCCATTCAAATACTTTCTTATCTGAGAAATCTGACAGAG[G/T]TTGAGTTCACAGTCTCATCTGCCAGATAGACCCTAAAACATGTCCCAGATCACTGTCTCTTCCTACCTGACATTTGCACTAATGCAACATCCTCAGCCCCAGAGCCTGTGAATTATTGCTGTCAGAGCAGCATAAAAGGACACA…	ss38329858
19	BTA-44536	1228.1	TCAGCATCACTCTTGGGTGGTGGGAGGCAGAGAGGGGCTGCTTCAGGCGGGATGGAGACAGAGCCCAGTTGAGAGTGCTCGCGTCTCCCTCTCTCCCTTGAAAGTTCCCTGTAATGAGCTTGGTTTGAGCCATTTATCTTGCAGACTCCCCATTTTGTCAGAGATTTATGCCAGGCCATCAGAACTGATCATGCTGTGGTAATAATTCCCCATCCAAACTCCAAAGCCCATTCTGCACAAGGTCTTTAAG[A/G]TAATTAAAAGCAACTCTATCATGTTTCCTCCTCAAATACAAAAGTGTTTCCCAAATGAGCCAACTCCAGGTCCTTCGCTTGGAATTCTCCACAAGGACCTCTCCTTCATTCTGCTGTCCCAGTCCTGTCCACACCCATCTCTCC…	ss62520670
19	BZ838039-T89K2C	1228.1	ACTAGTCTTCATCACCAAGCAATATGGAAGCCATAGAAATTAGCAGATCCATTAACACCTTGCTGGGTTACCTGTGTTTATGCCAGGCCATCAGGACTGATCATGCTGTGGCAATAATTCCCCATCCAAACTCCAAAGCCCATTCTGCACAAGGTCTTTAAGATAAATAAAAGCAACTCTAT[T/C]ATCTTTCCTCCTTAAATGCAGAAGTATTTCCCAAATGAGCCAACTCCAGGTCCTTTGCTTGGAATTCTCCACAAGGACCTCTCCTTCACACTGCTGTGCACACCTGGCTTCAGTTTCCCCACCTGTGAGATGAGCATCTTGGATCCGGCACTCAGGAGTTAGCTGCGGGAATGAAGGCCTGTCTCTCCCTAGCCTT	ss69357427
19	CC532859-T93KC	1228.1	CACGTCATTTGTATCCGAAATACCAGGGCCAGCTGCCGGGCGGTAATGAAATTCCAGCAAGGCTTGTTGACATTCCAGAGGCATCGGCACAACGAGGTTAAATTATAAGTTGATGATGACAAGCAGACGCACAGGAAAATGTCAAAATTAGCATGAC[C/T]GAGCGTGGGCACCCTCCTCCCTCTACCCGTCCTTCGGCATATTTGCCTCTCCCTCTCCAGCCCAGTTCTGCCCCCAGAACCACTGAATCTCACCACTTGGTTTTTAAGAATATAGTAGCAAGAGCAAGTTTGGCCTGGAGACTGTCAGTGTCTTACTTACCTTCTCCATGGGCAGCCTGATGGAGGGAGAGCAAAGCAACCTCCTGATGA	ss69357428
19	CC594171-C89BT	1228.1	GAAGGCTTATCTCCAGATTCCTCGTATGTTGGTCTTTCCCTTAAATGGGGTGACTTCCCCATTTAAGGGGGGAGGGACAGATGACCAGTTGAACCTGGGGAGACCTGGAGAGGAGAGGAGACAGAAGAGACTCAATGTGAAGAACTCATGGCTTTGGGGTTTCTCATGGGATGTTCCATAGACTGAGCCCAAGACCAGGAGCGTT[C/T]GTAGGAATTCTTTGCAGTCTGGGTGGTGAGGGGGCAGGTGGTGATGAGGTCAGTGGAAGCTACATCCCTGTGACCCACCTCACCCATCACAGAGCCCAGTTCAGCAAATCTTGAGTGGGGACCCAGGGCAGTGGTCCTCCAGGGAAGGCTGACCAAGAGTTGATGCCGCCTGAAGATCTAGGAT	ss69357429
19	BZ838039-A89K2G	1235.3	AACTAGTCTTCATCACCAAGCAATATGGAAGCCATAGAA[A/G]TTAGCAGATCCATTAACACCTTGCTGGGTTACCTGTGTTTATGCCAGGCCATCAGGACTGATCATGCTGTGGCAATAATTCCCCATCCAAACTCCAAAGCCCATTCTGCACAAGGTCTTTAAGATAAATAAAAGCAACTCTATTATCTTTCCTCCTTAAATGCAGAAGTATTTCCCAAATGAGCCAACTCCAGGTCCTTTGCTTGGAATTCTCCACAAGG	ss69357430
19	CC500064-A89K2G	1240.5	CTCACCTCTCTCCAGCCTGTGGGCTCCACACCCCACGCTCCGTGGTTCCTCTCTGCCTCTGGCGAGTTCCCGCGATCTTCTTCACACTTTCTCTCTTATTAAAACACCTTCACCTGAAGGCATCTGCAAGATGAGAAGTGCGCCTGCCAACTCACTCCAGGAAGCCCAAATGCTTAAATTGCTTCTTTTATTTTCAAAGAAGT[A/G]TATGTTATTTGGAATGGAGAATGGCCTTACCTTGTCCTTGTGGGCCTGCTGTTCAGGGATATTTTGTTAGAAACGACGAGAGAGGATAATGCCTTACATACCCACAGCTCCTCTTGTTATAGAAATTGTAATAAACTGCCAAGAATGCAGACAACACCGCTGTTCTCTTGATTAATGTTTTCCGAGGTGTG…	ss69357431
19	BTA-44540	1249.2	AACAGTTCTACTGGTGGTTCAGGCTCAGGCTCTGGAGATGACTGTCTGGGTCTGGTTTCTGACTCTCCACTCGTTGGCTGTAAGCCTGGGCAAGTTCTTTCCGGGCCTCCTCCACTTCTTCATCTGCATGTTGTAAGCACAGGGGTTCTTGGGGAGCAAGTGGAAGATGATTCTGAAAGCACTTAGCGCCACGGTAGCATATGGTATAAGCACATGATGAATGTTGGTTAACAGCATTATCTCACATCCC[G/A]GGTATTGGATAGACTTCAGCTGCAATAGAAGACACTGGCAAGGCTTGTGAGGAAATGCAGATGACATGCACAGTTTGAGTGTTTACCCCAGCATCATTTGGAGAAATACAGGCAGAACAGGTGTCAGGTGTGGTTATACCAGAC…	ss61540074
19	BTA-11922	1263.2	CAAGCTCCGGGAGATGGTGATGGACAGAGAAGCCTGGCGTGCTGCAGTCCATGGGGTCACAAAGAGTTGGGCACAACTGAGTGACTGAACAATAACAAACACCCAGCTACGTAAATGCGTCTTACAAAATGCTGGGCAAATAAGCCAACACTGAAGAATCCATAGTGTACGACTCCTTCCATGTGAAGTTCAAAATCAGCTAAAACTAATGTATATTTGAAGTCAGGGGAATGAATATGCTTGGAGAGAA[G/C]GGATGGGGTAGTGATTAGCAGGGGTTATGAGAAAACTGGATGGGAAGGATAAAGGGTTACAATGGTCTGTGTATTGTTCTCAATGGTGGTTGCATTATTTGTGGGCTTTTCTGTATTTTCTCGGAGAAGGGTATGGCAACCCAC…	ss38333974
19	BTA-44552	1268.9	AGAATAAAAAGGGCAGACAGCAGGTGGTACGGCAAGTCAAACACAGAACAGACCAGCCGGTGTGTGTCCCAAGTCTAATTCACACAAGGCTTAGGGATGTTTAACCAAACATTCAAAGAGATTAAGATTTCCCCCAGTGATCCCCAAGTCAGGTCAGAGACATATCCATCAGCAAACTCATTTCTTCCCCGGGATTACTGGCAACTGTTTAACTTGTTTATTGAAATGCAATGCCAGCTCTGATTGAGGT[C/T]GTGTGTGTTCTTCAACTAAAGGAGAACGATCCTTAGGGGTCACTCATCCAACCCCTGCATTTCCCAGTGGGGAGAACCGGAAGCCTCCAGGGTCAAGACTGAGCCCCTTTCACCTCCGAGGTTGTGAAACATTATGGTTACAGT…	ss61540075
19	CC481382-C167FT	1275.8	GGGAAGGATTGAAGGCAAAGGAGAAGGGAGTGGCAGAGGATGAGATGGTTAGATAGCATCACCAACTCAATGGACACACATTTAAGCAGAGAAACAAGAGACAGACTGGAGCTGCATTCCACT[C/T]CAGCCTGAGGAGTCCTTACACCCTGCTTCTCAGGGTACCCCAGGCTCTCCGTCTGAGGAACTCCAGGTTCTTTGCTGTCCCTAATAAGTTGTGATTTTATCAAGAGAAGTGTGTTCTAAAGCCAGAACAGATTGCCCTCTTTAAGAACTGGCCATCCAAATGATAGCTCCATGCTATGACATCAGTGAGTTTAATCCTCTCTCTGGCATCTGCTTTATGAAATTAT	ss69357432
19	BTA-44546	1279.7	CCAGAATTTTCTTCTGTGGTTCTTTCCCTCAATTTGATGGTCTTTTTTAAATTGCATTTTTAATTCGAGTATTATTACAATATTGTGATGATATCGGCCATACATGAACATGAGTCAGCCATAGGTATACACGTGTCCCCCCGGCTCCTAAACTGCCCTCCCACCTCCCTGCCCAGCCCACCCTTCTGGGTCATCACAGAGCACCAGTTTTGGGTTTCCTGCATCATACAGCAAACTCCCACCCGCCACT[G/T]CACATATGGTGATGTGCATATCTCATACCACTCTCTGAAGCCATCCCACCCTCTCCCTCCCCAGCTGTAACCGTAAGTCTGTTCCTTATGTCTGCGTCTCCTTTGCTGCCCTGCAAATAGTAACACTAGTACCATCTTTCTAGT…	ss61483081
19	BTA-44555	1279.7	TTTAGAATATAAACTCAGACGCTCCTGTTCCAAAGGCATGTCACATTAGCTCACATCTGCAGTTTTCTTTGACCTCTTTTCTTAGTCTCACATGGCACAATGTGCTAACTGCTGCAGCTCCTCCCTACCAGCACACACACACACACACACACACGCAGCACACCATTTATCACCCTGTGGGAAAATCAGAAAAATATTAAGTATAGTAATGAAGACTAACATTGAGTGTGTACAGAGCACCACAGTCAGT[C/A]CTGAGCACTTTTTTTGTATTAACTCTGCACCGTCCCCATGACCACATTTCACCGGATGGTGAGTGTTGGATGCTAGACGTGGAAGGAAATAAAACAGTTCTCTGTGGCTGGGAGCCAGAATGGGATGGAGTAGGGGGAAGAGGA…	ss61483089
19	BTA-44561	1287.6	TAGAAACGCCCCTGCTCTGGCCCCCTCTCTGGGTTTGGATCACAAATGCTGAGGATACAAGCCAGCCAGCTATGTTTTAATAAGCCCTGCAGATGGTTCTGATGTTTGAGAACCACTGGTCTAAGACCTTGTTGCCATCTGCATCCAGCCTCCAAAAGCAGAAAGAGAGCATGGAGGAGGCGCCTGCAGAACAAAAGCCTGGACCACAGTTGGCCCACCAGCACTGCTTTAGTAAAAACTAGTCGCATGG[T/C]TACAGTTACCTTCAACAAGGGCTGGGGGTAAAGGTCCACGCTGGCCAGCAGCTTCCCAATTCTAAGTACATAATATGGAAGAGGAGAAAGGAATTTTTCCTACCACAGGGCATGAACCAGAAGCCCGAGGAGAAGAGGGGTTAG…	ss61483090
19	BZ872811-C91DT	1289.9	CTCACAGTCTAATTACATCAGCAAAGTCCTTAGTTTTGTGCATTGAAATTGATCTGACACACAGAACATTCCATGGCAGTTTGTAAGTTGCTTTCTGCTCATGGGTCAAAAGGACCCTTTCCTCCTTCTTAAATTCTTCCCTCTTAAGAGTCAGATTCTCCCCAGGAGCCAAGAAATTGTAGGTCTAGGGACTCAGCAACCCCAGGCACACTGACCTCCTGACC[C/T]CTCTATTCACCAGCTAAGGGTCCTTTA	ss69357433
19	BTA-44563	1308	ACTGAAATTCAGACAGCTTAGAGGTACCAGAGCCATATTCAAACCCAATCTCACTTCTTCTCTTTACACTACTCTGGAGTATCCTGCCTCTCCACCATCCACCACCTATAGCCATAATCCAGAGATGGACTCAAGTCAGTCTGTTTCCTGGTATTCCTGCCACTGCTTCTCATTGCCATGCCATTTGTTGGGGAATGAAAATTAGTCAGAACAGAAAAGGAAAGCCACAAATGAGACAAAAGTTGGTTAT[A/G]GAATTAAGCTATTTTCTCCTTTCTTAACATAATTTAGTCAAGTGAATTTATGTGCATAAGCCCAGCTTATGTGCGTATTGCCTTTTGCATGTTAAACATTCTGCCCAGGATCTGAACAGAAAACGATGCTCATGGAAAGCCATT…	ss61483092
19	BTA-44565	1323	CTAGTCACTAAGTCGTGTCCAACTCTTTCGCGACCCCTCGGGCTGTAGCCTGCCACGCTCCTCTGTCCATGGGATTTCCCAGGCAGGAATGCTGGATTGGGTTGTCATTTCCTTCTCCAGGGAATTTTCCTGACCCAGGGATGGAACCCACATCTCCTGCATTGGCAGGCAGATTCTCTACCACGGAGCCACCTGGGCTGATATAACTGCTGAGACTCGGAGAGGCGCTGCCCGTGGTGCTGACGGAGAC[A/G]TTTGGTTGGTAAGTAGGTTGGATTCAGGACCAGGAGCTGGACTGAAGCCACTCCAGATCCTGAGGGAATCAGGTTATCCTTATGCTTTCTATTCCTCTCCCTACTTCTTTCCTCTCTCTTTCACTCTCCTTTTCTCCTCCTGAG…	ss61540078
19	BTA-44583	1340.9	CGGACAGAAGGAAAAGCAGTGGGCTTCATCAAGGCGCTGCCGGCAAAATGGGGTGGGGTGCCTTACAACCCCCTAAGGACATGCGCACATAAACTCATTCAGCTCCATTTCAACCTAGGACTAACATGAAGAAAACTCATTAACAATAATACAGCTTTTATTTTGCTCCAAATGAAGATGGCCATATCCATTTTGAAGACACTCTCATGCTCTGTTGAATTAACACTTTAATTATAAAGCAATCTAGCAA[C/T]AAATATAAAAATGCCTGCGGTACATACACTTTGACCTCTTATTTTACTTCTAGGAATCTATACTAAGGAAAAAAGACACTCACACACACACAGATATTCATTAGCACAAATCACATCAGTTATGTCTGACCCTGCGACCCTGTG…	ss61540092
19	BTA-44603	1368.4	GATAGATGGGATTTGATCGATTTCCTTTTTTTTTTTCTCCCGCAATTTTTTAAATCTTTGGCACCTGCTGCAGCTTGGGTACTAGCAAGTTTTCACAGATGGCAAAATGAATGAATGAGCAGAAAGAGAGGATGAAAGAGAACCTTGGAAATGGGATTTCATCAGATTATCCTGTACGTGTGGAGATCGCAAGGGCCAAGGAGACCTGCACATGCAGAAAGCAACTGCAGCGTCGCTTTGCAAACATCCC[C/T]GTGACCTGCTTCTTCAGGAAGGTGACCATCGCATCCACCGCATTCAGGAAATGCGTGGGCATGTTCTCCGGCTGCCGTCGAGTCCCCAGACAGGCACCTTGTTGACATCTCATTTGTTCCCAAGCGAGGCTGTAATAGTGCCTT…	ss61483099
19	BTA-44594	1379.5	TGGATGGGGAAAGCCAGCAAGTCACTGTAGCTTCAAAACTGAAGGTTGAGAAATTGTAGATAGAGAGGCCGTGAACTCCCTGAAATTAGTACATCAGCTCAGCTACAAGGACGTGACCAGCCTGACACAAAGCAACAGATAAGAGGACCCCAAAGAACCAGCATTCTAAAGACGGAAAGGGCCAGAAGTGAACACTTTTCCCACTCCCACCTGCTTATGAGCGGTGTCAAAGCCTCAGTGGAGGGACTGG[C/A]GAGTAGGAAGTACTGTCAGCCTACCTGTGTTGAGCCTTATGTCCCAGACCCCCAGGCTAGGTGCTCGGGGTAGTTCATCTCGCTTAATTACCCTAGCAACATCACATGGTAAGATATTAGTATGGATTACTCAAACTTTACAGA…	ss61501960
19	BTA-44618	1396	CCGCAGGGAAAGCCTGCAAGTAGCCGTGAAGACCCAGCACAGTCCAGAAATAAATGATTAATTAAAAGTATATAAAAATATATTAATGGTTGAAAGATGTGAGCTTTTAGAATCTGTGAAATACAAAAATATGTAAGAATCACTTTTTCATGCTCCATAAATTTCAGACCCATCTCTTCACACCACTACGTGGAATGAAGATGAAGACAGTGTCTTGCTTGAACTTCTGGCACCTAGAACTTTACTTTAC[A/G]TTGTTTCACACTTTGCTGATTGACCCTAAAGCTGAAAACCAATAACTGCTCTTTATATGACTATAACTTTATAAACATTGTTTCCTTCAGAGCCAAGCAGTATACCAGGATACATTTTCCTTCCCTGTGGATTCACTTCTTTCT…	ss61508803
19	BTA-44616	1399.3	GCAACATCAAGCCTCTTCAAAGCGGGGTTGATGAGAAGTGAGTTGGAGCCACGGGTGAGTAAGGGCTGGGCTCTGGGGCCGCACCTGCCCTCCTGGCACTGCGCTCCGGGGGAGGCGGTGTGGAGGTGTGGAGTGTGATTAAGGCGCATGAAGAGGCCCCGGGGGTGCTCACCGTTCCCGAGATGCTTTTCGAGAGCCAGAGAACCCTTCTGCAAAGTGAATCATTACTTTGCTTTCTAAATCCAAACTC[T/G]CACATCCTGGGTGTTCCCTCACCATTGCTGATGACGTTCTCAGGGAGACAAAAATGTTCGTAGGGTGACAGACACTTGGACTGATGGATTTTGGAAACATACATGCAAGGTTGGAGAAGTTCCAGGAATGACATCAATGAACAT…	ss61483106
19	BTA-13335	1401.1	AAGAACTTGCCCTCAAACTGTGTTTTTTTTCCTCAGCATTTTAATAGGGTTTTAAGGCCAGCGAGGGGTTTCTTGTGCTTATCTTGAAGACAGACCAGTGCGGGCGGGTCCAAAAGGCAGATAAGGGAGTGGATTCTCTGCAGGTGTCAAGTGACATCTTCTGCTGGAGCTTCACCACATGGGAAATCTTCATGGAACCAGCGCACGGTCCTTAGTTTTTAAAGAAAAGAGAGCAGATTTTATAGCTGCC[G/A]ATGACAGCTGTGATGGAGGCTGCTGGCTGTGAGGGGGAGGGGCTTTCCTCCCCGTTTTCTGTTACCGGATTTAATGGCTCAGCAAACTGTGGAATTCGGGTACTTTCATCTCGTTTCATCTGTTCCAAGCCATCATTGCAGACA…	ss38335387
19	BTA-44615	1401.1	GTGATTGCCTTGGGATGTGGGCACACAGAGGATGAATGGGGGGTTAACAGGAAGTGACAGCTGATGGATACAAGGTTACTTTCTAGGGTGATGAAAATGTTCTGAAATCAGATAGTGGTGACAACTGCACTTTGTGAACAGACTAAAAATCACTGGCTGTACACTTTTAAAGGGTGCATTTTATGGTCTGTGAATTATATCTCTATTAAAGCAGTTTTCTTTTTTTTTAATGCTACTTGTTAGAACCATA[A/T]GAAAATAGCACTTCTGCAGGATAAGAATTACATACTGGCAATTTTTCAACTTAATAGATCACGAAAGTCATGTCCTTCCACCTGGAGAAAATAGTCCAGCTATATCCATTAATTTTTTAAAAAGCAGCAGGCAAAGATTTTAGG…	ss61540107
19	BTA-44609	1418.6	GAAACACGGCAGCCGCGGCAGCAGCAGCAGCAGCAGCAGGAACGCCAGGCACAGGAGTGAGACGGTGGGCACACAAATCTGCTTCCTCCATCTCTCAGCCACTCCGCCCAAGTGAGGCTGTGTGAGAACTTCTCAGTACACATTGTAAATACCATCTGTCACACTGCCTGCCCAGACGCGGCCTTCCTCCCTGGAAGGGAGTTGTGCTTTATTATTTATGCAGCATGCACCCTACTTAAGTGCCGTGCCA[C/T]CGAGAGAGGGAAAGAAAAGCCCAGAAGAGTCCAGGACTCCGGGGATCCGCCCCTCAGATAGCAGCTGGGCAGGGGGGCTTGGCCATCATCTTTCTGGAGTGGGAGGTTCGCTCCAGGTCTCCTGGGGATTAGGAGGTCTGCATC…	ss61540104
19	BTA-44610	1422.2	AAATTTTTTAAATAAAATAATCTAACTACAAGCATTATAAAAACTAAAATGCAATTTTGGAACTGAGACCAATGTCACTCCAACCTCCCTTGTGGACTGCAGGGCCTGCAAGGGAAAGGGCAGGAAGATGCCTTGGCACCCGGGGAGGCAGGAGGAGGTAAGGATGTGTGTCCCTTGCCACTCCTTTTCTGCCATCTATTGGCCATCCCTGGGGTTGCAGGGCTCAGGCCTGGAAGCTTAGGCAATTCCC[T/C]GGGGAATGAACATCCTTGGAGGTGCTGGCATCTCTGGGGTGGTTAGGGTGGAGAGAGGCACCCTGGTTAATTAAATGGTAACCTAACAAGCTTCTTTGGGTGATAGGTAATAAAATGGCACTTAACCCTTCAAGAGAGCACATC…	ss61483103
19	BTA-44495	1447	CTTGGCAATGATTTTTTTAGATACGAGACCTGAAACACAAGCATCAAAATAAAACCAAGTGGGACTATATCACACTGAAATGCTTCTGCACAACAAAAGAAATAATGAAAAGACAACCTATGAAATGGGAAAAAGTATTTGCAAACCATATTATCTGGAAGGCGTTAATATTCAAAATATATCAAGAACTACAAGTCCATAGCAAAGTAGTAATGATGCTGCTGCTGCTATAATTAACACAGGACCTGAA[T/C]AAACACTTCTTTAAGAAGTGGCCAACAGGTACATGAAAAGATGCTCAACATCACTAATCATGAGGGAAATGAAAAAACCACAGTGAGATATCACCTCACACCTGTTACCATGACAATTATCAAAAGACTGATAAGTGGAGAAGC…	ss61540055
19	BTA-44501	1447	TGTTTCATAATTACTGCTTTTTTGCATTCTAATTGTCTCAAAAGGCGTTTCCTATACTAGATGATAAATTCCTGGAAAGCAAGGACAAAATGTATGTATCTGTACTCTTCACTCTCAACCCGCATATTAGAAGTACTTAATACATATTTTTAACTCTAAGGAAAACACAAACAAAGCAAAAATGAAAAGGAATTATAGAAAAGTGTCGGGAAAGATAAAAAGATGAGCTTGTCTCCAGATGTTTTAAATG[C/T]GGTGGAATGTGGTTTCTGTTGCTTTTCTGTATTTTATCACTCTTCTATAATAAACATGTACAAATTGAAATGAATAAGTTATTTTGGGGTTTCCCTGGTGATTCAGTAGTAAAGAATCCGCCTGCCAGTGCAGGAGACATGGGT…	ss61540061
19	BTA-20575	1460.3	AGAGTGAACTAGATTCAGGAAATACACAAAACTTGCCTATTATTACATGTGCTAATGCTGCAGAATAAAACATTTGGAGACCAGAAGATTTTTTTTTTAAGTTTTCAGAGGTGGGGCATTTGCTGTGTTTTATTAAAGCAATTCATGCTTGAATAGACTAAAAACATTTTACTATTTTCATCATTTTCTACCTTCAGTGTAAGACGATTTCAAAAAGTAAGACTGGTCTAGTATCACCTAAACAAAGAAG[G/C]GGCTTTGTTTTTTATCATTTTAATGTCTATTACCTACGTGTTTGCTACCTTGCCCTTCAACCAGTATTACTCAGAATATGAAATGTTAACTTAAGAGTTCATCAAGACATTGTTCCATTATATACACACAACTCTACATTATCA…	ss61527391
19	BTA-46576	1471.4	TCACACGAATTATCGTGTCAACGCCGTGTGCTTCATGTTTGCAGAACACATGAGTTTCAGGCAGTGAGATTAGGGGACAGGAAGGAGCTCAGGTGATTTAAGGCAGCCACCAAGAGAATAAGCATGTGCCATCAAATCTAAACTATGAGCTCTCCAGGATGGAAAATAGCAAATCGCTGAGTAGGATAAATGAAAGTTAACAGACCAACATTCCTTGGCCCTTTAAGTGCTCGTGTTGGACCCATCTCAG[C/T]GTCTGATTTAGCTGGTAGCACAGCCCAGCTGGCCTCTCACATCTTTTTATTATCCTTTTAATTCGGAATCACCAGCCCTGGCCTGTCTGACCTATTCCTCAAATTCTGCTGGTGATTTCATTGCCCTCCAGATCAAATGCTCCA…	ss61483648
19	BTA-46580	1471.4	CTTCTCCAGTGGATCTTCCTGACCCAGGAATTGAACCAGGGTCTCCTGCATTGCAGGTGGATTTTTTACCAGCTGAGCTATCAGGGAAGCTCCACCTGAAAGAAGCCAGACACAAAATAGCGTATGTTATATGATTCCATTTAGATAAAATGCCCAGAATAGGCAAACCTATGGGGACAGAAAGTAGAAGAGTGATTATCTGGGACTTGGGAAGATGTGGAATTAGAGGGAAATCTAACGGGATTCAACA[G/T]TCAACATGGGAAATCAACATGGTTTTCTTTGTGAAGACAGCCAGAATAAGAGTAAATGCTCTGCATCCTTAGATTCCCTCTAAGGGCAGCTGAAGGGTAGCTGAAGGGCAGAGTTTATTTTAGGCATGATGAAATGTTCTAAAA…	ss61483651
19	BTA-46585	1471.4	ACACATGCTGAATGCTGCCTACCACATACCCAACACTGCAGATATGAAATATTAGCAAAAGCCACTCATGGAGAGGAGGCACTCTTACAGCATTTTTTAAGTTACCTGTTGTTAAGCAGTCAAGCTAGCATCCCCCAAGTCCTTCCTGAGATGCAGCCTCAGCCAGCACTTCTGTGAAGTCATCTGGGCAGCTGGCCTCCTGCAGGGTGAGAAACTGGGCCAACCTACCATATGAACATTCTCCTGATCT[A/G]AGGCCAGATGTGGCCAAGCCTAGACTTCTGGGTCCTCACAGGTGTTGAGTATCATGTCCCAGTCTGAGGGAAGTGCTTTCTCCACCCAGCACATGCTGGATGGACTGGTGCTATGGCTCTCATCCCAACTCCCCAGCCTAGGGG…	ss61483654
19	BTA-46586	1471.4	GTTACTGCTGCTTCCTTTCATGTCATTTGGAGAACTGGCAAGAGAGCCTTTACATTCAGATTTCATTTCCTGTTTTAGGACCCCATTAAGGGTGCATGTGGACATAGGAAAATGCCTCTCACCCTCAGTAGGCAATCTATTTTCTCACAACTTCAAGTGACTTTAAAACCTGTAACTTGATCTGAGGTTGGCAAATCTTAAGTTGATGATCCTTGAAATCACCTGCCTGCTTGCGATTGAGGTCAAGTTG[T/G]ATTTAACTGGTTTGTACTGCCTTTAGGGCAGCAAGACCAAAAAAGGCCGAACTGCAAATGTAGCATGCTTCTGGGCTGAGGCAGCGTCTGATGGGTGCAGAGGACTTGGCTGTCAGCCAGCCCGCACAGGGAGACGGAAATACA…	ss61483655
19	BTA-46571	1473.1	CATCATGTAGGATCTTTCCTTGCCGTGAAGATGGTCTATTTGGGGTACACAGGCTTAGTGGCTCCACGGCATGTGGGATCTTAGTTCCCTGACCAGGGATTGAACTCATGTCCTCTGCATTGCAAGGTGAATTCTTAACCACAGGACCACCAGGGAAGTCCCCACAAGTGAGGCCATCTTGAAGGTTCTTCTCATTGTAGAAAATTCTTGGATTTTTGTGACTTAAAAGGATGCGAGAAATCTCAAGAAG[T/G]GTCGGGTTTTGCCAATTGAGCCCCCTGCCGACCCCCGCCTCAGTCCTCGGTGGGGGCTGGCTGAAAAGACTGCTGGGCAGGAGGTCCAGAGCCCTCTAGGATTTTTCCAGGTTGTGCTCTGTGCAGGTGAGCCCTCCTCCACCT…	ss61541169
19	BTA-15926	1480.1	TGGGGAAGATGGAATTATGAAGTTGCCTGAAACATGGCAGAAGGTAGTGGAACAAAATGGTGACTATGTTGTTCAATAAAGTCCTTGGGGAAAATGAAAACTGTTGTCTGTCATTTTTACTTAAAAACAGAAAGATCTTTTGGGCAACCCAACACTTGTAGCCACAGGATGCAGCACATTCAGTCACACTGGTCACACTTCCTCCTTAGGGAAGCCACGTGAGCAAACATTTAGTACCAGACATGAAAAT[G/C]ATCAGCGTTGTATCAGGGGATAAATCAGACACACAGATGCTTCTGCCTTCAGTCTTTGTGTGACTTGCCTGGGACCAGCCTTACTTCCCAATTTCCTATAAACAAACTTATACGCATTTATTTAAAAAGCAAATGCTATGTCGT…	ss61475707
19	BTA-44631	1489	GAGGCCCAAGCAGGGCCTCAGGGCTGGGAGAGACCCCTGTGGTCCTGGGGTCGGAGGCACTTAGAAACCCCTGATTTTTTTCCCTCCCTCTTAGACGTCTCCAGAATCCCTGAGCAAGCTGGACGCGCCCCCGTCAGCCTGTCCACGGCATGTGAGGATCAAAAACTGGGGCAGCGGAGTGACTTTCCAAGACACGCTTCACCAGAAGGCCAAAGGGGTGAGCAGTCTGAGGAACTACTTTTCTTTTTTT[T/G]GGGGGGGGGTTCCTTGGGTCTTAATTGAGGTATGTGAGACCTTTGTTATGTCATGCAGTCTCCAGCGTGGGCTCAGTAGTTGTGGCATGCAGGCTTAGTTGCCCTGTGATGTGGGATCTTAGCTCCCTGAACAGAGATTGAACC…	ss61540116
19	BTA-44637	1494.4	AAAGGCATGTGGGAAGAAAATATTTATTCCGGTCAGCTGGCATAATTTCCTGGAAAGGCCTCCCTTTTTCATCCTGAAACCATGCTTTCATGTGGCCCCACAGAGAAGCCAGTTGGAAGACTTTGCCAAGCCTGTTTAATTAGACTCCTTGCTGAAAAGCTGAGCCATTGGTCTCTGAGGTAGCAACTGGCCCCAAAAGATGGAATCACTTCTCCACAGGGAACTCTTTTTACAAAAGTCTGATAGTTAA[T/G]GCCTTCCTGCATACAAACCAGCATCTAAAAATTATTTACAGTATTGAGAAAAGCAAAGTGAATAATACCAAAGTCTCCAGAATTGCAACAACCCGAAGAGCTGGTCTGTGAGTGCTGATTAAATTCCAGGGGAAAGGGTAGTGA…	ss61540119
19	BTA-44638	1497.9	CCAGCTTTTGCTGAGATATCCCTCCTGGACCAGCCTCTCAGCAGACCCTGGTGTGACTTGGAAGGGTTACAAAGGTTTCCATCAGCTCAGAGACCCTTATATTTTGGAGGGTTATAATATATGATGTTCAATTCTCATTATCTAGTTGCTAGTATAATTAATGTATTCTGACATGGCCATTGCTGCAAAAATCTTACTATATTGTGGGCCAAACCATGTGCCCTACAACTTAACAATGACCCTAAAAGGC[T/C]CTTCTGATCTAGCTTCTTCCTGGCTCTGGCCTCCTCTCCCAAGCCTCCCTCCCCACTCCTACTCTGCTGCAGCTGCATCCTGTTACCTGCCCCATTGGGCCCAGGGGTTTGGGCTCCAGTCCCAGCTTTGTTTCTGTTCCCCTG…	ss61540120
19	BTA-44649	1511.2	TCACAGATTTGTTTGACAAAATTGGGCATTTGAGTGAAAATACCTTTGGTTTTCTTCTTCTTTTTCTTTTTTACTGCTCTTAAGGGTCACAGCCAATGGACAGCCTCCTTGGTTAAGAAATGTAGACTAATTTACCTTATGTTTTGTGTACACACCATCTTCTAGCCGCCCCCCATCCTTACTTCATAACTTTCCTATTTTTTTACCCCTTTCCCAGACTCTTATTTCTTCTCTTTTTCAAAAAAAAAAA[T/A]ATTTTTTTCCTTCGATATTTCTCATTTGTTTTGGAATGAGGTGGATATAAATACAGACTAAAGCAATCAGCAAACAAAATCTATCTTTTAAAAACTTTTTCTCAGGTAGCAATAACAACAAATTATTGTTATTCTATTATTTTA…	ss61540123
19	BTA-44663	1530.9	GTCGCACAGAGTCGGACACAACTGAAGCGAGTTAGCAGCAGCCATCCTTATGGGTGTGAGATTGGACACGATTCTTACCTAGCTCGTATTTTTCTGGCCTGAGTCCTGGCAAAACGTGAATGTAACTCAAGTTGGGTTTGGAGAGCTTGGGTAGTTTGAGCCAGGAGAGAGGGACATTTGTCCTTTACCTTTGGAGATTCATCAGTTCTAGGCAGTGAAAGCCTAAATAGTGTTATATTTGCGTTATGGA[G/T]ATATATGACCCAGTTGGACAGGACAAGCTACTGGTCCCCCAAGGAGTTAAAGATGCCTATATCTCTCTGTCTGCAGGTAAAGAATATTGAGGAGCACCGGCAGCGTAGTTTGGACTCTGTGCAGGAGCTGATGGAGAGCGGGCA…	ss61540133
19	BTA-44669	1548.3	CACTTCACATGCCAGCTGTCACACTGATCTTCTGGGGACAGTAGTCCCTGAAGCACTGGCACGTGGCTACTTTTTGTTTTCGTTTGACTGCACGTGGGGCTTGCAGGATCTTAGTTCCCTGATCAAGGACTGAACCCAGGCTGTCCAGTGAAAGTGCTGAATCCCAGGCACTGGAGCCCCAGGGAATTCCCATGACTGGTTTTTTATAAAGTCTGGAGATGATCAGTTGGGAGGTTTAGCATGCCTTCTG[G/A]CCCTCAAGTCCGCATCCCATTTGTCTTCCGCCTCCCTTCCCTCCAAGAAAGCACCATCCACCAGGCCATTGCTTTTTTTTTTTTTTCCAAAAACACCATTTTAATAAGGAAACAACAGAAATAGAAGATTGTTCTCTGACTGGA…	ss61540139
19	BTA-18793	1579.1	AAAGTATTTGCATCTGTAGATAGCACTTAAATCACTGCTTTAGGTCCAGAACGATGGAATCGTATCACTCCAAAACTAACTCTTGATAGCAAAACCAGCAAAAGCAAAGTGGTAAGTAAGGAAAGTAGACAGTGAGCCATAAACACAGTTATTCATACGCACAGGTTATTCAACTTACTACCTGTATTCAATGAATGCCTATATAAGGTAACTAAGCTTAGGTACTATGATGGATTATGAAAAGTAATCA[C/A]CCACAGAAGTAAGAACAAATTAATAAGCAAGTACTAAGTTCATAAATACAGATAAAAGCAAAGAAGCTGGGGGCTGAGGGTAGATGCTCAACCTTTGCTGCAAGCCCACAGAAAGAATGAGAGTTGCAGCTGCAATTCAGAACT…	ss61526405
19	BTA-07830	1592.8	AAGCTAGTGGTTCATGTAACTGGTAAATTCAAGAGGAATTAAAAAATGCAACAATGTTATTAGGTCTCTACTCTCCCTCTCTCCTTGGGCTCTGCCTGCTTCCTCTTCTTAGGCTGACTATCTCTATGTGGCAGTAAGATGACCACCAACCACATCAAGCATATATCATTCACATAAGCAGAGAGTCCAGAAAACAGAACTTAAACTTTTTACCCCCAGCATCCATCTCTCTCTCAACAGGACTCTAACT[T/G]ACCCTGTGTGGACCAATCATGGTATCCAGGGAAAAGGGGTATTTTGACCAGTCTGACATGGGTGTATGGGCATATGACCATCCCAGTGGTAGAAAAGCAGGACCAAGCCCCCCTAGAATCACATGAAGTAGAGCAAATAAGCTC…	ss38329882
19	BTA-04414	1594.6	TGGCTTCTCTGCTGTACATTCGACATAGGACTGTACAGTACAGGGACCCTCAGTGTCTGATTCTTGATGGAACCTCCCTGCTAATTATTTCAACCACAGGGCCCCAGGGAGAGAACAAAGGCTCAGCACAGAGGGCTCCAGTGGCACTTAACCATACAGCAGCCAGAAGGAGCTCAAGGCCGCTCTGCCAATTTACAAGAAGCAATAAGATCCAAGAGACTTTGAGTGACAAACAAGAGGCGGTGGGTTA[G/A]TAACTGCAAACTCCTGAATGTCTGCGTTTTACAGATACGTTATGTATGGTGGTATTTACCAGCACATCCACTCAAATTGAGAAATAGCTTTGTCAACTCTCTTTCTCTGTGTAATCAATCTATGGTATTTACATGGCGTGATTT…	ss38326466
19	BTA-118485	1594.6	CCATCCTCGAGTTCTGCCACTTTGTGCTAAGTGCACAGTTTGGAAGGTTCTTTCCTAGCCGCTCAACAAGAATAAGAATTTTCATTTCACTGAAGTACTCTTTGTTTCTGAAGAATGTGTTCACAGACTCTATCTTATATTTATCTGACATGTTCTGCTTCTGAGAACAAGAAGGATTCCTTTTAAATCTGATTTGAAAAATTAATTACTGCAGCCACAGTGAAATTAGGTATATCTGTTAAAGCTAAAT[A/G]TAGTTAATTCTACTTTCTTCCCCCAGATGTTATTCTTCAGGGTATAAACAACAAACAAAAGTCACTTCCCCTTAATTCTTGACTTGGCCAAACTAAATTTTTGAAAAGTTGTTTTCTTATAAGATTCTGGAGACTAATGAAGTG…	ss61474762
19	BTA-44726	1617.1	ACCTCAACCTGTAAAGGCACTTCCACAGATTCTACAGACGAGTCTCTCTACCTCCTCATTCTCCTCTCCTTAAATTTAGTTTTCCTCAGGAACCAGAAAGAATGGTAAACAACTTCTAATGAGTTTGTCACCTCCCATCTCCTTACATTTTAGATGTTTTAGTATCTTTTGGTTAAACAAGGGTTTTGTAAACTAGCTTAGGAGGTTAACCACCATTTGCAACATTTCCTTCTGTGGGTTGAAAATGCAC[T/C]GCAAGTTCCAAACCAGCAACTCACAAAGGAGTGTCTGGAACACAAACCTTTGATGGGCATGCCTGCTGGTACTTGTTCAAGGCCTAACAGCACAACCTGGGCTCCTCTTTATCCTGGACATGCCGCCAGTCTTTTCCATTCCAG…	ss61508809
19	BTA-44731	1624.6	CAAAAAGGGGAGGGAAAGAGAGAGAGTGTTTGTTTTTTTTTTAAGTACTTTCTCATTTTCCACCATCTGTGTTTTAAAAAAATAAAAACACATCTAAGTTTTAGACACTGTATCTGAAGATTTAGGGGCCACATCCTAAAGTGGTATTTAGCATTTGGTTCTCAATCTTCATGAAAGTCTATTACATTACAAAATATACAAGCACGCTGTTCCTAAAGGTGAGATTTTTTTCATATGAGGCTATACTTCA[G/A]TTTGCTAAAGCAAACTGGTGACTCAAACAGAAGCAAATGTCCTGTTTGAGTATCATTTTACAACTTTGCTTTCCTTTTAAACGAGGTGCCACTCAGGTTAAAAGAGAGAGAAAAGGAAGAGGTCCAACGTACAAAAGCTCCTTA…	ss61540179
19	BTA-44751	1632.1	ATGTGGGGTCTTAGTTCCCTGACCAGGGATGGAACCCACGCCCCCTGTATTGCAAGGTGAATTCTTAACCACTGGACCACCAGGGAGGTCCCTCCAATAGCCTCTTCTAACTCCCCATCTGTTTTCCCCCGCTCAGCTCCACTGCCTCCTTGCATCCTCCCTGCCCCGTGATTCTCTTAGGTGGCCCCTATATTAAAACAACACATCCTTCTCCTAGAGCATCTCCCCCTACAGCGTCCTTCTCTTCATA[G/C]CCCCTTACCCCCTATAATGCATTTCCAAGCTCTCAAGTGCTCAGGGCACTGCTGAGTGTTGAAAAGGGAGGTGCATGCAGTGGTTAAGAGTCAGTCCCCAAATCAGACTGGGTGTGCAGAGGAGCTGTGCAAACACACAGATGC…	ss61540197
19	BTA-44791	1688.2	GGGTGAGAGGTTTGGTTACCGTGACAGGAAGGATGCAGAGGGCAGATAGACAGTGCCTGGCCTACGGCGCCCTGCCCTGTGCCCCTGGAAGCAGGGGCCGGGCGGGAGGAGGGGGACACCAGGGGATGGTCTGACCGCAGAGCCATGGGGCTCGGTGCTTCAGCTCATCAGGGCTGCTCCCTGTCCTTGCCCAGCTGGGAATAGTCCCCAGGAGCCAGTAGTGGCATCCCTTTAATGAAACCCCATATTC[G/A]GCCTTCGGGGACTTGTGTACGAGTCAAACTCGGAGGTGGTGCATTTGAGGTCCCAAATGCACTTGCTGGGACTTGGAGGGTGACTGTGGCGTAAGCCCCAGGGAGTAAAAGTCTTTGCTTCCGTGGTCCCAGGGTGAGGGGTGG…	ss61483132
19	BTA-44801	1703.3	CTTGCTTTTATTCTGGCTACTGGTGAGAAATGCATTCAAGGACTTTATTTAGCCACTCTGCCTCTTCTCTCTGTTGAGGTGACCTGGTGCTTCCTCAAAATTCCTCATCCTGGCTTCTCTTTGCTGGTGTAAGGACCAGGAACTTTGAGGGGAAAAGCAGTCCAGAAGCTCCCAGTTAAGGAAACTCTCTAAGTGTAACTGGTTTCATTGGGCTGCTTTCCTTGAATGGGACAGACTTGTGCTGGGAAGA[T/C]TGGAACTCCACTTCTGTACCTAGATTTGGGCTAAAAAGGCTTGTAACTCATCCCTCTACACAGGGCTCTTGTAATTCCCCTCTCTACACTTCCTCTAGTAGAAAGGGGAATGTCTTGGCTGGCTGTGGAACACTCTCCATTTCC…	ss61540235
19	BTA-01578	1727.9	TTTGGCATTCCTCTTACTGTCTGAGGGCCTGTTGCCCAGTTTCTGATGGTGGGGCTTTGGATCTGGGGGAAGAACCTGACAGAGGCTACAGGCTAGGGTTGTGTGAGTACTTGAAAAACAGTGCAGAATGCTCTGGCAACATACTTTTGACTGACTGTAAAGTATTCCATTCACAGTTGAACCATAATTTCTTTGTGTAGCCTCTATGGATGGCCTTTCAAGGAATTCTGAATATTTTGATATTGCAAAC[C/A]TCGCTGCAGGGAACGTATACCCATGCAAACATGTGGAAAGATAATGGTTGGATGTATTCTCCAAAGTGAAATCACAGAGTAAAAGGAAGCGTATGTTGTGCCATGCCAAATTGATCACCAAAGAAACTGCACCATTTTATGGGC…	ss38323630
19	BTA-44833	1735.2	CTCTATTTGTCCCCACACGGTGGCAGAGTTAATGGCAGAATCTTCTCCCATGTGGAGAATGTGCCAGAGTCCTTCTCCTCTAAGACAGCTCTTTCACCCCATCCGAGCATGCAAGGCACTTCCCAGTAATATGCTGCGCTCCATCAAACATTTTCTATCACTCAGACTGCCCTCCCTTTTGTAATTAAAGCTGAATTACTGAGGTTTAACCAAACATCAAAACCCCATCATAAAACCCTAACTTAACTAC[G/A]AATTTGGCAATTTTCGTTGTCAAATCATAGCCACGGATGACTCTCATTTTTGTAGTGTTCTCTCTGTAGCTTGTAAAGCCTCCAGTTCTGGGAATAATGGAAGAGCAGCTGTATTTTCACGTTTTCTAGATTGGAAGGATTGCT…	ss61501974
19	BTA-44838	1747.8	AGTTAAACCACTCTCGACTCAGAGAGTACCTTACTATCTTGTTTTCTAGACTTGATCATCCTAGTCCAGGTGAGGCTAAGTTGGTGTCGACCCACTTGTCCTATTTATCCCTCTTTTGTTTTGGAGAGACCAGGGGTGAGAAGCTGGGATGCCTTATCATGGCAGGTAACCAGCAGCCTGTTCATGTGTAAGTTGCATAAGCAGATCTATGGGGCACATGGAAGCTGAAATGACACCCAGCAAGTGACAT[A/C]TCTTCTTTCTTTTAGAAATGGTCACTTCCTAGTCCATCTTCTCCAAGTTCACCTAATTAAGGACACAGAGAATAAAGCAACACCAAACATGGGTGACCTGGGAATATGGGTTATTCTGGGAGTCTCTTTAGAAAGTGGAGCTTC…	ss61540255
19	BTA-44845	1752.7	TCAAAGCACTTAAGAGGGCATTTCTTTCACCTGAACCCCTAATACCACAGGGAAGAATTTGGCTTCTTCTGAAAAACTGTCTTCAGCATCTTCACACTCATGGGACAAGTATCTTAGAACATAAACACTCTCCAGGAAAATGGATTTCAGCAGCCCAGCATTTCCTGGAACTCTGACTCATGGTCTCTGTTCATAGCATTCATGCTGATGAACCTCCTGGCTCCTCTCCCGGGGACATATGGTTCTTTTA[T/C]TTCTCCCTTCAAGATTTCAGCAGAAATCATCTCTCTCTGTGATCTGCGATGGCACCTTAGCATCTAACTCTGTCTTCTGTATTGAATACATGAATGAAATTCTTATACTTTCCACATTTTGTACTTTTTCCAGGTCTAACAAAG…	ss61483141
19	BTA-115853	1769.8	TGATGAATCAGCAGGTGTATTCTGAACACCTTCAACCTGTGGGGCCCTGGGGGGAGCTAATAGGGATGAGGGAGTCTGCCCTCTTTGAGGTCATAGTCTGGTAGGAATTTGAGATGGACACAGATATCAAGACTGTAAGATAGACTGTGAAAAGGGCCTGATGTTGGGGTCAGACCCATGTTCAGAAGACAGGTGACTTTTATTTGGGGATGGGGGAGGTTAGGAAGGCTGGAAGGTAGAGATGTTACCA[A/G]CTGTGGTAGGGTGGGGTTGGCATGAGGACTCTGGGGAGAAGGCATTACAGGGCAGATGTGGGGAGCAGTGTACAAAGGCTCAGAGGCTGGGAGGCCAGGCCATATTTGGGGAATGGCAGGCAACTGTGTGGCCCTGCTGCTTTG…	ss61520292
19	BTA-11532	1779	GCTGCAGTCCATGGGGTCGCACAGAGTTGGACACAACTGAAGTGACTTAGCAGCAGCAGCAGTAGCAGCCCTAATTATAACCTTGTAATAGTGCCAGAATTTTACTGTTACTTTAAGAATAGCTCCAGTAAATGGAATCAAGGGACTCTTAGTCACTCCAGGAAGAGCAGTTGTTCAACTGTCAAGAGTTCAGAAGGTAGCTGGATGCACCTAAAGAGACAGTTCCCAACTCCAGTTGACTTTATTTTGA[C/T]CAGTGGAAGGACATTTCAAAAACTACGTAAGTATTAATATTACTAAATACATATTCATTCTCGTAGTAGGATCAGAGTGGAAAGTGAAACTTTGCCTTAGCCGCGACCTCGCCCCGACTTGTGCCCCTCCTTAGAGGCTGAGGC…	ss38333584
19	BTA-44868	1779	ATGTGCTCCAGGAGGCAGCCAGCCCTTTTTGCTCAGGTAGAATGTCAGAATTCTGAGGACCGTCAAATAGGCTGGCAGCTGAGGCTGGGCCTGGGGCCCTGGGGGCTCATTCATCTCATCTACAAACTGGAAAAGACCAAGCAAGTCCCTTTACTTCTCAGGACCTCCATGTCCCTGTCAGGTAACAGGCTTGGCGGGAATGTCTCCAGGTTTACTTCTAGTGCTAATGTGAGTTCTAGGATCTTTGCTG[G/A]GCTTTCCCAAGGAGCATCTGGAGTGGAAGTTGGAGAGGAAGGAGTTGGGGACAAGCAGCAGACATTACTTGGCCGACAAAGTTCCGTCTAGTCAAAGCTATGGTTTTTCCAGTAGTCATGTACGGATGTGAGAGTTGGACCATA…	ss61540275
19	BTA-07396	1810.1	CTCATACCCTCTCTGCCTCTGGGACCACCAGGACTCAGAAGCACTGATGAAGTCGGTGAAGCTGCTGCAGGCCCTGGGCCAGCATTACAACCACCTTCAGGAACAGCCCCAGAAGGCCCTGGTGGACATCCTTTCTCAGGTATGGGCTCAGCAGCTGTGGAGCCTTGGGTGACTAACACCACCCGTCATAGAAGAGCATGAAGAAGACACAGGTTAATGCATGGAAGTGCGGTACCATCCCACGGAAGCA[T/C]AAGTATGGAACGTGATGTTTTGTAGTAACTTTCCTTAAAAAGTAAGAAGGAAAAGGGATGTGGTTTAATAACATGGTTTAGCCTAACATCTAAAGCATTTTCATGTGCAGTCAGTATCAAAAAACCTATGGAGATTTTTTACAT…	ss38329448
19	BTA-108581	1823.8	AACTTGAAAGACATCCTTTGGCCCACGGAGAGGGGAGGCTTGGCAGCAGGGTAGCAGGAGCAAAGAGGCTTCCTCTGATTCAATGAAGCCATCAGCTGTCTCTCCAAATGCTCCTTCCCCTCTCTGCCTTGTTTTGGTTAATTTAAGAACAGCTGCCCTCGATGGGAACTGATTTCTGGCGGTGTGCAGAAGCCAGCTTCCCAGGAAGACTGCTGGCATGGGATGGGCAGGTTAGCTGGGGATTTAGAGC[C/T]GGTGATCATCAGAGTGTGCCACTTCAATGCTTTCTCTCTTCCACGAGGAGCCCGAATCAGGCACGATGAGTAACTTGGTTATTCCTGGGGAGAGTTAGAAGCAGCTTGGGANNNNNNNNNNNNNNNNNNNNNNNNNNNNNNNNN…	ss61465737
19	BTA-44691	1855.1	TAGGGGCAGGAAGAGGGTAGGGATGGGGAGGAAATGGCAGCCTGATATGGGCTCCCAGAACCCGGGAACAGCCTCCATCCTGGACACAGGCCCTTATCACATCCTTCCACAACTTGCCCTGAGCCCTTCTTTTGGCTCTGTTCTTGCCTGCTCTCCTCCTACCTTGGGGAGATTGGGGGTGGACTCCAACCACCACTCGCTTCCAGGCTTTAAAAACCTCTCCAGCTGCCCCCCTCATTTCCCCTTCACA[G/A]CTGCATTCTTAGAATTGCCTACTTTTAACCTGGCCTCCCTCTCACTCCTCACCTTCCTCTAGGCTGCTTCCCACCTGCCCCCTTCTCCACGGACTCAGTTCTTGCCATGTACTCCTGACCCTCTATACCCACCCGACACGCTTT…	ss61483117
19	BTA-44690	1863	GCTGTCCTTGTTGCCGACTTCACAGATGGGGACAGGGTGTGAAGGGCTTGGCAGCAGGAGCAGCAAGAGGAGGAGGGGCATGGTGACCTGTGGGCAAGGGGGGCTTGAGTGGGCACCCCTCGGGCCCCCAGCAGTATGCCTCCAGGCCCTGGCCCCCACTACAGCCTCTAGGATTGTTCCAGAAACTCAGCTCCCACACTTCTCTCCCTTCCTTCCCCTCTCCTCCCCTTGTCCCGCAAAACCTAAACTA[G/C]TAGCTCCAGCCCTTGGCTGTTCTCTCTCACTCAGGCCCTGGCCTCCCCGAGCCCTGGCCCCAGCTCACAGACCGGCAGAAGAACCTCCGGAGACACAGAGCTTCTTCCAGGGTGTGACTTGGTCCTTCTGTCTTCCAGCTCCAG…	ss61483116
19	BTA-44693	1866	ACCATTTCTACATTTCCTGTGTTTGCTGTCTTGATTGTGTATGTTCAGCTAATGAAAATATTCAGCACTTGAAATACCTTTTCAGCTTTCTTTCCTTTCTTCTGGACCTATACATCTTCTTTCCAATCTTTACATTCACTCATGGTGAATTACATGAGTCAATGATTCATTTTCCATTATCTTCCCAGCACCAATGAGGAGACTCAGTCCAGCCTCCCAACCCTGTCCAGTCATGCAAGTACAGGAAGAT[G/T]CAGACAACCTTATCCCTTTTGCCAAGTGAGTCCTCCCCACACAGTTGGGGAGGGGGGAATGAGATGGAGGCAGGATTCCATGTCTGGGTTCTTCCCCAAGAGGAGTACGAAATAAGAAACAAGAATCTCGGTGCCTGGTCTCAG…	ss61540153
19	BTA-44708	1887	CTTGACTTAAGGTGGAGTTACATTCCAATAAATTCATTGTTAAGTTGAAAATATTTTAAGTCAAAAAAGGATTTAATACACCTTACCTACCAAACATCATAGCTTAGTCGAGCCTACCTTAAATGTGCTCGGAACATTCACATTAGTCTACAATTGGGCAAACTCGTCTAACATGAAGCCTATTTTATAATGAAGTGTTAAATAGTGTTAAATATCTCTAAATATTTATTGAGTACTACACTGAGAGTGA[T/C]ACACAGAATAGCTAAGTGTGTCAGCTCTTTACCTTTCTGATCGTGTGGCTGACTGGGAGCTGTGCTCACTGCCCAGCATCACAAGAAGCTATCAACTGACTATCACTATCCCGGGGAAAAAAATCAATGAAAAACTTAAATAGT…	ss61540159
19	BTA-08382	1901.4	TGGGCTTCTCCTGTTGCTGAGTATGGGCTCTAGGCACAAGGGCCTCAGTTGTAGCTCGTGGGCTCAGTAGCTGCAATTCACGGGCTCTGGAGCATAGTCTCAATAGTTGTGGTACATGGGCTTGTTTGCTCCTCGGGATGTGGGATCTTTCCAGACCACGATAGAACCTGAGTCTCCTATGGCTCCAGCATTGGGAGGTGGATTCCTTACCACTGAGCCACCAGGGAAGTCCTTGAGGTTCATTTTGTCT[A/G]AAATCAGAATTTGTTCTCTGAACCAGACATGTGCTGCCTTATTCACTGAGCTCAGTTCACTTACTTGGCTGCTGCAGCCCTGTGGCAGTTCCTTGGCCAAAAAGGGGCCCGCTGGTGGCATGGGGGTTGGGATGGAGCAGCACC…	ss38330434
19	BTA-105808	1903.6	GATAATTCCTTATTGGGAGTCGGGGTGGAGATTGGGGCTGGGGAGGGTCCCTGTATTTTTGTTAGATGTTTGGGAGCATCTCTGACCTCCACCCACTTGATGCCAATAACACCTCCCAGCTGAAGGTGACAACCAGGGATGTCTTCAAACACTGCCAAATGTCCTCTGGAAGGAAAGATCACCCTAAGATGAGAACCACAGGCCTCAGGGAAAGTAGCTAGACCCCCCTGACCCGGGAGCTGATTTTGAG[C/T]AAGTCAGCAAAGAGCATCTGTCTTCTCTGGGCTCTTCATCTCAGAGTCCCCAGAGCTGTCAGGCCTTTTCAGCCTCATCTTTATCCATCCCTCTTTGACCTCATATGCCCAGAAATCCAGGATTTTCCCCAGGCCAGCTATTGC…	ss61497989
19	BTA-98517	1924	CTCTTTTACAGGTCTTTTTTAAAAAGACTTTTTTTTTTAAACGTGGGCCATTTTTAAAGTCTTTATTGAATTTGTAATAATATTGTTTCTGCTTTATGTTTTGTTTTTTTTTGGTCGTGAGGCATGTGAGATCTTAGCTCCTTGACCAGGGATCAAACCCTTTTCATTGGAACCACCACAGAACCACCAGAAAAGTCCCCACTCTTATACATTACAGACATAGATGTATATTCTGTTGGTCTGATGTCCA[A/G]GACCGGATTGCTGGTTACAGGGTATGTATCTTTTCACCTTTGATAGATGTTGCCACTCTTTTCTAAAATGGTTGTGCAAAATTATATTCCCACAAGCAGTTATTATATTCCCACAAGAGGACTGCAGTTATTCCACATTTTTGT…	ss61569222
19	BTA-20935	1968.2	TTAGAAGGATGGCCAGACTGGGGCCACAGCTCATCTGCCTCCTCCCTGCGGGCAGAGAGAGCAGAGTAAGGTCCAGAGGGGCTTCTGGGACCACTGTTCCCTCAACCTGGCTTAAAGTCCCTGAGGGAATCCCCAGGCTTACCCTGAGGATCCCAGACAGCTATGAAGCCACCAGCTCCCTGGCCTCGAAATCACACTTTTTCTTCCTTTCTGGAGAATGCCAAACACTACCCAGGATACCCAGAACCAC[T/C]TCTTGTAGAGATCTTTAACTTTGCCATCTCTCCTCACAAGCCAGGCCCTTGGTAAACCAGAGCACTTGAAACTCGAAATTTCCTTGCCTCACTCCTATAGACAGGTCACCTTGAGCCTCTTTCTGACCAGTGTCCTGCACCCCC…	ss61527570
19	BTA-44712	1978.5	TGGCTTGGCCCAAGAACTGAGTCACAGCTTGTCAGTGGGATTGGAGAACAACGTGAAGAAAAAGGTGAGGGAGGTCTGTCTTGGACACCTCTAGGGTCTTGGGATTGGGGATGGTTAAAAAAAAAAAAAAATAAGAGCTTTACTGAGATTTGAGCTCCTGTTGTTGGATTCCATAATTTCTCTTAACTACACAGTCAGCCATGCTTGTTCCTGTGAGCAAATGTTGATGAGAGTACTGCACCCATAAGTT[G/T]GAAAATTGTGAGACTTCCTAACTTTTTTTTTTTCTTCAGAGACACCCATGGGGTAGGTTGCTGTGCTTTAACTGGGATGTGGGTACTGGAAATGAGGATAAGGGTTCTTCATCCCAAGAGGAAACTAGGGATTTAAGGAAAATA…	ss61540162
19	BTA-14962	1990.5	CCCTAAAAAAAATCACAACAGTCCATGGGTTGGAATCTAGAAAGTGGACACGATGGCTCCTCACCCCCTAGTTCAGGCAGGCAGGCCTGAGGGGAGTCTCCATCCACAGAGGTTTCCCAATCCCGGCCCCTTTCCCAAATTCTGAGCATTTGCTGAAATGCTGCATCTGTGCACCATCAGGACCAACCGGGCAGTCTGCTTCCTTGTGTAGCCACCCGTCATTTGGGAATCTAGCAAATCATGTGAAATG[T/C]CTCATACAATCCTTTTCAGAAATGTAATACGAAACTTATCGATAAGAGTATATTGACATGATAATACCAGTTTCCCAAGAATGTTAACCCTAATTACAGCACCATGTACTACATGTAGAAAGTATGATTACCGTAATTACAGCA…	ss38337014
19	BTA-44959	2015.2	GTCCCAGGTCATGCTTAGCTCCCTCACCCAGACCCTCATGTCCAAGTCCACGCTGGTCAATTTTACCATTTCGACATCAATACAACTCCAGAGCCCAGCTCTTCGTCCACGACGCAGGCTTCCTCTCCAGACTTCCCCATTTGGGGATGTCTAGTGAAACCAGACTCCTGGTCTGGAGTGGAGACGTTGCAGTCACCTCTGAGTGCTCCCTCCCTCTTCCTGTCCCCTACTCTCCAGCCAGCTTTGATGG[T/C]GCTTCCTTTGGTTCTCGCTTCTTTTCACTTCCCTATAGTTCTCTCTGTCACCCAACTCAGCTTTCGTCACCAGCATCCTAGGCCTGCTTATGGGCCTTCTGGACCCTGCTGTCTTCCTCGCTTCCTCCAGGAGATTCTTCTAAT…	ss61483169
19	BTA-44960	2017.1	TTGGATAAAATATAACAGCAAACAATTTAAATACAAAGCCAGACTAAAAACCAATAAAATGAAATCTCCCAGACTGATAAACAGGCAAAAAAATAAACACACACTACAAAAAACAAAAACAGCAAGAAAAAGGAAAAAAGAAACAGAAAAAATGAGACAAACAGAAACCAAGCTAAAATGGTAGAAACAAGCCAAAAGATACCAACAATCATGACGAATGTAAGTGAAAACAATGTGACTATTAATAGAG[A/G]CTGTTGGATTGGAGAAAATGAAGTCCAATTGCTTGCAGTTTATAAAAAGATCAATGGGGCTAAGTTGATCAGTCAGAAACAAACACAAGTATCTGAAGGAATTTAATATATGGTAAAGAAGATAGGCTCGATCATCCAACAAAT…	ss61508819
19	BTA-44964	2025.2	TTTTATTCTTATCCCCATGCTGAGATCATCGCATGCATGCACGCCTTTTGGAGGTGTAAGCCGGAACAAAGGGGCGGTGGAGACGCGACTCAGGGAGAAGAAAGGGGGGTGGTGATCCCCGCGAGGGTGCAGGGCTCCCGGCCCCGCCCCGCCCCCTCTGTCCGCACAGGTGTGCTGCATACCGCAGGGCGGGGGTCATGTTCCCCCGGCTTACTCTCGGCACAAAGGACTCTCTTTCACCAAAACCTCG[C/A]AGATGCATTTCTTTGGAGGTGTGCGCCCACCACCCTCCACCCCACCCCTCGCGGCCTCCTCCAGCCCTCAACACTCAAACAGACGCGCACCTTCACAGATGTCGGCAACTTGGGGAGGGGGAAAGTGGGGTGAGAGGCAGGGGT…	ss61540334
19	BTA-44976	2030.8	TTCATTTTGACAACCAGGCTATCTACTTGTTTTGTTTTTTTAAACAGCCAAGGAAACGCAAGTTCAGAAAGATTAAGTTTATATGAGAATTGAAGATAATAACAGATGGAGGTGGGAGTGAACCCATGTATCTCTGTTGCCAGAGACTCAGGAGGATCTGATGCAAAGAACAGCATGGTGGGAAGTTATGAGAAGACTGTTAAAGCAAAATCAAGAAGGCTTTGCTTTGGGCAGGAAGCAGAAAGAAGCA[C/T]GTGCTCTATTATAGAAGCAGGAGCATAGACTGGCTTGGCATCCGGTGGATGAGAACTGCCAGGTTGAGGGGAGCAGACAGGTGATGAAAAGGAAGCAGGCAGGTGCCCCCACGTTCTACTTCCTCTGAGATTCCAGAGTCTGTA…	ss61540343
19	BTA-44980	2045.7	ACTGAAGCGACTTAGCAGCAGCAGCAGCAGCAGCATCTAATCCAAAGAGACAAAGACAGAGTTGGGAGCCCCAGGTTCCAGTCCTAGCTGTGCTTTGCAACCCAGGGTGGCTCAGTACCTATCCCTGGACCTCCCAGATCCCTTCTCTTTGCCTACAAAAATGGGATGGATGGACTGGAGACTGTCTCGGATCCCCTCCAGCTCTGAGGAGCCATGAAATCACCCAGCCTGGTCTCCTGCCTTCTCAAGG[G/A]AGCCAATGAGCACATGCCTGGATACCTGCCTGAGCACATGCAGGCAGCAGTTCCACTCACCGAAGAAACAAGAGGAGGGTGAGAGCCAGGAAGAGCGAGACGATGGAGAGAGAGTAGCCCACTGTGTACAACAGCTGCAGTGTC…	ss61540347
19	BTA-44981	2045.7	ATTAAGTGCCTATTTTTGCTGGGTTCTCCACAGAGTTTGTGCAAAATGAACAGTGAGTAGAGACCAGGAGGCTCTTGAACCTTGACAGTTATGTGGGAGCTGAATCTAGAAACAAGAGGCCAGCTGTGGTTGAGGTACCTAGGCATTTTGCTCATCCATTGCTTAAACTGTCATCCATTACTTAGTGGATTAAAATGACAGTCATGTTTATTATTTCTCATGATTCTGGGGGTCAGCAATCCAGGTAGGA[C/T]ATAGTAGGTCTGTTTCATCTTTCTTTCATGGGATTCATGGGCTTAACTTTCTAGATGACTTCCCCACTCATCTAGAGCCTAAGCTTTGCAGACTTGGATGGCTGAGGCTGGCTGAAGTGATTTTCTGTGCTGTGCTCAGCCATG…	ss61508821
19	BTA-44985	2057.7	TTGGCTCTAGACTCACTGCTTTTACTTGGTGGCTCAGATGGTAAAGAATCTGCCTGCAATGCAGGAGACCCACGTTCAATCCCTGGGTCAGGAAGATCCCCTGGAAAAGGAAACAGCAACCCACTCCATTATTCCTGCCTAGGAAATCCCACGGACACAGGAGCCCAGCAGGCTACAGCTCATGGAGGTCACAAAGAGTCGGACACAACTAAGCAACTAACAACCGCTGTGCTGTCGGCCCTTTTAATTG[T/C]TTTGGAAAGATACCCACAGAAGTCCAGCTCAGTAGTTGCAGAGCTCAGGGTTAACTGCAGCATGTGCGGGTCTTAGTTCCTCGACCAGGGATTGAACCCGTGTCCCCTGCATTGGAAGGGGGAATTCTTAACCACTGGACCTCC…	ss61540350
19	BTA-44989	2057.7	ACACGAAGCAAGACGTGTGACAGCAATGTATGGAAACTTAAGGAGCCCTTGGAAATGCCATGTCCATCCTGATGTTTTAAAAATATCAGGATTATAATATCTGTGCGCAAAAGCCTCTGCTTTGGCCTGTGGCTTTATTATCTATTTTAGCTTCTGGGGGAGCCTTATGAATCACACAGACCATCACAAACCCTTTAGCACGACTGAGTCCTTAGGGTTTTTCCTAGAAGAGGAGCCGATGAAGAGGAGA[G/A]GGTAGAAAGCATTGTAGAGAAGGAAGCCCAGTGTCAGGAGAAGGTTCTAGCCTGTGGGCAGGCTGCAGAAGGAAGCACTCCAACAGGGCCTGGCCTTCCCCAGGAAACCTTATCTTAAGCTTCTGGGGCAAAGTCCTGAACTGG…	ss61540354
19	BTA-01174	2067.6	CCCAGACGTATGTTGCTTTTTTAAAGTTAAAACAGTGACAACTAAAATAAAATGTGAAATTTGGTTCCTAACTGTTCCCAGACACCTTTCAAGTACTGAGCTGTCACATGGGGCTGGTGGCCACATGACCAGAACGGATGACCCGGAAATGACCAGAACATTTCCATCGCTGCAGATTAAGCTTCGACCTCGCTGTCCTAGTTGCTCCTTGGAAAAAGTTCGGTCCTTCCTCATGGCTTTGGCATGGGCT[G/A]TTACCTTTGCCTTTCCCCCAGCAATTCGTTCCCATGGCCGGATCCAGACATCGGCTTAAGTGGGAGGTTCCCCCACAAGCACCGATCTAAAGCCACTGTTTAGTCACTTCCAACCACAGGAACCAATTTAATCCTGCACAGCAT…	ss38323226
19	BTA-44990	2067.6	CAAGAATGCCAGGCCCCATGGTCTGTGCCATGGAAGGAGGTGTGTGCTAGGCAGGAGTCAAGGACCCCGTCCCCTCCTCCCTCTCCATTTCTCCTTCCTCCCTCTTCTTTTCTCCCTCCCTGCCCCCCGTTCCTCCCCCGTCATCCCCTGCTACAGATAAAGACTTCAGTTGCTTTCAGCTGCTTTTGTATAAAATTCACATGTGCTAATGGGGGAGATGCTGCAGAAAAAGGTACAGATTGGACAGAGC[T/A]GGGAAGCCTTGGGAAGCAGGACAGAAGGGGCCAAGGAGCACAGCATTTTTTGATACAATATCCCACCCAGCTGGCTCAACTCTTTGATGAATAGGAAGCATGAATTCCTATTGCAAGCTATTGTGTCCAACTCTGCGACCCCAT…	ss61540355
19	BTA-44994	2075.5	TGTTGATGACAAAAGTACAAAAGTGCCGAGCCCGTAAGACAGAGAGAGGACACTCTTTCCAACCAACAGTGCTGGGACCAGAGAGTGTGTGTGTTAGTTGCTTAGTCGTGTCCGTACCCCATACAAGAGAAGGAAACTGACGTCTTTATCTCATCATTTACAAAAATTAACTCAAAATAGATCTAAGTTTCAAAGGTAAGAGCTATAGCTATAAAACTCATAGAAGAAAATACAGTGTAAATCTTCATGA[T/C]GCTGGATTAGACATCAGTTTCTTAATAGAAGCACAGGAGACAATGCAGGGGGAAAATGTCATCAAAATTTTAAATTTTTTATGTTTCAAAGGAGTCTCTCAAGAGAATGAAAAGACAATCCAACAGAATGGGAGAAAGTTTCTG…	ss61540357
19	BTA-104726	2087.8	GCTTCTTTGTTCATAGATGGCTGTCTTCTCACCATATTCTCACAGGACATAAGGGACAAGGCAGCTCTGTGGGGTCTCTCTGGTAAGTGCACCAATCCCTTTTGTGAGAGCTCCATCCTTGTGTCTCATCCCCAAGGTCCTGCCTCCTAACACCATCACACTGGGGGTCAGGTTACAACATATTAATTTGGAGTGAGAGGACACTTTCCATCTATGGCCAGCTTCATCCACAGTGCTTAAACTACCCCCA[G/A]TTTTTCAAGTATTTGCAGGTATAAGGGACAGGATTTTTTTTTTTTTTTTTTGAAGTGTAGTTGATCTACAATATTGTGTTAGTTTCAGGTGTACAGCAAAGTGATTCAGATATACATACATTCTTTTTTCTGATTCTTTTCTGT…	ss61514424
19	BTA-45057	2120.4	CCTGTGACTTTGTCACCAAAAGAAACTACAGGTATTTTCACATCATATTTCAGTTAACTATAGCTATTTCAAATATTGTTTATAGACATTACCTCTGTGAAATTACAACAGCCACAGGTCTGCCTCTAGATCTTACAGGAAATGCAAGTATGGCTTTTTTATCAATATACCTTTTAAAATATTTTGATAACTGTATTTCAGTATAACTTTAGTGTAAGTGTCTCTTGAAATCTTACATGTTTCATTGCAT[A/G]CATTTTAAAATTACTCTGGGGAGGGGTCTATGGCACAAAACCTGGTGAAGACAGCATTAGCAAGGCTGGGTGGCCATGAGAGCAGAGGAAGCACAGAAGACAGAGGGCAGGGTGTGGAGTTGGGGATAAAAGTAAACTAAGTCT…	ss61540395
19	BTA-67105	2135.2	ATGGTGCCTGTCTTTGCAAAAGGAGACCACCTGCATGTCTCATATTCAAGAAGCTGCCATATAGAAATCTGTCTTCACAACACACTTTAGTGAGTAGAATGAAGCAGACCTGCTGCTTGGCCTCTGCGACTCCCTTGGCCCCCTTGGAATACCTGATAATCCACATTTTTGCGTAACTGCCCAAGTCATTAAGACCACCGCTTTCTTTCTTTGTCTCAGCAACCTGCCAACTAACGGTGGGTCTGGCAAG[T/A]TTTAAGTGACTATTCAGATTCCTAAAAACAATGCCTAAGGCAACTCTCAAGGCTAGTTAAGATTCTGCTTGCCGATGTCAAGGTGTGTGCTCTGGGGGGTGGGCGTCCAAGCAATTCTCCAGCTCCAGGTAAGTGTCCTGCAAT…	ss61488938
19	BTA-45030	2158.2	AGGAGGCAGATGGCCCATCCTGAGGTACATCCTTCTTTTGACCCTTCTATCGCTCCCACAAACGTCCCTCCCGTTCAGCCCGTCTGCCCATCTACCATCTTCACAGAGGCTCATACGCTGGAACAAGTCAAATAACCTTTGCCGTCTCAGAAAGGAAATGCCTTTCCTGAACTATTTCAAGGAGTACGGAACAGAGCCCACGTCCCACCTCCTCCGTGGACCTTTGAGGAGTACACATTCCTTCTCCCTC[G/A]CTTTCTCCAGGGAGGACTCATTACAGTGTGAATATTTATCTCTTTCTCCCCTGCCAAACAAGACAATCTGTACCCCAAACTCCCTGGGACAGCAAACAGTGACCTCCAAGCAAAGTGGGAGCATGGTGGTACCACGTGGGCACA…	ss61508824
19	BTA-45031	2169.9	TTTAACCACTGAACCACCATCGAAGTCCCAACTGGTCCCATATTTCTAATAACTCTGTCATTACTTTAAGTGAAAGGATAAAAATACAGAACTAGTTCTGAGAGGTCACAGAAAGCATCCTTACTATTTCCTTATCTAGAAGTATCATACCTCTAAGCTTCTTTCTCTATGCACTCTCTTTGCCCCCAGCTCTCACTCAAAATGTATTGGGTTGGCCAAAAAGTTCATCTGGGTTTTTCCGTAAGGTGTT[A/G]TGGAAAAACCACAACAAATTTTTTGGCTAACCCAATATTTTCTGAGGGTATCCTATATGGCAGATGCTGGAGATACAGTGGTGACCGAGAGAGGCAGGGTCCCTGTTCCTGTGGACCACATATTCCAGAGCAAGGAGAATGAAA…	ss61540374
19	BTA-45023	2180.9	CTTATTTTTCTGTCTCCTGCTGGTGCCAGGTCCAAGGTTTCTCTTGCCGTGACCCATAGCTCAAGATGACCCCAGGCCAGTACAGTCTCTTCCTGGCACTGATCTTGGCACTGACCGGTCATCCAAGTTAGGAATCTCCCCTTCCCAGGAGCCAGCCCTTGGCAATGGCTTTCCTCCCTCTCTGCTGCTCATTGCCAAGTCTTAGGAACCCTGACAGCTAAGCTGTTGGGCCGTCCAGTCCTGGAAAGGC[G/A]GTGGCAATGCTATCTCTGCCAGCTGGAGTCTGTCACCAGGAGAGGATGCTTCTCAATCAACAGCTATCAGCACTTCACGGCAACTGCATATTCCTAAAACTTGAGGACTGCTAATTAGGGCTTTCCCAAGTGGCTCAGTGGTAA…	ss61467793
19	BTA-13124	2182.6	CATCTGGGATCTTAGCTCCCCGACCAGGGACCGAACCCAAAACCCCTGCATTGGGAGGTGAAGTTTTGACCACTGGTCCACCAGGGAAGTCCCTATTATGACCCTTCTTGATTTGGTTGGCTCTGTCATGGAATATCATAAATTCCTTTAAGAAAATTTTCTCCTCAGCAAAGCACAGGCCAAAACAGGCCACATAAACTAAGCCCAGCATTTACTGCACTCTTACTCTCAGTTGGGCCCTTTGCAAAAC[A/G]CTTAATGTAAGTTATTTCCGGTTAATTTTGCCACTGAATTCAGAAGCCCAATTAAATATGATTTACAATTGCACTTGAGAAAGAAATGCAAAGATTGCTTCTTTTGTTCTGGAGAGGTAGGTCTGTGGGAGATGTTTTTCCTCC…	ss38335176
19	BTA-45027	2182.6	CCCTGGAGAAGGAAATGGCAACCCGCTCCTTGCCTGAGGAATCCCTTGGGCAGAGGAGCCTGGAGGGCTACAGTCCATGAGATCCCAAAAGCTGACTTAGAGACTAAAGGACAACAACACAACAAAATAAAAATGAAAATACTATACTCAGAGAGTCTATATAGAGACCCATTACAGGTAGTCTGCTTTATACTAAATTTTTTTTTTCTGCAAATAATCATGAAGCCAAAATACTAAAACTTTCTTTCCT[C/T]TGGGGAGAGAGTTTGGAAGGAAGGGATGTCTTTACCTTTGAATTTTTTAAAGATTTTTTTTATACGGACCACTTCTTAACATCTTTATTCATTACAATATTGCTTCTGTTTTTGGTTTGTTTGTTTGTTTGTTTTTTGGCCACG…	ss61483187
19	BTA-29349	2187.7	CGCCAGCCACTGTCTCCAGAGCAGGTATGGACCACAAGAGGGAACAGCCGCATGCCTACTCAGCTGAAAACAGGTGCCTCTAGTGATACCTGTTTCGCTGGCTCTGACCAAAGCTCCAAGCAGGAGTCAGACATTGACCATCCAAAACTCTGGCCTAATCCTCAGCCCTAATCCGTGCCCATGAAAGTGAGCCAGTGCTCTACAGCCAGGATCATGTGAGTTTCTCAATTCAGAAATGTTTACAGTGACA[A/G]AAAGAGGAATAGCCCCTGAGCTGGACAACTGCTGTCTTCTGCACAGAAATGCCTCGAATTAGGCTACTTTCAGGCCAGTTCTAGCTTCCATGGAGGCTAGTGAAGATGATTGAGCATTACAAGTTCTCACTATATCTTGATGCA…	ss61532041
19	BTA-106969	2211.8	AACTTTTTGGCCAACCTATTAAAACATGAAGAGATTCCCCTGGTCTTCCGGGTGGTCTAGGATTAGATGCTGGGTTGATGCATTAGTGATCTGCACACATCCCATGAGAATGTGGAGTCTGGAGGTTTTTGTAACGATATTGGCATTGAGTTCTTCTTCTCCCATGAGCAGTTGGAACTGGATTTCCTGATGGACCATCTGTGTTTTATACAAATCGTATTTGACCCAATTTCCCTGGAAGGAACAAAGA[T/C]AAAGTATAGGGCAAAAGAGAAGCTGTCAAACATGCACCAGGTCTTCTAAACATCCTTTCTGCTCTCAGTGGATCTATTTATAAGGTACATCCACCCCATAAGCCATGGAAATCTAAACCAGCACCTGGTTGGCTCCAGCTGCCA…	ss61515550
19	BTA-45064	2217	AGTCACTTATTTGATATTAAAATGATAATATTATAATTGTGTTTTTTAAAAGGAGTCCTTATCTCTTAGAAACACATCCTAAAATATTTGTAGATGGAATAACATGTCTGAGGTTTGGTTAAAACTAGGGAGGGCAAAGGAATAATAGTGGCCATATTAACTGCTAAAGCTGATTGATAAATACATAAAGATTCATCTACCATATTCCAGTTTTGGATATATTTACAGCTTTCCATAATAAGAGTTTTTT[T/A]AAAAAATTGAAATATAGAAAATCGCCAGCCACAACACATGGTAAGAGAGGAGCACAGAGCAAAGACAAGAGGCAGGTAGTGCTTCCAACATGACCTTAGAAAGGAACCACAGCTGGGCAGGAAGAAGGCCCAGAAACTCAAGAG…	ss61540400
19	BTA-45066	2224.4	GGAGACCCAGGTCAGCTCAGGATGGCCCAGACCTGACGCCCATGAAGCTGACCCCATATGAAGAACAGGAAGGTGATTCCCCCATCCCTGGGTCAGATTCTCTTGTATTTTGCAAATTCTTTGTGCTTTCATTTTGCATTAATTCTTTCATCAGTCTGGAGCTGGTTTCGTATGTGGTTTGAAGTGTAGACTAATCTGGTTTTGTCTGAAATGGCTTACTGAAGGTCCTGACACATCTCCCTACAGATGA[T/C]AAATGCCATATTCCAAACTCTGGTCTTACTCTTCATCTAGTCAGTCCATTCTTGTACCAGTTTCAAACCATTTTTTTTTTTTTTTTTTTTACTGTATCCCTATAAACCATTTTAAAGTTTGGCAGTGTGCGTGCCCCATCATTT…	ss61483194
19	BTA-45079	2231.3	CAGTCTTGAAAGGTGGCATACATTTCCTTTATGAAGCATTCTCTAAAGGACAAAACTATGAAAACGGAGAATGCATGTGATTTCAAAGAAATTGAGCAGGGACTGGGTGAGGCCAGCAAGGGGCAACGAGAGGCAGTTGCTTTGTGGTGACTGAACTGTCCTGTGCGCTGATTACAATGCTGATCACACAGATCTACACATGGGATCCCACTGCATAGACACACACGGATGAGTGCAGGTAAGAGCTGGC[A/G]GTAACTGAGCAACATCTGTAGTCCAGTTAACAGTGTTATACCAGTGTCAGTTCCTGCTTTCAATATTGTACTGTCAGCTCAAAGAGAAGTGCAGTGTCAGAGCTGTGAGTTTGTCTTAGCCGGGGCCTTTGTTGTTGTTTTAGT…	ss61483206
19	BTA-20635	2256.1	TGGAGACATCATTCCAGACATGACTGTGTGTTGGCCTCCTGAGCCTCCCCAGCTGCCCCTCAGCCTCCGCCTGCCCACAGCTCTCCCCACCCTATCACAGTCAACACCTTCCAACAAAATGGACTTCTTAATGCTGAGCAAACCATGTGATTCCACGTCTACCAACTGACCTCTCATAGCATTCTCCTTTTCTAGACTAGTCTCCTTCTGGCCAATTCAAATACTAGAACATCCATTCAATCTCAGAGAC[C/G]TAGCTTGAATGCCTCTTGCCACATGATAACCTGGGTCCCACCATGGGTGAGTTTTTGCTTGTTTTCTTTTTTTTCCCCTTTTAATAGGAAGTTGGTACCTTTTGGCCACCATTCATCCAGTTTTCCCTAGCCCACTCCGCCTCC…	ss61527417
19	BTA-45082	2268.3	GGCCCATAAATCCCTGACCCGCTTCAGATGACCTTACGAATCACGCATGTCTACTCTCATTAACCAGGACGCCTATTACGGCCAAGGAATGGAGACACACCGCCTGGCCAGGTCAGGGCGGGCAGGCAAGCATGGACTCCTCCTGGACCCCAATCAGTCAAGAGCTTTCCAAACCTCATCTCTGTCTCACCCCCGGGTTTCCAGGGCTGTGAATCAGGGAGGGGGAGCTTTTAGTTTTAGGGGAAGTAGT[G/C]TAGGGAGGACATTTCTCTTGCTTTGGAAATATTACTTGGGGAGTTGGAATAGATGAACTGACATCTGACTGTTATAATCACTATGCTCCAAGTGAGAATGTCTGAAAAGGGGGAAACCCAAGTGCTGTTGCAATCAGCGATGAC…	ss61540402
19	SCAFFOLD151511_3373	2271.7	CTTTCTGTATCACCTTCTTACAGTGGGCTCTTGGCTCCCAGTAGAATCCTCTGAACCCTACTTAGCAATCAGCATCCCTTGGTAACCCTGAGAGCCATCT[T/C]TCCATCAGACCTATAGCGCTGCTTTTACTCTCGTTGCTCTATACTTTCTTCAAGTCCTGCATATGCAACATGCCCTCTGTCTAAATACGAATTCTTTTAA	ss38324798
19	BTA-11476	2282.1	AGGGATTTCTGTTTGAGTTTAGCATTGGTTGCAGAGTACAACTTTAAATATTATTGTTATTTTCTTAAAGGCCTGTCATTGCATTTTTTAAGTTTTTATTTTGAAACATTTTCGGATTTATAGAAAAGTTAACAAAGTTAGTACTGAGTTCCTCAGCTTTCTCTAATGGAATGTAGGTGCATGGTACAATTATCAAAGCTAAGACATTCAAACTGGGATCATACTGTTAGGTTAAACAACAGACTTTATT[A/C]ATCTTTTACAGTGTTTTGACTAGTGTGTACCAATCCAGGGTCTCACATTGTGTTCAGTTCTCAAGTATCCTTGGCCTCCTCCAACCTGGACTCTTCCTTAGTTTTTGGGACCTCGATGCTTTTGGGTAATACTGGTCAGGCGTT…	ss38333528
19	SCAFFOLD37470_667	2290.8	CTCTGGTAAGTAACGGAACTCCTCTGTGATGACGGCAGGCCACTCTTCCCTAGTGTATTGGCTTTGCCTACAATGGAGCATCGCTGACGGTCTTCTTTTT[G/A]TACCCAAGTTGGTCATTTGGCTTTGTCTCTGATGGGGCGTTGGCTGGAAGGCTAGGGAACTGTGACCCTGACAGATGGTTTTGCATTGCATTGGTTTGCT	ss38334236
19	BTA-05960	2294.6	CTTCAAATGTATATGCTGAAATATACTTTAGGGCCAAATATCATAGACATTTCTATTAAAATAAACAAGCTCAGTATGCTGACCATCATAATTTAAAAGATTTTTTTCCCCCTGGACATTCTAGGTAATACAGCAAGTCAAGAAAAATAGAAACGATATTACTATTGGAAAAAGAGAGACAAAAACATTGTTGGATGTAAATTATATTATTTTCCACCTAAAAATAGAAGGTTTTGAAAAGGAAGTTTTG[C/A]TAAATGGGTCAGTTACTGAAAAATTGTACAAAAATCATTAAATTAAAAAATTAACTGTAAAAATCAACTTTCTTTTATGCAGCAATTAGCAATTAAAATAAAACAACAAAATATACTCCATTTACAATAGCATACAGGAATGCT…	ss38328012
19	BTA-17255	2320.3	AAAACAAAAAAAAAGGTACTCAATGTGAGAAGCATTGTCATGACTGGACATTTTGTTTGTTTTTTCAGTCATTACAGAGAANNNNNNNNNNNNNNNNNNNNNNNNNNNNNNNNNNNNNNNNNNNNNNNNNNAGGATCTCACTTAGTCTAGAGAGGTGGCATGCTTGACAGAGGTATTTTCACAGAGTGGAAATAAAACCAACCTTTGCACTCGCTAACGGTTCAGCATTAATCAGACTTCCTCAGGAATT[C/T]AGGGGTCAATTCCCCCATGTCTAAAATTGAACCTCAACGTCCTTTCTGTTTTCAAAACTCCACAAAGCTGTGTGTGTCCATGTGCTCCAATAATGGGTCGGATCAGAAACTGGAGGCTTGCAGCTTTTGGTGAATAGAGCTTCG…	ss61525615
19	BTA-26776	2328	CAATGGACATGGATCCGAGCAAACTCTGGGAAATAGTGAAGGATGGGAAAGCCTGGCGTGTTGCAGTCCGTGGGGTTGTAAAGACTCAGACACAACTAAACGACGAACAATAAGAGCACCTATGTTCAGTGTAGTGTAGGCAGACACACTCCCTTCGTGGAGCTTTCTCTCTCATCATAGAGAAATCAGTTCATACAAAAGAGCAAGCAATTAAATCCACAGAAAAAATATTTAGGGATCAAGAGCTGTG[G/A]AGAAAATAGGAAAGGCTGCTGGCAGGATCAGGAGCGCAGACGTACCTATAGAAATTTGAGAACCAGGCTCTGCGATGAGGATGTACGGGTAAGCGGTCTAGCCGGGAGGTCGCGGCAGGAAGGACCGGCACAGAAGGGGAAGTG…	ss61530665
19	BTA-11250	2354.3	TCTCATTAAAAAAATGGTGGAAGGATAAAGCAATGGAGCTTTTAAATAAAATCAAACCCGAATGTGGACACGGCCAAGGTTTCTTGCCTATCGCTAACTTCCATGAATAAGAGAAAAGAAAATTTCCTTCACTCTGTTAAACAGAATATTATGCTGGAAAACTATTAATTTTAGGTGCTGAAAACCAGGTATTTCCTGTAACATACACTAGTCTATACTTTTTTTTCCCCCCACACAACTGTTATTCTTT[C/T]GATTACAAAAGTCACACAAGTTCATTCTGGAAACATTTTTTAAAAAAAGAAGCAAAAGGAAGAAAATTGAAAATCACTCAAACCTCATTATATGGAGAAATGGAATGAATAAATATCTAGTAATTTAATGATTAATCGTGTGTA…	ss38333302
19	BTA-97038	2358	TCCTTTTGGTTATCTCCTTTCTGGTTATCTATTTTATATATAGTAGAGTGTGTATGTTTCTCTCAATCTCCTAATTTACCCCTCCTCCCTCCTACATTTGACCTTTGGTGTCACACAATTTTATGCACAGCATGAAACCTGCCTCTAGCAACATATTTACATGTGTGAACCTCAGAGTGTGTGTATCAAATAAATCTGGACCAAAAAACACCCACATATTAACAGTGGTTACCTCTTCGAGGCAGGAGTA[T/C]GGGTAGCATATCTTGAATTATTTCTGTCTTCCTGGATTTTGCACACTTTGCACAGTGAACACAGATCACTGTTGGAATGAGAGGAAGAACCGGAAGTGTAACAATAAAGAGAATGAAGCTGGGCTTCTGGGCCTGAGAGAGCAT…	ss61568410
19	BTA-97125	2366.5	CCCTGTGGGCTGGGAGCTGGGGTATACCACAAACACAGCCAGGGAGAAGCAATTTGCCTTATGTGAAGGGTGAGGGATGAAAAATTTGAAGTGGGGAATAATCTCTCTTGAGATCATTGCGCTGGGAGATGATCTGGGTTCAAACCCGAATTGGCCACGTCTCAAAAGTCAGCTGAGTCAGCAGGCAGGGCAGGGCGGCAAGGTCTGGGAGGGTGAGCCAAGCTCTGGGGACACTATTAGCCCCCTTGGC[A/C]AGTGGCTTTCCCGAATGTCGAGACTGGCTTGAGCCTCAGGGTGCCTCCTGCCTTCGTGGGCCTGGAGAGTCTTTTTAAAGAGGGGTCTGGAACTATTTTGGCAAGGCTAAGGAATTCTGTCTTTAGAAAAAAATAGGAGACACT…	ss61505697
19	BTA-45090	2378.3	GCACCCACAGAACACCTAAGCCAACATCTCCTGAGGTGATGCTCCACCTATGGGGGGTGGGCTGGACCTGGTGGATAAAGGCTGCAGCATTGCACTGCTGATGGCCCACTCTAGAAGTGCTCCATATCTAGAAGCTTCTCGGCATCTCAGAAGCCCCTGAGGAATTAGTCTGCCTTTGCTGGCCCTATAGTGTTTTTTCTTTTTTTCTTCTTCCCCGAGTCACTTTTCTTCCCCTATTATTCTTGCTTCC[T/C]GGGCCACCTCCCATACAAACTACCTTGTCTCGGGGTTTGCTTATATTGAACCTAAAGCTGAAACAGGAGGGTGTTTAAATTCACCAAAGGACGAGTTACAGACACAAGCTCCCCCACCTTGCCTCTCCAAAATTACTGTGTGAA…	ss61508826
19	BTA-45036	2401.7	CTAGGCTCCAGATTCATTTCTGCACAGATGAGTTAAAAAATCCAAAGAATAATTTGAGTAATAATAAATGTAATAGAATAGCTGGAATAAGTAAAAAAAAAAAAAAAAAAAAAGATGTAGGAAAGAAGACAGGACTCAGAGAAAGGCACAGGTGTGGCTGGTTGAGGGGGATGGAAAGAGGGGACCAGGCAGCCAAGAGAGTAGGATTACGGAGGAGCAGGGGCAGGTGAGCTGACATTTAAAGAAAAAC[G/A]CTGTTGACCTTGAGTTAATAATTAGTGAGGCTGAATGATGGGAACATGAGTTTCATTATACTCTTTGCTCTACTTTTGCATGCTTGAAATTCTCCACAGGGGGAAATTTTTTTTAAAAAGGCTTACAAACAGATCCCATTATGA…	ss61540376
19	BTA-45040	2409.2	TGTGGAAGAGGCAGCCAAGGAAGCACAGAAAGTTGCTGTGTTCTACCCTGAGATTCATGTCGTTTTCCTCCTAAAAAACCTTCAGCACCTCTCCTTTGACCATAGTCCTAAACGAGTCTGATAATGGCCTGTGTCCATGGAGAGGTGACATCTACCTCCTGGTGGGAATCAGGGGGCCCTGTCCCCCCAGCATAGGTGGGTGGCGCCCAGGACCTGAGGTGGCAGAGATGGCCATCTAGTTATAAGACTA[C/T]GAATAATGTCTTCACGCTGGAGTCAGACCAGCAGGTGGTGGTGATAGTGGACAGAAACAAGGCCCAGAGTGGCCTGCAGAGACCCCTACCCCTGGGGGCACCTCCCTGGGGCTAAACTTCTCCCCTGTAAGTCAGAAAACCTGC…	ss61540380
19	BTA-45043	2423.2	AACTAGAGAAAGTCCGCGCGTAGCAACAAAGACCCAGCGCAGCCAAAACTAAATAAATTAACATATATACATAAAATTCCCTCCTGTTTTCCCAGATTTCTTTTGTCCTTTACTTTCTAATTTTCTATGTCTAGTACTTACTGCATTTATGATAAAAGCTTTTAGAGAACTAAACTAGCTTGCTATTTGTAACTATATAAAGTATTTCACTATTATTTTTCTAAATGATCCATAATCATAGTTTTCAGAT[G/C]CTATTTGGGTCAAAATTTCCAAACAGCTTTCTTTATATATAATTGATAGATAACATTACACTCGTTTCAGGTTTACAACATAACGATGTATGGATATTTGTATACACTGTAAAGCGATCACCACAATAAGCATGGTTACCATCG…	ss61540383
19	BTA-45047	2446.4	CTCTGAGAATTAAATAAAATAAGTATCTAATGAATGAATGAAGGAACAGAAGGAATCCCAAAGATAAAACCCCTCACAGGGCAAGCAAGGACATTCCAGCTCTGACTACAGCCAGGGGGAGGGGGTCACAAAGGGAGGGCGGGCATGGCTAGCATCCCCAGGTGCGGGCCCACTGCGCTGGGCCGTCCTCCCCTCGCTGGCTCCAGGCCCACCTGCCTGGAGGTGAGTCCAGCTTTCCGTGAAGACCCAC[T/C]TTCTGGAAGATCAAAGTCTGATTGACCAGTAAGGCAGTCTCTGGGTCTGGTGGCATGACCACCTGTGTTCCAAGTAAACCCAGCACAGCCTCAGAGTGCCCAGCATTGTCCGGGGAGTGTGTGGTGGGGCTGACACCCTCCCGC…	ss61483192
19	BTA-45106	2448.1	GGGGCCTGGCATACAGAAGGGCACAGGAAATGCCTGGGGCATGGAACTGAGTACAGAGTCCTTCCGAATCACAAAGGCGACATTTATCATGTGTTCTACCTACCCGGGCTCCTTTAAAACCAGGACTTGAGGACCTCTCAGGTGGTCCAGTGGTTAGCACTCGGCTCTTTCGCTGCAGCGGCCTGGGTTCAGTCCCTGGTTGGGGAACTAAGATCCCACAAGCTATGCAGCACAGCCAATAAATAAATCC[A/G]AAAAAGGTTTTTTAAATAATAAAACTGGGACAGGAATGAAGGTATTTTTAACAGCCAGAAAAGCCATCCACGTGGCAGGCAGTGGACAGTGGAGGGGCCCTCAGGGTCGCGTGGAGTGAAACCCCAGTGGGGACTGAGAAAGAA…	ss61540417
19	BTA-45109	2455	AACTAATAAAATGAGCAAATGGCTTAAAACTATTAAAAAGACACACACACACACACAAAAACTCTCCAAAAGCAGAAACCGACTCTCTCTCTCTCTCAGGGAACCACCCTGGGCCTGACCCCGTAGGCAGGATGATCCCTGAGGAACAGATGGAGAAGAAGAGGACTTTTTAAATGATAGCAGCAACAACCTCCCCATGAGTGTCCTTGCAAGGCTGGACGTCAGAAGCCAGAGCACATTCCAGCATGGC[T/C]GGAAATGGAGAAAGAAGACTGAGGGGCGGTAAGGGCCATCACGGGGCTGTGGCCTGGCCTCTGGCCCTTGGCCCCATCCTCAGGCAAGGTAACAAAACCACCCTAGCTTTGCAGAGACCTCAGGAGAACCAAGGGTAGAAGGCA…	ss61540419
19	BTA-45146	2476.8	CTCTTGGTATTCTGCAGTGACAAAACAATACTACTGCTTTTCAAAATGAAAAGTCTCTTAAATAAAATCAAGTTTGTTTTTGGGGTGGAAGAGAGATTCTAAAATAGCTTCTATCAAGTATCTCTATAGCACGTTATTCATATTTCCATTATAGACCATTTCAAGGATTATGCTGGAATTATCTGTAATTCCAGTACTTAGTATTAGACTGGATAGAGGGACAGACAATTATAGTTGGTCCTTGAACCAT[A/G]CAGGAGTTGGGGCACTGACTCTCTGTGTAGTCAAAAATCTGAGTAAAATTAATAGTCAGCTTTCCATAGTCACGGTTCTTACATGACCACAATCTGTATCCAAAGATTCAACCAGCCATGGAATGATGCAGTACTGTGGTGTTT…	ss61501983
19	BTA-07221	2488.3	CCCTTTTAGCTTTCTCTTCTGGAATTTGCCTCCATATTTCTAAATTCTATGCTTATTTTGCTTTTTGGTTTAACTTAGGCATGAAAAATTTAGTTTAAATGAACATTCAGTGTTTATATTTTGATGCCATGTCCTATTAACTCCCGAGTTAAGCAAAAAGGGCATTATGATGACACTTTTGATACACTTACTGGAATTTTTTTCTTCAGTTCAGTCTCTTGTACGTTCTATTTCCAAATTCACTCCAGAC[T/A]CTAACTCAGCTATCAAAACTAGCTCAGTAATAATCTCCCTCAAGTTTCAAAATATATCAGATAATCAAATCAGCTTTATTTTCTTCCATGAGCTTTCCATCCTGCTTCAGTCAAGAGCTACTTTTCCCCCAAGCTCACTAATGG…	ss38329273
19	BTA-45367	2496.1	GGCCTCTGGGCATCAAGGCTGCCAGGTGGGCAGGGCCAGCCAGAATGGCCTTGACTCTGCTCCATGGCTTGCCTCAGGCTGGACTTGCCTCTGCCCATGATCTTCTCAGGGGAGGGAGGAGGTGTGCAAAATGGTATATTAAGAAGATTAATCCACTGCAGTGGTGGCAGCCTGCGGATGGCTTGGAGAGACGAAGAGACTGCGAGCGATTAGGGGATACTGCAGTGGTCCAGGCGGGAGGCCTGAGAGC[C/T]GGCTCTGACAGACATGGATATGCCTTTTGCAGGGAGAGTGCAGGTGGGGACAAGCCCGACCAGAACTGAGGGGGGGTCACCCTGGCCCTGCCAGGTGCCATCCTCATCCCCTACCTCCTCTGAGGCCACCTGTCCCCGGGACCC…	ss61501998
19	BTA-45368	2498	ATCTCTTACAGTTGCCCTGGGCCCAGACTTTCAAAGGTTCTCCACATGTGGGAGGGAGAAGGGTGCTTTTCTAGAGATGGCCTGCTAAAGGGGGCATCCTCTGGCTCTACGGCTCCCCCAATTCATCAAACATGGGGAGTGCCTCCTGTGCACAGCACATTTGAAGAGAATAATAGACTGGGGGTATGGGAAGTGCCAGGAGCTCCAAAGAAACAGGTTCCAGCAGAAAAGTCATTCTGCTTGATTATGC[T/C]AAATGCCGTAAAGGAGATTTCTGGGGACAGAAGAGAGCTCACATCCAGGTCAAGGATTTTGGAGGGCTTCCTGAAGGAGGTATCTTGTGAGAGTGGCCTTGAAAGAAAAGTGTCACTGACAGCTGAGGCCAGGAGCAGAGGGGT…	ss61501999
19	BTA-45369	2498	CATGTGGGAGGGAGAAGGGTGCTTTTCTAGAGATGGCCTGCTAAAGGGGGCATCCTCTGGCTCTACGGCTCCCCCAATTCATCAAACATGGGGAGTGCCTCCTGTGCACAGCACATTTGAAGAGAATAATAGACTGGGGGTATGGGAAGTGCCAGGAGCTCCAAAGAAACAGGTTCCAGCAGAAAAGTCATTCTGCTTGATTATGCTAAATGCCGTAAAGGAGATTTCTGGGGACAGAAGAGAGCTCACA[T/C]CCAGGTCAAGGATTTTGGAGGGCTTCCTGAAGGAGGTATCTTGTGAGAGTGGCCTTGAAAGAAAAGTGTCACTGACAGCTGAGGCCAGGAGCAGAGGGGTCTGGTGGAGGGATTGGGGAGAATTCTGGCAGCCTGGCCTGGGAA…	ss61502000
19	BTA-45370	2501.5	GATGCTCCTGCTCGTTTCTCAGACTCTGGGCCCACCCTGTCGCTCTAGATACATGTTCAGGGAGGGTTTCTATTTATAAGTGAGTGAGGTCAGCTATTCAAGGCAAGGGAGGCTGGGGTGGGGTAGGGTGAGGAAGAGACCAGATGTGGTAGGTCTTAACTTTGAGGGGATTCACAAACTCCTTTTGGATTCTGTTTAAAGCTAGGGCCATCTCTCTTAAAGATAGACACAGGCATGGATACCCCAGTGC[G/A]GACTTCGAGGATGGGAGTTTACAGACACCTGACCTATTCCTTGGGCCTCCCAGGAGTCCTTGGCCTGCAGACAGAGGAGCTGGGACTACAGGCCAAATAAGACTTTGGAGGACAATCTCTTACAGTTGCCCTGGGCCCAGACTT…	ss61483314
19	BTA-45372	2506	CTGAGAGGACAGGGCAGGTGATGCTCCTGCTCGTTTCTCAGACTCTGGGCCCACCCTGTCGCTCTAGATACATGTTCAGGGAGGGTTTCTATTTATAAGTGAGTGAGGTCAGCTATTCAAGGCAAGGGAGGCTGGGGTGGGGTAGGGTGAGGAAGAGACCAGATGTGGTAGGTCTTAACTTTGAGGGGATTCACAAACTCCTTTTGGATTCTGTTTAAAGCTAGGGCCATCTCTCTTAAAGATAGACACA[G/C]GCATGGATACCCCAGTGCGGACTTCGAGGATGGGAGTTTACAGACACCTGACCTATTCCTTGGGCCTCCCAGGAGTCCTTGGCCTGCAGACAGAGGAGCTGGGACTACAGGCCAAATAAGACTTTGGAGGACAATCTCTTACAG…	ss61483315
19	BTA-45375	2510.4	CAGGAGGATGAGGTCTTCAGGACACAGGAACTTCGTAATCACCTTCCTTCCTAGTTCTGGATTGCTGAGAGTTGGAGCCAACCTCATGCTCTAGAAGAGAGCCAACAGCAGGGGGTGGGGAGGGGCACACAGCCCACTGGTATCCTGGGCTGCAGAGAAGAGAGAGGGAGGGTCCAGAATAGACAGTCTTTCAGGCCTGAGAGGACAGGGCAGGTGATGCTCCTGCTCGTTTCTCAGACTCTGGGCCCAC[C/A]CTGTCGCTCTAGATACATGTTCAGGGAGGGTTTCTATTTATAAGTGAGTGAGGTCAGCTATTCAAGGCAAGGGAGGCTGGGGTGGGGTAGGGTGAGGAAGAGACCAGATGTGGTAGGTCTTAACTTTGAGGGGATTCACAAACT…	ss61483317
19	BTA-45377	2517.8	GACAGAGTGACATTTGTATTTACATGAGTCCCCTTAGCGTGGGGCATGGGGCTCACCGTGCTCATACACCATTTCCCCCTCTGAACCTGTAACAGGGACTCTAGCGCATGGACCTCAGAGTCAGAGGGCCCTGACTCCACCCCTCACCAGTGACAGCGCCTGGGGCAAGTCACACATCCTCTCCAAGCTCCTCCTCCTCATCAGTAAGACAAGGAAAGTTTATCACTTAAACTGATAAGAGGACCCAACG[C/G]GGTTTTGCCTGTGAAGCATGCGAAAGGCACATAGCAATCGTCAACAATTGCAAACGGCATAGAGCAGAGCATAGGTGCTTGCTACAGATGACTACTGTTATCATTACAATGTAGGAATTATGACTCCCATTTTAATAGATGAGA…	ss61540530
19	BTA-45380	2525.3	AGTGCTTTGGGAAGCTTGGGTACCTGTCAGTGGAAAGGGATGTGAGTCAGGGAAAACGGCCTGGGTGATAGGAGGGGGTAGGAGGGCTTTGAGGAGGTTGAATGTGGACTCCCAGAGAGGGAGACTGGTCTGAGGTTCAAGACAGAGATGGGGTATGGCTGGAACCAGCTTCAAGGAGAGTTCTTGGGTCCCTGGCCAAAGCCTTCTCAACTCTGAAAGTGGAGTTATGACGGGAAGATTCCATCTTCTC[A/G]GGGCCCTGACTGTTACACTGAGTCTGGCTTCTTGGGTCATGCTGTGGCCTGCCATGACCCCCTCTGCACCTTCCTCCTCGAGGCCTTCTCCTTCCTCTGGCCTCCCATTTCTGCTTGCTTCTAGCCTCTTTACTCTTTCCCACC…	ss61540533
19	BTA-45379	2530.7	TCCTTTTCCAGATGATGGTCCCAAGGGAGCTCCTTCCCTGTCCCCTTTATTCCAGGGTGACCCCTGGCTGACCCTCATTCTGGGGAGAGATCCACTGGGCTCTAGCTCTACTCAGGAAAACAGCTCCATGGAAACAGAGCGCTCCTTTGATTTCCCCATTCCATCTACTTACCCCAAAAGCCTGGAAATTTTTTTTAACTCTTATTCATGTGAGGATGTGAGGTTAGGGAAATTGTAGTGCTTTGGGAAG[C/T]TTGGGTACCTGTCAGTGGAAAGGGATGTGAGTCAGGGAAAACGGCCTGGGTGATAGGAGGGGGTAGGAGGGCTTTGAGGAGGTTGAATGTGGACTCCCAGAGAGGGAGACTGGTCTGAGGTTCAAGACAGAGATGGGGTATGGC…	ss61540532
19	BTA-45269	2539	TCTTTTCCTGGGATGCCCCTTTCCGGTCCTCCTTTCCCACTTTCCCAGAAGTTACCTTCACTTCTGTGACAGGAGGTGATTTTCGATCTAAGGGAAGTGAATAGAAGACAAATAGCCTGCGGCCTAGCTGACCCCACAGGCAGGAGCTGGGAGAACAAAGGGTCCTGGGGCAGCCGTGTTCAAGCTGTTTGAGAGAATCCCCACCCACGGGAGCAAGGCCCTGGGTCAAGTGCATGACTGTAGGGCATGG[G/C]GGAGGGGCCCAGGCTCTAGTCCCAGCTCCACCATTCCACCACGTACAGGATGGCAAGTCATCTCGCCTCTCTGGGACTCCACCTGTAAAACATGGGGCCTGAACTAAGGTGATTGTTAATGTTGTTTCTAGGTCCCAACTGCTG…	ss61540498
19	BTA-45277	2547.3	CCATCTCACCCACCTTATCCTGGGGCATCCAGAATGTCTCTCATCCAGTCACATTCATTCACAGGGCAAATATTTACGAAGCTCCTTCTGTGTGGGAGGGCCCTGTAGGCACTGAAAAGTGTGAGGTGACACCTACTTGTCTGTTTCTATGCTAGACTACAAGCCCTAATAGGCAGGGATCATGCATGCCTTTTTGTTCATCATGGTATTACAAGCAGCCACTACAATTCCTGGCACACAATAGATGCTT[G/A]AAAGATTTACTACCTGACTGGAGACACAGAAGGAGGCAGACAGGTGGTCAGATCATTGCAGCATGATAAAGTCTGGTTGTGAATGGGGTCTCTACAAAAGGCTTTCAAGAGTATGGCCTTAAGGGCATGTCAGTCTGACAAAAT…	ss61483274
19	BTA-11992	2556.4	GAGCTGGAGCTGACAACATGCTTCTTAGCAAGAGTCATCTCTCATCCATTTCATATTTCTCTGAGCAAGGGAGGGAGCAGAAAGTTAAGAGACTGTTTTTAAAGCAGAAAAAAAGAAAAAAATCTCAAAGAGGCCAGGTGGTTTGACATGAAGAAGGGATATACAGGCTAGAATCCAGAATAACCTCTGGCTGATGACAAAGGGATCTGGCTTTTAGGGTTTAAGAGTGCAGCATGATCCTCACAATCCT[C/T]GGGGCTTGGGATGAGGCCTTTGGACTCAGTGGAAGGGTGAGGACCTCAGGGACCCAGGTCCCGTGGGGTCTGATTCTCCTCCTAGTCGCACACTGTGTCACACACGGTGATGACATTTTGGGAAGACCTGGCTCCAGGAAGCAC…	ss38334044
19	BTA-45275	2556.4	CCCCCAGTCTGGCCAGCCCCCATACTGTGGCAGCTGTCCTGGAGGCAGTGGCCCAGGCAGCTCACCTGCCTGCAGACTCCGAAGTCACGCTGGAGGCCAACCCCACTTCGGCCTCAGGCTCCAGGCTGGCAGCATTTGGGGCAGCAGGAGTCAACAGGTTGTCCATTGGCCTCCAGGTAACCCATCTCACCCACCTTATCCTGGGGCATCCAGAATGTCTCTCATCCAGTCACATTCATTCACAGGGCAA[A/G]TATTTACGAAGCTCCTTCTGTGTGGGAGGGCCCTGTAGGCACTGAAAAGTGTGAGGTGACACCTACTTGTCTGTTTCTATGCTAGACTACAAGCCCTAATAGGCAGGGATCATGCATGCCTTTTTGTTCATCATGGTATTACAA…	ss61483272
19	BTA-45283	2569.5	TGACGATTTATAATGAAGATTTTAAGAATCACTACACAGAGGTCTGGAAAAAGAGATGATTAAAAAAAAAAAAAAAGCTTGAAGGCAATGATAAAAGGGTTTGGGAGTTGTCAGGAGATAAGCTTGGTGAGGAAATTCTGAATACAGGAGATGTAGTTATTTGATGGCACTTAAGTAAAACCTCCTTTAATTATCTCCTGCCCTTTTGGTATTTGTAATGGTTGCACTCCTCACCATTAGTTAAGTGGGA[G/A]AATTGTAAACAATGTTTCAGATGACAGACTACTTAAGAGAAACTACCCTTCAAGATTTTGGAAAACATCAGTTGGCATACCAGCAATTGATAGGTTAATTAAATATAGATCTGTGTGCTCATTCAATCAGGTCTCCCAGGGACT…	ss61501986
19	BTA-45285	2576.9	CTCCCTGTGGTCTGGTCCTGAGCCAAGTTTGAGCTCCAGCTGCTGAAGTTAAAAACATCCAGCATCCACGTATCATAATATTTCTCCTAAAGCTAAGATCTAAGGATAGTGCCAACATATGAGAAAAGACATATCATGGAAGCAGCCCACTTAAAACTAAAACTGCTTTCCCGCTCTGATTTTCTGAGGAGCCATTTTGTATTTTCAAGATTTTCTACAATAAAAGAAATAAAATGCACAGAGAAAGTTA[T/G]AGGGGAATCTGATAGAAGAGGGGATGGTGGGAAGCAATGAACTTCATATATTATATGGTCAAATCTAAATCAATCAAGGCATGTTATACCACAATAACCAATTTATCCTATTTTTTTATTTTCTAATATTTTTGGCTACATTGC…	ss61483281
19	BTA-45287	2586.1	GATGCAAAAATCTTTTAATATGTGGAAGTCATTTTTAAAACAACCATCATCTCCCATTAGAAAAACACATACATTATTTCAATAGATGTTCGAACTTAATACCTGACAAGCGGAGGCCCAAGAACCCAGAGCTGGGTTGTGTGTGAGTTGGCCAAAGATGTCCCAAAGGTTGCATCTAGGGGTAAAACCAGGATCATGTGCAGCAGACAGACAGCCCAGCCAAGTGTCAATCCAAAGAACTGAACAAAGA[T/C]GCAGAAATTAGATAAAGGCAAGAAGACAGGGCCCATGGAGACGCTTGGGAAGCATAGCCCAGACATATTACTGCAGGGACCTCCCTGTGGTCTGGTCCTGAGCCAAGTTTGAGCTCCAGCTGCTGAAGTTAAAAACATCCAGCA…	ss61501987
19	BTA-45288	2586.1	AGTTAAATGTTTCTTTGTGGCAAGTATGAGGCTGTTAGGTCAAAATCCACCAGAGCTCTTGGAGATAGCACACTGAGCCAGCCCCTCCCTGCAAGACAACCCAACTGCCATTTAACAGAGATTAGGCGAGGGAACTGCACTTTCAACTAGAAAATGTACAGAAGGAAGGAGGGACGTGAGAACCTGACTTTGCTACCAGGAGGAAAACCCAGCTGGAGAGCATGCAGCTCTCCCAGATTAAGTCAAACCA[T/C]TCAGCTCATGAAAGCTGAAAGGCATTATCACCTCAGCAAGATCAAGGTGCTGCTGGGGGCGGCGTCCCTAAGTGCCAGGCGCCACAGAGAACTTACCTGATAGAGGACAGCTCTAAATCCAGGCTGCAGTGTGGTACTTAACTT…	ss61540499
19	BTA-45291	2586.1	AAATTCAGATATTATAGGAAAATTTTAAATGGAAAGAAATAAACATTGTGGTGTATAAATATCCTTCTAAACATCTACCATTACACACATACACATTTTTACAAAAATCAGATTGTATTCTAAATACTATCTTTGCTTTTTGCTTCAGATTCTTCAGTATGATTTCTCTTTTGAAAGAGTGCCTGCTCAAGGAATATTTGCAAAATGAAAAAATGGAGTAAAACAATAGTCATAGGTGTATTAGTTATCC[A/G]TTGCTGCATTAAAAATTACCCCAAACTTAACAGCTGAAAACAACAAATATTGATTATGTCAGGGTGTCTCTGATGGTCAGGGTCTGGGAGTGGCTTGGAGGGATGATGCTGGCTCTTGGGCTTCCAGGGCATCGACGTCCAGCT…	ss61540502
19	BTA-45292	2587.9	GTCATCTGTTTAGCAGTGACCATTCTGTTACCCACATAAATCACATGGCCCAGGAGAACCCCAAACTCCCACAGACCTGCCAAAGCCCATTACCCTTCTCTGTTATCCCAAACCTCCAGGGAAATCCACATACACACAACATTGTCAGAGGTGCTTGGGATGTGGGAAGCAGGAATGAGGGCTGTGACTAGTGTGGGGTGAGAGAACAAGAAGAAATTGTCAACTTCAGGACCTAAAGGAGCTGGCAGGG[G/A]GGTGTGCAACTCAACAGAAAGAGCATCTGGGCCTCTCCCTTCAAACCATCCCATTTTATATTAAAGGTAAGGGTGACTTCAAAAGGCTGGAAGGCTTGGCGAACCCATGGGTGGCCAACACTTGGGTGGGTGCCTGATCTCCCT…	ss61540503
19	BTA-45299	2597.8	GGAGCACAGAGCAGAGCCTAGCACAGGGCCAGCACCGTAGACACTGGCCGCCCTCACCGTGGACATCAGCAGCATCACTGTTGGGACCAATATAGACTGTGAGCACTTGGCCATGTGGTGTAGACTGGCATCAGACAGACCTGGGTTTGAATCCCAGTGTGAATGCTTACTGTGTGACCTCAAACATATTATCTGCCCTCTCTGAGCTGATTTCCTTATCTGCAAAAGGGGGAAATAGCACATGCTCAGA[G/C]ATGAAAGCCCCTGCATAGACTCTGAGCACTGCTACTGCTGCTGCTAAGTCACTTCAGTCGTGTCCGACTGTGTGACCCCATAGACGGCAGCCCACCAGGCTCCCCCGTCCCTGGGATTCTCCAGGCAAGAACACTGGAGTGGGT…	ss61540506
19	BTA-45304	2610	TTTTCAGCTGTAAAGTGGGTGACATCTCCACCTCATAAGGCTATTAGAAGATATACATAAAGGGCTGGCTACATAGTAGGTGCTCAGTAAACATTAGCTCCCTTTCTGAATTCAAATGTACATGAAACATTCAGAGACAAATAGTCACATAGGCAACATGTATAAATGTGTAAGGGATGACATGCATAGACACATTCCAACCTACATGTATGTAGGAATGCTCCATAGACAACCACATACACATGGCCCT[G/C]CACCCGTAGCAGAATCTCTAGGACATTAGTAGGAGTGGAAGCGGGGTGTAGATGAAGCCCAGCCCCTGTCCAGATTTCACACCTGAGCACAGAACTCTGCCAATAAGAAGGCATCTCCCCAAGGGGGCTGGTGACTCAGCTCAG…	ss61467807
19	BTA-45303	2612.8	TGGGGGATGGGGGAAGGAGGGTGCCTGGTATCTTGGGTACCTGAGTACCTTGGGTACCTCAGTATTTTCAGCTGTAAAGTGGGTGACATCTCCACCTCATAAGGCTATTAGAAGATATACATAAAGGGCTGGCTACATAGTAGGTGCTCAGTAAACATTAGCTCCCTTTCTGAATTCAAATGTACATGAAACATTCAGAGACAAATAGTCACATAGGCAACATGTATAAATGTGTAAGGGATGACATGCA[T/C]AGACACATTCCAACCTACATGTATGTAGGAATGCTCCATAGACAACCACATACACATGGCCCTGCACCCGTAGCAGAATCTCTAGGACATTAGTAGGAGTGGAAGCGGGGTGTAGATGAAGCCCAGCCCCTGTCCAGATTTCAC…	ss61467806
19	BTA-45302	2615.9	TGAGGGCAGAATCCCTACTTCAGGGATGTGACTTCTAAGCTGCAGAGACTTAGAAGAACAGAAAGCAGCCAAGATGACTGGGGGATGGGGGAAGGAGGGTGCCTGGTATCTTGGGTACCTGAGTACCTTGGGTACCTCAGTATTTTCAGCTGTAAAGTGGGTGACATCTCCACCTCATAAGGCTATTAGAAGATATACATAAAGGGCTGGCTACATAGTAGGTGCTCAGTAAACATTAGCTCCCTTTCTG[A/G]ATTCAAATGTACATGAAACATTCAGAGACAAATAGTCACATAGGCAACATGTATAAATGTGTAAGGGATGACATGCATAGACACATTCCAACCTACATGTATGTAGGAATGCTCCATAGACAACCACATACACATGGCCCTGCA…	ss61467805
19	BTA-45305	2619.9	TCCAGAGCACTGGTCTCCCATGTGCTGGAAGCATCGTGTCTTGACTCCTCACTCCATCCCCACCTGAGATACAGTCTCAGAAGGCCAGGGATCTCGACTTGCTCCCCATAGATGCCCCGGGGACCTTGCATAGTGTCCGACAACAATGTGGAATCACTCAATGGAGGTGAGGGAATGCAGCTGTGCAAAAGCTTCGAGGCCTTTGAGGTCTCCCCATGGATCCACAGGAAGGCAAGGTGGACAAGGGTAA[A/G]CTTGGATGTTAAGAACACACCTGAGACTTCCCAAGTAGCTGCCTTGAATTGAATTAGAGGACCCCCTGGACCAACCTCAGTGAGGACCACCGGAGCCCCAGTCTGCTCCTTATGCACTCAAACTCCAGACCCAGCAGAGTTGGG…	ss61483286
19	BTA-45314	2630.1	ATTCAAAGCGCTGGCAGGAACCTTAGAAATCATCATTTTTCAGGGATGGAAACAATTTGCCCAAAGTCACACGGTGAACTGTTAACAGAGCCAGGACTAAACACCGTCTCCTGCTCCCTAGTCCAGGCACTTCATGGGACCCTCAGAGGGCCATTGGAATTTTAAGTGCTGGATTACCACTCCCTTTCTTTAGAGAGGATTAGTGAGGGTTGGCTCATCCACTATCTAGAGGCATTTATGATTGAAAAAC[G/A]GAAGCTCTGCCAGATTAACCTGGAATTTGATTGCCCTAAATAACTACAGTTGGAGAAACCTGAATTGGGCAAATGGAGGGCCTTGAGTGGATGACCAGGGAAGGCCTCCAAGGGTGGAGGCGGCAGCAAGGCTCCCCTAACCAC…	ss61483295
19	BTA-45315	2630.1	GAATGTAACGTTTCCTAAAATGGTCTGGAAGGATTCTCTGGAGACCAGTATGCTGTGGGGGCAGACATTTAGATGTTTCTTTGGTACTTACTGAAATGGCCCAACTAAAAAGGAATTCCTTGTGAAGACTTCCTTATTTTTCTGCCTGAGACATGTCTGTAATTGTGGCAGAGACCAAGTCATTGTAGGGGTCAAATGTGCTTGGAGTGAAGGACCTTCCCTCAAATCCTGGCTCTGGGATTTCCGGTGC[A/T]GATTGACGATAATACTTGTGGAGGTAACTTGTCTTTTAGAGTGCCTAATATATTCAGTCATTCATTTGTACACAAAAGATGTAGAACTTGGTCTCCTGGAGAAGATGAGCATTAAATTCCTAATTGTGATCAGTGCCCTGAAGG…	ss61483296
19	BTA-45316	2633.6	TGTAGGGGTCAAATGTGCTTGGAGTGAAGGACCTTCCCTCAAATCCTGGCTCTGGGATTTCCGGTGCAGATTGACGATAATACTTGTGGAGGTAACTTGTCTTTTAGAGTGCCTAATATATTCAGTCATTCATTTGTACACAAAAGATGTAGAACTTGGTCTCCTGGAGAAGATGAGCATTAAATTCCTAATTGTGATCAGTGCCCTGAAGGGCAAAGGACAGGTGTTGGGTAAGCATAACTGGAGAGAA[C/G]TAGCTGAGCTTGGTTATTCAGGAAGCCCTGACTGAGAAGGGAGCTTGCTTAGATGATTGGGTTAGCCAGTTGGGTGGGGAGGGGGGCGTGGGCAGCGTTCCAAGAGGGAGAGCCTAAGCACAGATCACAAAAGCTGGCGAGCCT…	ss61483297
19	BTA-45317	2637	TAGTTTATTCCCTTTTATTTCTGAACAGTATTCTCTATAAATTCTTTTGGAAGTTATTTATGTTTTGAGGTAACACTGACCAGGATGCAGGAGCCCTGGTCTTCTGTCCTGCCTCTTATTTGCCAACTGACCTCTACCAAGTCCTTCCCTTGTCTTGAAACCCACTTCTCCATTTGTAAAATGAAGGGACTAGACTGATCATACACAGTCTCTAATGGGTCTTTGTACTTTTCATGGAGTACCACTAGGT[C/T]CTGTATACCAAAATTTTGATGTCTCATTTACCCATTTTGATGTCACATTTACCCTTTACCTATGGGTCAGGACGATCCCCTGGAGAAGGGAATGGCTACCCAATCCAGTATTCTTTGCCTGGAGAGTTCCAGAGGACCCTGAAC…	ss61540509
19	BTA-45318	2637	CCAGCATCCTGACCCCTTTGCTGCTAAACCTCCCAAGGGTTATACAAAACGCGAAAGTTGGTTCCTAGATTCTCTGGAGGTGGTTATTTTTCTTCCCTTAATTGATGTTTTTCCTGTTGGTTCTAAAGGACTGGGTTTTACAGACTTAGGTTTCCATGACCTGTGCTGGGCTGTCCTTGGAATTCCTATATTCTTGCAGATTGCTGATTACTTCACCCTCGGCCCTGCCCCGGTGTACGTCGTTTCACCA[G/A]TTTTTCATGTTTCATTCAGCTCCATCCTGTACGGATATGTGTACACAGACAGACACACACACACACAATTTTTCACGTTTCCTTCAGCACCATCCTGTACGGATATGTGTGTACACACACGCACAGAGTTTGTTTCATTCAGTT…	ss61483298
19	BTA-09802	2644	TTTGCTACAGAGCTATGGTCCATTATCACAACCAGAAAATAAAATACAACTTGTCTTGGTCATTGTTTCCTATCTTTTTTGTTTCTCATTTATTCTGTACACAAGTCTTTGTGTGTTTTTTGTTGTTGTTTTTTTTTTAAATATTACCCACCCGTCTTCCAATTGTTTAAAAATGTCCAACCCAGCAGTCAGTAGAACTAGAGAATCAGTTTTAGACTCTAAGGAGCTCTAGCCACACAACCTGCTGGAA[G/A]GGAAACTGACTAGGACAGCACAAGTCTAATTAATTTCACTCAGAGTAGGCACCATGTGCAAACACATGCTCATCAGCAAAGTAGTCTGGTGGTACATGAACTCTTCAGCACTTCATGCCAATTGCCACAGATGCCCAGCAGAAA…	ss38331854
19	BTA-45325	2672	TTGGTTCCTGAATGCTTAGGCAACATCTATCTTAGTTCTATCCCCTCCTTCCTCCTCTTCCTGCCTAGCCTGGGGTGGTGCAGGCTCTCTGCAAAGCACTGTCCCCTGGACATGGGGCATTGGGAACTCCTTCCCACCCATCACCCGCACTGTCTCCTACTGCAGGCCCCAGTGGCTAATGCTGAAAAGCAATACTTGGTACCAGGTACTGTTCTAGAAGCCTTGGGCAAACTAGCTCACTTAATCCTCC[C/T]CCCAACACCATGAGGTTGTCCTTTTTGGCATCTCCATTTACCGACAAGGAAGCTGAAGCACAGAAAAGTTATTTGTCAGTCCCACATGGTGGGGCTAGTAGGCGGTTGAGTCAGGAGTCAGACTCAGGATCCCGGGTACAGGGG…	ss61540511
19	BTA-45329	2677.4	CTCCCCCTTAACTCTTCCCCCTTGAGAACCTACCAGAAGAAGTGCTGTCATCATTTGGCTAGTTTCAGTGCCTCCCTTCTTCTGCTTGGCAGTCATTACAGGCAATATTTAGCACCCACATCTGGCCTTACTGGAAAATGAGACTTCTGTCATCCTGGTTTCCTGGTCCTGGATAATTCTTCACCATCTCATTAAGGCCATCAGCCAAAACCAGCAAAACTCCCTTGCCCCCACCCTCTTATTGGCCATG[G/C]CATGTAGCTCGTGGAATCTTGGTTCCCCAGGGACTGAACCTGGGCCATGGCAGTGAGAGCCCAGAACCCTAACCATTGAGCCACCAGGGAACTCCCACCATTTTTTTTTTAATTTAAAAATTTTAGTAAAAAGTTCTGTATATT…	ss61501992
19	BTA-05437	2690.7	TCTCCCTCTGGTCTCTCCTGGAATCTCCCCTGGGCTCGAAGGAGGTCACTTGGTCCCTGTGGCCCTGGTGTCCCCTGCTTGCCCCCAACCACATCAGAAAGGAGCACCCCCTATGACTCTGTGTCTGGGGAGCTGCCCCAGGGCCCTGCTGGTTAGGGCAGGCAGAGGGGGTCAGAGGCCTCAGGGTGTTGGCATCCAGGGAAATAATTTGACTCGTGCACCCATTGCCTTCATTGCCAGGGGCTGGAGG[C/A]GTCACTCTTTCACTTCACAAGTTTATCAGCTCCAGGACAGGTGGTGGCTCCTGAACCTTGGGGAGTCCTCTTGCTTTTCTGAACAGTCGGTATTGGAGTTCAGGGTCCTGCTCAGTGTGCAGTGCCCCGTTGCCTGTAGTGCAG…	ss38327489
19	BTA-45357	2697.3	TTTGATAAAATGAAGATGAAACTATACTCCCCCCTCCTTCTCCTGTATCACCATATCAATAGGATGTTTCTTGGACTCATAAGTCTTTGCCCCTTCAGAATCAGATGTGACATTAAGACGAAGTCTAGAAGAGAAATATAATAGAGAATAAAGCGGTTTTCCTGGCATATACCCCTCCTCCCTGCAACATTTCTGTTACTCCCCAGATAGTTCCAATGAAGAATTGCAGTTTCATCTATTTTGTACTGGT[C/T]GGCTCTTAATGAAGCACATGAATGGAGAGGAGCAGCGGTGCACGTAATCCAAATCGGCGAATACCATTTTCTGGTGAATTACCCACCCCTTTGCCCCCGCTACCCTGAGGGTTACCGTGATTATCAACAGCAGCAGGAGCCTTC…	ss61540524
19	BTA-45356	2699.4	ATATCTGTTTTTTAAAGAGTGTGGATTCTGGCACCTTTTGTGAACTAAGTTCAATTCCCTCCATCCAGACCTGCCTACTTGAACCAAAAGAAAGCAATTCCATTTTCTCTACCTGAGGGACTAAACAAATGGAAATAACCCCCAGGCAATCAACCAGCTGGTCACTAGAAAGACTTTTACAGGAACTTTTAAATGATATGGAATAACGTTGTGAATCAGATTGAGCCAACTATAGCTCTGCTGTCCTGAG[G/A]TTTTCCCTGGCATGACTGGAGTTGCACCTTAGACTAGCTATATTATCTTGGTCACAGCTCCTGGCCTTTATTTCTCCTTTGATAAAATGAAGATGAAACTATACTCCCCCCTCCTTCTCCTGTATCACCATATCAATAGGATGT…	ss61540523
19	BTA-45358	2699.4	GACGAAGTCTAGAAGAGAAATATAATAGAGAATAAAGCGGTTTTCCTGGCATATACCCCTCCTCCCTGCAACATTTCTGTTACTCCCCAGATAGTTCCAATGAAGAATTGCAGTTTCATCTATTTTGTACTGGTCGGCTCTTAATGAAGCACATGAATGGAGAGGAGCAGCGGTGCACGTAATCCAAATCGGCGAATACCATTTTCTGGTGAATTACCCACCCCTTTGCCCCCGCTACCCTGAGGGTTAC[C/T]GTGATTATCAACAGCAGCAGGAGCCTTCCACAGGCTTGGTGAAAAAACAGTTGAGGTGTTAATGATCCTTTTTGCTGGATGTAAAACAAAGCATCTTTTAACCACTGTTCATTATCCCCAGCTGCTCTTACCAAGGCTTTGAAG…	ss61540525
19	BTA-45339	2709.4	TCTTGTCTGGGAAATCCTATGGACTGAGGCTGGTGGGCTACAATCTATGGGGTTGCAAAGTCAGACATGACTGAGCAACTAAATAACTCCCAACCCCAGCAGAAAGGACTGAGAGAAAAGGCAACGTGGGTTCTTAGGTTCCCAGTCTCTTCCTCCTTAAAAGAAACCTCACTGGCCTCTGGCTTGAGGAGAAAATCTATGGAGCCTGGATTCCTTGTTAAACCCACAGCTGAGGGCAACCAAAACAAAG[T/A]AATCCCCATCTGAAGTAGCCTGTGGCCTATAGGAGTATCTGGTTGGCCAGATTAAATTCACCAGGGATGGTCTGTGTAGACTCAACACCAAAGTTAAAAATGGTTGATTTCCTCTTTTTATAACCTATTTAGACATATAGGTGA…	ss61540516
19	BTA-45654	2715.3	GTTAGGGAAAGTGTTCTATAAAAGGTTATAGTGACTCCTTCTGGAAGAAAATTTTAAAAATGATTTTAAGTGAAGAAACCAGAAATCTGTAATAATGTATTAATATTATGTATCATGTATTATTACCTTCTAATTAAAGAAAAGGTAATAACTGGTATTGGTCAGATATATCTGGGAAGAAATGAGGAAGAATGTTTTTCGAACTTATTTTTACATCTGGATGTTAAAGGTTATAAAGCATTCTTGTTCT[T/C]CAGCAAAATGAAAAGTAGAATTGGAAAAGTAAAAACCTGTAACCATCATTGGAGAAGAGTAAAAATGATTAAGTGAAGAGCCTTTATAGGCCAATTTATATGCTGCTGCTACTGCTACTGCTAAGTCGCTTCAGTCATGTCTGA…	ss61540673
19	BTA-94634	2717.2	TTAGAAATTTATTATTTAAAATTATTTAGAAATAATATTATTTAGAAATAATTATTTCATGAATTTCTAAATGTACACAGCAGAATTGATGAAAGATTTGTAGGGGTTGCTTCTGGAGAGCAGTACTCAGGAATTAGAAAGGGATGAATATAGTATTATTTGATTTTTAAAACCATATGTCTATTATTTTGGTGGAAATAAAAAATAATTAGAAAATAGAAAAAACAGCTTTACGACTATTTTACAACAA[A/G]GCCACAAGATTCCATATTTACATAATGATGATATCCATTCTGAATTTTGCTAAATATACAAATATTCTTAAACTTGGTATGAAGGGTTTATGACACAGGAATCGAGAAAAGAAAGAAGAAATTGGTGTGGAATAAAGAGAAACA…	ss61567181
19	BTA-45350	2722.6	TTTCTCCTTTCAAACCTCCACCCCACCCCACTGCCACCTCTGGGCCCAGTCACTTGCCTATCAGTCTCTGTCCTCTTCTTTCCCTACTGCCTGGCTCCTGGCAAACACTCAAATATTTGAGTGAACGAAAGGAATGCGCGAATATCGTTAAATGATGGAGGCCCATGGAGTGAAAGTGAGGTCCGTAGGGTTGTGCCCAAAATGCTTTGGGTAAATGATTCAATTTTGCCTACATCAGGTTCCGGAATTA[G/T]AGAGTATCTATGAGAAATCAGGGGTAAGATTTTTTTTTTTTTCTCTCTCTGTAGAGTTTAAAGGGAGATTAAGAGCACAGAAAGTTTGATCCTTTAACGCGATCTCCAGCTCATTGACCAACCCACTCCCAGGCCTGTCTGGTC…	ss61540519
19	BTA-45351	2724.4	TTGTGTTAATACTGCTTTTCTTACTGAAGAGCCTGTTCTGAGGGATAGCCCACTGGTCTGTATGTACAATATAAGGTCCACACATGTTTCACAATAACTCTCATTTCTGTGGCTCCTCATGGAAGATATTTTCCAGTTTTAGTTGATAGAGATGAGGAAGAGATTAGGAAACAGATGAGGACCATACAAATGTTGATGACAGGGTACAGTATGGCAGCCATTTGATTAATTTTTCTTTTGTCATGAAGTA[T/C]GACTTACCTACAGGAAAGAACAAGTCTTAAGCACAAACTGAATTTTTAACACCATTCAGATCAAAATAAAGAACACAATTTGATTGCAAAAGGTATTTCTACCTTGAAATATCTGTCATCCCTTTTCTCCTTTCAAACCTCCAC…	ss61540520
19	BTA-24838	2729.8	CTAATCACTGCTTATCCAGGTTCAAATGCAGGGAGGAGGGAAGCAATGGTCATATGTGGAAGAACAATCTCAACAAGAAAGAAAGTCCAGTCACCTCTCTCTCAGTTGTGTCAATAGAGAAAAATGATGGCCACACAAAAAAATTTCAACCAGTGGAGAATCCATTGATCAACATCATTAAACCTTGAGATGAATTATTTCTTTGCAGCAAAATTGTCTTCCAGATGCCATTTGGCTCAAGCTACGAGCA[T/C]GTAATAAAGAATGACAGTCATCTAATGCAGGGCTTAATGAAGCTTGGCAGTAATGCAAACACCTGGGCAGGGCAGGGACGTTCCCCTTACCTGACACAGGCCTGGGGTGCCTGCCTAAAAGGCTCTTGCAGCTCCCCCTCTTGA…	ss61529538
19	BTA-45352	2729.8	CTGCAACCAGCAAGAGGCCAGCTGAGAATGCTGAGTTTTCAGAGCCTTCAGCCCAGCAGGCAGATACACCACACACACACACACACACACACACACACACACACACACACACAGCACAGTCAGTGTTGCTGTGAGCAAACACACATAAGACATGGACCATAAAGTCATAAACATATGGTAGATAAAATAAATGGATTATTTGAATGTCAAGGGTAAGCCTTCCTTTTATAGATATTGCAAGAACATAAGC[G/A]ATGGCCTTCTTGCCCAGAATGGGGCGTGGTAAGAAAGAACTTTGGTAAAGGCCAGGAATTGCCAGGGTGGGGGTGCTGACTGTCTGACACAACATCAGGGGAGAAAGTGGGAATTGGGCCGAAGAGGAGGGAGGAAGAAGCCTG…	ss61540521
19	BTA-88705	2733.3	TGAAACATGAAAGGTACACAAAGAGTGTGAAGGCCATTGTTTGCCTAGAAAGGAGTATGGACTTTTTATCCAGAAGGGCGAAGGGAGCCAATGAAGGATCTTAACTGAAAAAGTGAATTCTTTGGAAGTCCTATTTTTTTCAAAGGGATAGCCTGGAAGAGACTAGTAACAATTATTCAACAATTACAATATACTGGGCATACTGCTCTGTATTTTATTACATCAACCCTTCATGATAATGTTATTCAAA[C/T]TGCCGGTCATGATCAAGAAAAGAAAGTAAGGGAAGGGATAAAATAGGAGGAGGTTGGGATTAACATATACACATAGGGCTTCCCTGGTGGCTCAGATGGTAATAAATCTGCCTGCAATGCAGGAGACCTGGGTATGACTCCTGG…	ss61564059
19	BTA-88708	2733.3	TTTACTTCTTCTGTTATTCATTAGGTTTGCTCCTGGCCTTTGGGATTCGGCAGTTCCACCCTCCCCACACCCATGGGATATCAGGCAACAGGCTGGGAGCTCTGTCCACAAGTTCTTAAACGTCTCACAATTCTGCTAAGCGTTGGCAGATATCTAGCTGGAAGCTCAAAGATGCAAGTGAAAATATTAAAAGGTTTCTGCCCACTCCTCAGTCTAAGGCGAGAGGTCATCTACTTAGGGAGTGCCCTTG[G/T]GTGTCCTGATACCATCTCTAGACTTTCTACCCAGAGAACTACGTTGGCTTCCACGCCCATCAGTGCCCATGTGTTGGCGCCGTCGGAATTTCAAGTATTCCCCCGCCCCTCTCTGCAGTCGGGAGAACACTGAATCGCTGGTGG…	ss61564062
19	BTA-45382	2748.5	CTAGTGCCTGGAATTTTCCAGGCAGAAGTCATCAAGGAGGCACCCCCTCCTCTCCTCCCCAAAGAATCCTTTCCTCCCTTGACCTCTCAGTGGCATGTGACCTGGCATCACTTCCTCTTTCTTAAAGTTCCTCTCTGACTTCCATGACGTGAACTCCCTGCTTCTCAGGATAGCCTTCTGGCCCTCTCACTCTGGGTCTCTGCAACCCAGACTGCAGATTCAAACCCAAACAATAGACTGCCTGCTAAGC[A/T]TCACCACCCTACGTATCACAGACACCCGATGTCAGCAGGCCCAGAACAGTTCCTTGTCAGCTCCACCACCCCAATGCCACTCCTGAATTCTACAGTGAGTGCAGAGAGCTCCAACCAGCAAGTCCTCTCCATCAGACCTCTGGG…	ss61502003
19	BTA-45499	2755	NNNNNNNNNNNNNNNNNNNNNNNNNNNNNNNNNNNNNNNNNNNNNNNNNNNNNNNNNNNNNNNNNATCTAACCACATCTTGTTTATTCTCTAATAGTCTTGTGGGCAAATAATTGTGCTCAAGAGTGGAAGAGGGGCAGGGAGGATGGTGTTCAGGGAGGGGACTCTGCTCTGAGACTACCAATGACTGAGAGAGGCAGGAGATGCCACCTAGAAATGAGGCAGGGGTGGAACTGCTCTTGTCCATCCTC[T/G]GTCTTCTGACCTACCAGAGGTCTTTTCCAGGCATCTGATTGGTGAACACATTCCTTTGGTTGACTCACACCTTCCCCTACTCCCTCCCTGCTTGAGGGTTCTCCTGCTTCGGATTCTGATAGGAGTGGGGCCCTGGGAGGAGCA…	ss61540595
19	BTA-45497	2758.2	GGAAAAGGAGGTGGCAGAGAAGGAATCCAGATCCTTTGTCCACAGGTCGGGGCCACCAGCCAGCCTCTTGCTGCGGCCTTGTGGAGAGGGGTGTTCTTCACTCCGGGTACAGAATTCAGGCTTCCCCTGGATTCAGGATAGCAGCAGGGTGGAGAGGAAAAGGGCTTTCCCCAAAACGAGAGCCTTTGTGATCAGGAGATGACACGGCTGCTCTGAGCAGCTGAGGCAGCGCTGGGTGGGATAATTACAG[G/A]TGGTACTGACACCTGCTCCCCCTCTGACACCACGGGCGGCTTAATGTGTCCCCAGTAGCAGGCAATGAGTTGGCAAATCGTGCCTCCATTGGCCTGCCTCCTGTTTGCTGCAGAGCTGTAGCCCCCTCTCCCCAGGAGGCTTCA…	ss61483351
19	BTA-45494	2761.5	AGAGTTTTAGTAGAAAATGAGATATGTATTTAGATGAAATGTATTCTAAGAAAAGAAATGTGACATTTTCAAAAAGCAAAAAAATTAACACAAAAATTATAATTTCAATCCATTCAATATTTGTCAATTAGTATGTTGTTTTTACTTTAATTCTTAAAAAATTCAAAGTATTAATGTAGAATTAAAACTTTTTCTATTTTTTAAAAACAATACTGACATGTTCTTTTGTTGGAAACAATAAAGACAGATT[G/A]AAAAACAGACTTTAGTTTGTAGCTTTTTAAAACTGACTAGCTCTAACAGATTAAGATGGTTTCATTATGATTCACTATGTGTGATGAAATCAAAGTTTTATAAAATTAATAAGACTAGAATAAATTAATAATTTTCCCTCAATT…	ss61483349
19	BTA-45475	2763.6	GTGGGAACTGAGGGAAGAAAAGGGGCAGAGTGAGTTTCAACTTCTCTTCATTCGAGCTGAGGAACCATTTTTCCAATAAAATTTCCAGTGGGAGGCACTGCTCTGGTGGTGGAGGGGGGTGGGGAGCCAGGGCCCTTCCATTTAGCACACCCTCCACTTAGAAAAATCTCCAAAGACACTAAATTAGGGTTTATTAGTCCTCCCAGCACACAACCGTAATTGCCTCCCAAACCCAGATGATAGAAGGAGC[G/A]TCACAGCGGGCTTCAGGAGACAGGAAAATTAGATTTCTCTCCTGTCCCTGATCCCCGTTCCCCAATTCCCCTTCCTGGAGGCAACCAGGGCCACCAGGGTATTTCTAGAGCTACAAGCCTTCGGGTAAGTATACATAAGTGTAT…	ss61502014
19	BTA-45474	2772.7	ATGCACACTGGTGCAGCCCATCCAGCAGCCCCTGTGGCAGAGTGGCACAGCTCTTCCTCCTCTGGGGAGCCTCTCTCCCTGCCAGCTCAGGCTCACGTGCACAGTTTTAGCTGCTCCCTGCTGCAGCTTCTCCTAACATCTTCTCCTCCTTCACCCTGCCCACTCCTGGCCCGTCCGTGTATACTGTTCCTACATTAAACTCTTTAAAAAAAAGAAAGAAAGAAAGAAATGATGCAGGAAAAAGTATTAG[G/A]AAAGCTATTACATCCATGACACAAGAACCATAGGAGACTATTTTTTTTAAGAAAAGAATAAATAGCTCATGGAAATTAAAAATATGATAGTAGAAAACAAATTGGTAACATTAAGAAAATAAGGTCGAGGAGACTTCCCTGATG…	ss61508848
19	BTA-04699	2779.7	CATTTGTGGGTTATCAAACCAGTAACAGTGCATTTTACAAGGCAATTAGAAGAAATAAAAGAACTTGACTGCTACAGCACTGTAGCTATATTGAACCATTCAAACAGTTTGGAAAGCCTGAAATAAAGCATCATAAAAATATTCACCAGATTTCTCTCTAAAAGGTGATATAAGGAATATGAAAAATTTCTGACTTACATGTCTACTAAATCAACTTAATGGATGTGGAAATTTATAAAAACCACTTAAG[T/A]AATACTTTTACATCCACTAAAGAACAGAATAAGATGAGAAATATTTTTTACATAAAAGCACAATGTGCTTTCATATTCCAAATATTGGAAAAAAGGGAAGAAGCCAGATTCCCTTATTCCTTATATCTGACAGTTTGATTTCAA…	ss38326751
19	BTA-45439	2795.1	GGATAAAGTTATTCCTTACATTATCTTATTCTAATGATTGGATGCTAATTTTTTCCTTGATAAATTTAGCATTTAATTTCAAATATGCTTTGGCATCTTTTGCTGTTGTTTAAAATTAACATTCTACATTTTTCCTAGCCAAGTTTAGAAAAGTGTGTTTCTTGAACACAGATAAAGTTTGTTTTGTCACCAGATTCTTAGTTTTTTTCTGAGAATCAGACTCTGGTGTGCTAATTCCTCTCATAAAATG[G/C]CTTCCCTGATTTGTTTGGGAAGGAGACTCTGATGACTGCTTAATCTCAGACTGATTGGAGTTAGGATGATTTAGTAGGTTTTTTTTTTTTTTTTTTTAATTCCTTTCCTTGCTGGGAGGTGGAAGCATGACGTTCTCACTAGCA…	ss61540566
19	BTA-45448	2803.3	GCAAAGAGTCGGACACGACTGAGCGACTGAACTGAACTGAATTGAATACCGATGTCTTACATTTATGGACTGTGCTTTAATCTTTCTTTCTGTGAATTCACCATTTTGATCTTCATAAAGGCTTATAAGATAAGTGTTTTTATTATTTTTATTTACATAAAAGGCATAAACATTCAAATAAATTAAGCAATTTCCCCAGAGTTACACAGATGATGGGCGGTGGGGGATAGATTCAAATTCAGATCTCCCT[T/G]TCTTCCTCGCTGACCAGAGTCTTAATTGACCAGGAAAAAATCAATAACTTCCCCCAAGCACATTCTATTTCACACTAAGTTTCCATTGCCATCCAGGAATGTCCATCATCAACAGATTCTTGTGTGCATAGATGTATTCTTTTC…	ss61483338
19	BTA-45454	2807.2	AAGGAGTGGTATGAGAAATTTGGGCCCAGGTCTGGAGATGGTGGAGCTGGAAGAGATTACAGCAAATACTATCCAGTCATTGAAGATGTCAGGACTCAGGTGAGACACTAGCCATGCTGAGTTTCTATTATTTCTGTATCTTTCCCATTTATTCAGATCATGAATGATGACTTTAAGTCACAGAATTATTTGAAAACATATTTGTTTTGTTGTATGTATAAAACGGGATGTGGTGTGCTTTAACTGTGAC[A/T]CTGTGTACAACACATCCAAACATATTAATTTTGTTTGCATCTCACATTTGAGTATTTCCACAGAAGAGTAGAATTTACACAATGCCAGGCAGCTAATTAACCTAAGAGTGATGGCTATAAGTCGACACTATCTTCCTCTAATTT…	ss61483339
19	BTA-45457	2813.5	GCCTTGGCTCTTGCCCTGACCTCTCAACACCACCTTCCTCTCTTCTCCTGGGTCACCCCTGCTCCCCTCAGATAGCACTATTTCCATAACCTTCCTGATTCCCTTCTGTGTGCTTCTATGGCATGTTGGGCTTGCCCCTCCCCTCATTAGTTAGCTCTTATTACATTGGGCTTTAATTTTGTCTTCCATTATTTTTAAAATATTATGAAATACTGAATTCATAAAAGCATAAAGAATATTACATTGAGAT[C/G]TTTGTCCACCACAAGTCAAACCTTACCAACACAGATTCAGCTCCTAAAAATCCCTCTCCATTGACACCCTTTTCCACCCCCATCTTGAATTTAGTATCTACCTTTCCATGACTATTTTTATTTTTTTAGTTGGAGTATAATTGC…	ss61483342
19	BTA-45458	2819.8	GTTGGGCTTGCCCCTCCCCTCATTAGTTAGCTCTTATTACATTGGGCTTTAATTTTGTCTTCCATTATTTTTAAAATATTATGAAATACTGAATTCATAAAAGCATAAAGAATATTACATTGAGATCTTTGTCCACCACAAGTCAAACCTTACCAACACAGATTCAGCTCCTAAAAATCCCTCTCCATTGACACCCTTTTCCACCCCCATCTTGAATTTAGTATCTACCTTTCCATGACTATTTTTATTT[T/C]TTTAGTTGGAGTATAATTGCTTGCAATATATGTTAGTTTCTGCTGTCCAACAACATGAATCAGCTGTATGTATCCATGCCTGTTTTTACACATTTAATGCTTATGGGCAATTGCCTCTTGATTTTTCCATCTCCTCCACTGTTA…	ss61483343
19	BTA-45468	2836.9	GTCCTACAATTACTGCAGCCCATGTGCCTAGAGCCTGTGCTCCAAAACAAGAGAAGCCACCACAATGGGAAGACTGTGCACTGCAAGGAGACAGTAGCCCCCACTCCCCACAACTGGAGAAAACCCATTGGACCAACGAAGACCCAGAGCAACCAAATAAATACAGCAGTACGTACATACCAAAAAAAAAATTTACAAAATGAATTGAAAAACTGATGAAAAACATTAAGCTCTAAACCCAAACCTAAAC[T/C]GTACATTTCCAGAGACCCTAAAAGGGAAACGTGGGAAAACTGACTTGGCTTAAACAGTGACCCAACTGTGACATGCAACCCTCTACATGCACCCCTTTCCGCCTCTGTACCATTTCTTCCATTCGGTTGAACTGAGGTGGAGGT…	ss61483346
19	BTA-45470	2836.9	TTTCAGGAGGTGATGACTTTAGACAAACCACGTAGGTTGAAATGCCCAAAGTGAGATCTAATTAAGTCTCCCCAAGTCTACGACCTTGTCCCCTCTGCCCAGGGAGACTCTGCCATCCTCTCCTCTGGGCTCCACCGTGCCCCTCCCAAGCAATGGTTCTCAACCTTTCGGGGGCAGCGGAAGCAACTGGGGAGCCTGTTGCAAGGCAGATGCCTGGCAGCCACCACAAAATGTTCTGGTAGAGTAGGGC[T/C]GGGATGAGGCCTGGGGACCTGCACTTAACAAGTACTATAGGCGGTCCAGGAACCAGATTTCAAAAACACTGATATTGCTTTCAGCTAACACCAGTCTTTCCCTGGTAGGCTGTGAGCAGCTTGAGGTCAAGGCAGATACTACAC…	ss61540579
19	BTA-45472	2836.9	AAGTTCAGCCACATCATGGCACGTGTCAGGACTTTCTTGCTTTTTTAAGGCTGGATGACATTCCATTGTATGTATATGTTGTATTTTGCTCATCTGTTGCTCAGCTGATGGACACGTGGGTTTCTTCCACTTCTTGGCTGTTGTGACTAGTGCTGCTACGAATGTGGGCTTGCACCAAACCTTAAGTTATGAGTGATGACCCACAAGGTAGCCGTCAGAATGTCTTTTAAGGGAAAAAATGGAAACACAG[T/C]TGACATGAGATCTGGAGGGTCTTTTCCCCTGCCTCCTTCTCTGTTCCTGCCCTCCTTCCTCATCCTCCTCCCACAAATCAGGGACTGTTTTCTTTGATATAATTAATTCTGAGCACCCTCACTGCTGTCTGGGAAATCTGTGGC…	ss61540581
19	BTA-45469	2840.8	CCCCTCAGAGGGCTGACGGGGAAGGGGCGGGAGGGGGAACATAATGCCCTCTCCCAGGCCCTGACCCGAAAGCAGGAGATGCCTGCAAACCAGAAGCCCAGGCTCAGCAAGGCCGGCCCCCTTCCCGCCCCACCTGGCCACTCTCCCCTGAACAGGCCCAAGAGGGCCCTGGCTCCCCCGCTGCTCTGTGGTTCCCTCTGCCTGGGACGCCCTTCCCCCTCCTCTGCCTGGCAGTATCTCTACTTGTCCT[T/C]TGAGGCCCCACTCGAGTGTCACCTCCTTCCCCAGCTCCCCAGGCAGAAATAGTTGTGTGTGCTCCCAAAGCCCTTGGTTCATGCTTCTACTGTGACACTTATCTCACTGTTTTATAATTAGTCGGGCATGAGTCTGTCTCCTGA…	ss61483347
19	BTA-45406	2848.6	GAACCAAATTTCTTCTCCTATATCAGAGGCAATGAAACGTAATACAAGCATGGCACTGCTTTACACAACAGATGAATTCCTGAAAAGTTGCATGTTAATACCAAAATTAGTTTAGCCTGAACTTATCAATTATTGTCAGTTTTTATGTACAACAGTTAAGAAGAATTAAAATGAGGTTAAAAAGCACTTGTTTTGAATTATTTGCAGCATGTCTATCCCATATGTAGGTAACTGGGAGTTGATTGTTTCT[G/A]ACTCCAAAGAGCCAAACAAGATGGAAACCAAAACTTTAATTAGCATTACAGACTAATGGTGTAAATTTTATTTTTTGAGCACAGGGCTTAAATAGTAACTAATAATAACCCATAAACCATGCACAATGTTAAGGGTATGGGCTT…	ss61502006
19	BTA-45404	2870.6	TCAGTTTAGTTCAGTTGCTCAGTTGTGTCCGACTCTGCGACCCCAAGGACTGTATGTAGCTCGCCAAGCTCCTCTGTCCATGGGGATCCTCCAGGCAAGAATACTGGAGTGGATTGCCATGCCCTCCTCCAGAGGATCTTCCCAACCCAGGAATGGAATTGAACTGGGGTCTCCTGCATTGCAGACAGATTCTTTACCAGCTGATCTACCAGGGAAGCCTGTATTGCTGAGAGGATGCAATCCAGAGAGA[T/G]GAAGCTCTAGCAATTCAGAGAATCTGTCTCCTTTACTGCCCTCCAAGTTGGAGGGTGCCCCGCTGCCCCGACAGAGACATCTGTCTTTAATAAAGACTTGGGGGAACTCAAACTGGGGTCAAAGCAGACGGAGCCTGGGAGACA…	ss61540547
19	BTA-57050	2925.4	TTATTAGCATTCTTTTTAATACAACAAAATAATTACTTAGAACCTCATTAGCAAGAGCTAATGATTCTTTAGCAAGTACCCTAATAACTTTCTCTACAGGACTTTTGCACCCTGCTCAGCTGGAGTCCGTGCTGTCCCCAGCACATACCACGAAGACATTTGGCCATGTCCTCAAATGCCCTTTTCCCTCCTTCCTGCTACTGCTGCCCATCCTTCAAGGTTCCTTATCAATTCTGAATCTCTTCTAAAG[A/C]CTTCCCTGGACTCCCCAGCTCTTAATGACCTCTCTGCTCCTAAGAACCTGAAAACCAGCCCCTCAGCCACACCTGCCATCTCTGAAGCTGTGTGGCAGTGCATGGGTGGTATCTTCACAGCAAGAACATTAGTAACTAGCAAAC…	ss61546930
19	BTA-57051	2925.4	GAGTCCGTGCTGTCCCCAGCACATACCACGAAGACATTTGGCCATGTCCTCAAATGCCCTTTTCCCTCCTTCCTGCTACTGCTGCCCATCCTTCAAGGTTCCTTATCAATTCTGAATCTCTTCTAAAGACTTCCCTGGACTCCCCAGCTCTTAATGACCTCTCTGCTCCTAAGAACCTGAAAACCAGCCCCTCAGCCACACCTGCCATCTCTGAAGCTGTGTGGCAGTGCATGGGTGGTATCTTCACAGC[A/G]AGAACATTAGTAACTAGCAAACAGTGCCCATTAACCACTGTTTGATCCAGCTGCTTCTCCCACGCCAGCTTACCTGACATAAACTCCTGTAGTAGCATCTTCCATGAACAGGGTGCTCAGTACTTATCTGTCGATAGATTAATT…	ss61546931
19	BTA-57052	2925.4	TGGGTGGTATCTTCACAGCAAGAACATTAGTAACTAGCAAACAGTGCCCATTAACCACTGTTTGATCCAGCTGCTTCTCCCACGCCAGCTTACCTGACATAAACTCCTGTAGTAGCATCTTCCATGAACAGGGTGCTCAGTACTTATCTGTCGATAGATTAATTGATCTGAGTACATGTGAATGAGAAAGCCAGCCAGATGTCATAGCTAGAAAGTGCAAACAAGATCAGATGCCTTGAAATGAAGTTTT[A/G]TATTCACTCTTGAGAAATTTGGTCAAATGTAAGACTTTCTGTCATCTCTCCATTGATGGAAAACACTTGAGAAGGGATCCTGAGTCTGCCACTTGCTGTGTGAATACCCACTCCAAACAGCATGGAACTTTAGTGTGAACGGCT…	ss61546932
19	BTA-57053	2927.2	AAATTTGGTCAAATGTAAGACTTTCTGTCATCTCTCCATTGATGGAAAACACTTGAGAAGGGATCCTGAGTCTGCCACTTGCTGTGTGAATACCCACTCCAAACAGCATGGAACTTTAGTGTGAACGGCTGGAGAGGTACACCGGACTCAGTAATGGGTGTGCATGTGAGGTTGAGAGCAGGGGTTCCTTAACCAACACAGATGCTCTGAACAATTTGATAAAATGTTAGACAAAGCTACATAAGTAAAG[C/T]ACCCCTGACATGCAGGCCATCTGAATGCATGTGATGAGGCTGTGAAAATACAAACTGCAGAGTTTGCATAAACAGGGCACACACTGTGTGGTTCGAGGAGTTGACAGCATGATTATTCATCAGGTCACAAGCCTGCACAGTCTG…	ss61546933
19	BTA-55942	2944.2	GCTGGGGGTCATAGAAGAGGCAGTGCCAGCTGAGGAGAGGGTAACAGAAGAGGAGGAACTGGTGTCTGAGGAAGCTGAGGCCTGGGAGGACCTAGAGCCGGAGGTGGATGAAACAACTCAGATGAACGTGGTGACCTCAGCCCTGGAGGCCAGCGGCTTGGGCCCCTTGCGCCTGGACATAAAGTATGTCCTCCAGCAGCTGGCCAACTGGCAGGATGCCCGTTTCAGGCAGCAGCTGAGGCAGAAAATG[C/G]TCCAGAAAGGTGAGTGTTCCCGTGGGGGCCTCCCTCTGGCCAGCCTGACAAGCTGCAGATCATCAAGCTGATGAAAGGTGAGGGTAGGTGAGCCCTTCAAAGGCTCACTTACCCCAGCCCAGGCCCACCTAGCATGCTGATTTG…	ss61502762
19	BTA-55938	2950.7	AAGTTACTGGGGGAAGGTGGGGCTTGTGCAGTGTTGGTGACCGTTCTTCTTTTTGCCAGGGCCATGGGCTGGGTGTTTGAGGCCTTGAGACTTGTACCCAGCTGCCTCCTCCCCTGGCTGGGACAGAACTTGGGAGTAATCATCAGGTTGAGTGGGAGCCCTGGTGGCTGGAGCCCCGGGCTGCAGATGAAGGGAGAGGCTCTGGCTTAGAGCGGGTAGGAAAAGACTTTCCTGTCTGCCTGCCCAGATA[G/T]GAGCTTCGCTACAGAGAGGAGCGAGCACAGGAGCAGGGGCTCGAGGCTGGGGAGGGGCTGACGCCGACCGAGGATTTTGTGCCTGTGGAAGAGTTGGTGCCTGAGGAGCAGCTGGGGGTCATAGAAGAGGCAGTGCCAGCTGAG…	ss61502761
19	BTA-56081	2959.4	AGTGACCAGCTGTTTCTTGTTCCAGGGGCCCCGAGTGAAATGGGTCATGACTGATAGTTATCTGGGTGGTCACCTCCTATTGTATCTGATTGACAGATGAGAGTCACTCACTTGCCCCAGGTCCAACAGCTTGGAAGTGGGCTGGATGTTATGCTCTTTCTGGCTCCTTCCATTATACCATACAGTTCCCCTCCTCTTTTTTCTTTCTAGCTCCTTTTTCATGACCTGGTTCCCTGTTTTTTCAGATATG[C/T]AGCTCTGTTGAAGCTCAGATTCCCTTGGCTTATGCTGCCTTCCCCTGGGTTACAAGTGCCTTAGTTTTCAAGTCTGGGTAAGAGATGAAAAAATTTGAGGAACAAAAAGCAGGGAACTTAAAGCACCTTTTCATAGCACTAGAG…	ss61546369
19	SCAFFOLD281250_1419	2963.7	CCTCAAATTTTTTCATCTCTTACCCAGACTTGAAAACTAAGGCACTTGTAACCCAGGGGAAGGCAGCATAAGCCAAGGGAATCTGAGCTTCAACAGAGCT[A/G]CATATCTGAAAAAACAGGGAACGAGGTCATGAAAAAGGAGCTAGAAAGAAAAAAGAGGAGGGGAACTGTATGGTATAATGGAAGGAGCCAGAAAGAGCAT	ss38331494
19	BTA-45517	2974.6	ACCCTCCTGCCAATGCAGGAGATGTAAGAGACACAGGTTCAGTGCCTGGGTAGGGAAGATCCCCTGGAGGAGGGCATGGCAACCCACTCCAGTATCCTCGCCTGGAGCATCCCATGGACAGAGGAGCCTGGCGGGCTACGGTTCATGAGCTTATAAAGAGTTGGACACAATTAGCAACTTAGCACAGCACAGCAGCACATTAGTTTGCTCAGGCTGCCATAACAAAGAACCACAGACTTAGTGGCTTAAA[C/T]ACCAACTATTTATTTTCTCCCAATTCTGGAGGATAGAGGTTTGGATTCAAAGGTGTAGGGTTGGTTTCTTCTGAGGCCTTGTTCCTTTGCTTGCAGACTGCCATCTTTTTCCTGGGTCTTCCCTCGGTCTTCTCTCTGTAACTG…	ss61483357
19	BTA-45521	2982	TTGGATGACTGGATGTGACATTGTGTTTCCAAATATTGATAACATGCATACAGAAAAAGTAGACGGGGAGACAAAGGCTGATTAAGTCTGCCCCCAAGGAGGGAGAATATCAGTGGCTCTCTCTGATGGCCCCCCACTAGTTTAGTGAAGACCCCAAAGAGACAGAGTGGAAGGCAAGGGGTGGAGAAGGACAGCACCAGGACTCCTGAGCTCACAGACTCCTTTCTGGCATCCACTGGGTTGGCTAAAA[T/C]GTTTGCTTGGTTTTCCTATAAGGTGTTATGGAAACATCTCAATACATTCCTAGAACTTATAAGTCATTTGGTTCCCTGACTAGAAAGCATTTAAAACTGCTTTCAATCAATGAGCAAAGCTCAGGGTCAGTTAGATGAACAAAC…	ss61540610
19	BTA-45527	2987.2	AAGTGACACGGCAGCAGCAGCAGCAGCGTAGTTGATTTACAGTGTTTCAGATTTATAGCAGAGCAATTCAGTTTCTTCTTCAGATTCTTTCCCATTATAGGTTGTTATAAGATATTGAGTATAGTTCCCTGTGCTGTACAGGAGGTGCTTGTTGTGTAGATGCCTGTTGTCTGAGTCAGGTGTTGGGGTGAGAGACTGGGTTTGCAGAACAGCACTGCCCAGCCATCCTTTTGGAGCTTTAGAGACCACA[C/G]GCTAATACCCCCTGAACTCAGACACATAGGCCTCTCGAACTGCTTCTAGAAACCAGGCCCTGGCTCCTGCCCTAGGTGTGCCCCCGGAAGGCAAGAGTGGGAGAGAACCACCAGCTTAAGGGCTGGGCCTTCAAAGATCTCTGT…	ss61540616
19	BES4_Contig492_558	3024.9	GAGAGATGTGAGAACACATTCCATCTCCCGTCACCCGCCCCCATGCTGCCCCCAAACAGGACCCCTGTTGTGCTTCTTGGTCCTCCATTGAGGTGGACAG[G/T]TCCTGCACCCTGGGGCTGAATGAGGGGCCACAGGCTCCGCCTGGCTGTCCAAGTGTGCAGACCCCTACTGGTGAGGAGGAGCAGCCTCAGGTCACCGTCG	ss66538203
19	BTA-03390	3028.6	ATAATGAATAATCTTTTCAAAGTCTATGTAGTGTTCCATTGCACAGACCTACTTTAATTTTAAACACTCTCCCAAGTGTTAAATGTTTAGCTAATTTCCATGTTTATTGATTTTGGGTTTCTTGCTTTATCAGGAATGCTGCAATACATATGTTTATATACATAATTCTGCTTCTGCTTTAATTATTCAAATAATTCCCAGAAACTATTGAGTCAATGGGTGTGGATATCTTCATGGCTTTTGGCACACA[G/A]TTCCATATCACTCTCCCAGGGATAGATACCAATTTACAATGTTTCCTGGCAGTCTATACATGCCCCAACTTTACTACAACTTCACCAGCATTGAGGATTTTCATTAAAAAAAAAAAATCCATCATATATGTATATAAAGTGGCT…	ss38325442
19	BTA-45570	3030.5	AGGTGTACAGTAAAGTGAATCAGTCATACATATACCCACAGTTTTTAGAGTCTTTTCCCTATATAGTAGGCCCTTACTAGTTATCGGTTTTATATATAGTAGTGTGTATATGTCAATCCCAATCTCCCAATTTTCCCCTCCCTGCTGTGAAGTCACTTTTATACTACATTTGGTTCAGTGTCTTTCATGGGAAGAGGGAGGAAGATTCCACATGCATGTGTGTTTGGGCTATCAATTTATCAGTAGCTAT[G/A]CACTTAATGTTCTCCTCTGGCTTCAAAAAGCATCCCTTGGTATTATAGGGTATATGTGTATTGCACAAAAAACTTTGACTTCTGAAAATTTGTACTTAATGGCATACACAATTAAATCAATGTTTTGTTGTTACTATTTACTAT…	ss61483366
19	BTA-45569	3056.1	TGGGGCAGTTTTGGTCTCAAGAACTTTTTGTTTCCTCTAAAAAGAGCTAAGGCATTAGTACTCTGTAGTTTAAAAGAGAGAGGGAAACAATGTAAGCCCACTGAGGGAATCTATCTTGTACTCTACTGTATTCCTAATCCCCCAACTCAATGAACATTTGCTGAATGAAGGAACATATTAGCCAGAGAGATAGCAACCTGACCAGTCTATCACCTCATTATCAAAAAAAGAGTAAACTGAGAAAAAATTA[C/G]GCAAGATAGGCACATCCTGATGACAAGCAAGAGAAAAGTGAACTAAAATACGCAGGTGCTACATGGTAACCCTGTGAAGAACACAGTATCATCCCTATTTCACAGATAAGAAAAACAGCTGCAGAGAAATTATGTATCTTACCC…	ss61483365
19	BTA-45548	3086.9	TGACCTCTACCCTCTCCGTCCCTTTTACATCTCGTTTTTAAGTCTGCTTCTTCCACTCCCCTGGAGCTCTGAAGGATGAGAACTATTTCTACGTTAATTTCTGTATCCTCAGGTCCAAGCAAAGGGCCCAACACACACCAGTCCTTAGTAAATATAAAAGAATGAGTCTTCCTGGCTGGGGCCAGTAAACAGGAGGTGCTCAACAAATGAATGGAAACTGTGATGTTCTCAGAGCCTTAGGCATCTCCAT[C/G]TATGTGGTTTTCAGGCCTTCAGTTCTCCCCACTTCTGACTTCTCCCACAGCTCTGGAAAGCCCCCAACCCCTGCCCTTCCTTCCTCCACTTCCTCTGGGATTGAAGATCCTCTGGGATTGGGCAGGGCTGGGACACACCCGGCT…	ss61502023
19	BTA-45553	3086.9	GTGGAAGAGGAGTTTGAAGATGAGGTAAGGAAGTGTTGGTGATCAGAGATGGCACCCAGGCCTAGAACTCAAATTTCCTTTTACCTGACATGTGTATCTTTTTTTCCTTTTTTTTCTGTGAGAGGCTTAGAGATGAGAAATATAAACAACCCACTTAACTGTCTTAAAAACAAATAAAAAACCAGAGAGATGAGCTGCTTAATTGTCATACCTTTAAATTATAAGGGCCTTTGCCTGGAAGCTGTGTCAC[A/G]TGGATGATTGGATTCACCTTCATGATGACATACTTCATGTGGGAAGAAAGTTAATGGAGAGGCAGAGACAGCGCAGCTACTAGACAGCTGGGGGCCCAGGGTCACCAACTGACCACCTGAGCCAGGGCAAAGTATTTCATTCTC…	ss61502026
19	BTA-99554	3086.9	TGACTGTCATCTTTCCTGTAAGACAAAATACCAGTAATTTCCCAACCAGAGTTTAGTTTCCCAGCCTCAATTTAAGATGATATTATTTGCATTCTTGTCATTCGAGTATTTAGTCTACTACTGAGGGCTCAATATATAACCTACTTGATTTCTTAACCTGATAGCTACCTTCTCTCATAAACCACCACACACAACTGTTTCCTCCAGAACCTTCCATCTTGGGCCACATTCTCAGTCCCAGGGGATGCCC[G/A]GTTCTGGCTTCATTGTCAGCGTGAGCAGTGGTGAGATGCCCACGTGCCTGACTCCTGAGGCCTGTGCAGGCAGAGGAGGAGGAGGAGCTGGGTTTTTTAAAAAATATTTATTATTTATTTTGGTTGCATTGGGTCTTAGTTGCA…	ss61512051
19	BTA-99555	3086.9	GCTACCTTCTCTCATAAACCACCACACACAACTGTTTCCTCCAGAACCTTCCATCTTGGGCCACATTCTCAGTCCCAGGGGATGCCCGGTTCTGGCTTCATTGTCAGCGTGAGCAGTGGTGAGATGCCCACGTGCCTGACTCCTGAGGCCTGTGCAGGCAGAGGAGGAGGAGGAGCTGGGTTTTTTAAAAAATATTTATTATTTATTTTGGTTGCATTGGGTCTTAGTTGCAGACTGGTGTGCGGGCTTG[G/A]CTGCCCAGCTGTATATGGGATCTCAGCTACCCCACAAGGGATTTGAACCCGCATCCCCTGCATTGCAAGGCAGATTCTTAACTCCTGGACCACCAGGGAAATCCCTGGGTTGTTTTTTCTTTTTTTTAATTGTATTTTATTTAT…	ss61512052
19	BTA-45546	3090.6	AAATCTCCTATTCATCTGTCCAAAGCCCACCCAGGAAGCACAAGGAGCCCAGTGTCTCCCCAGCACCCAGGGAATGACCTCTACCCTCTCCGTCCCTTTTACATCTCGTTTTTAAGTCTGCTTCTTCCACTCCCCTGGAGCTCTGAAGGATGAGAACTATTTCTACGTTAATTTCTGTATCCTCAGGTCCAAGCAAAGGGCCCAACACACACCAGTCCTTAGTAAATATAAAAGAATGAGTCTTCCTGGC[T/C]GGGGCCAGTAAACAGGAGGTGCTCAACAAATGAATGGAAACTGTGATGTTCTCAGAGCCTTAGGCATCTCCATCTATGTGGTTTTCAGGCCTTCAGTTCTCCCCACTTCTGACTTCTCCCACAGCTCTGGAAAGCCCCCAACCC…	ss61502022
19	BTA-45542	3113.1	GATGTTATTTCTTAATATGTCTCATGTTTTTAAATGCCTTTTGCCTTAAATATATACCCTGTACCCTTGACATCACAACTAGGGAGACTTCTTTTATGTTTACCTTACTTTGGTCACTCTTAATCCCTTGAGAATATACTAACCAGTAATGGTGCATTTGCTAATAACTATACCAATGCATGGTAAGTATACTGAAGTTTGTACAGCCTTGATTCCAGGCCTTTCCACCTATTATTATGTGTATGGGAAT[C/T]GAAACAGTAATGATTTTGCATAAGTTACAATATCCTAAGCAAAGCTGACAATGATTTTCACAGCAGTGGTATCTTTCAGATGATAGGAAACAGAGGTTAGAACATTTGCCCATGTGTGATCTCTGGCATGTCTGCATCAGAATG…	ss61502020
19	3917-385-Y	3139.2	AGCTCCCCAGGATCTCAGTGACTCAGCTGGACTTGGAGTCAGGCCATTGTTGGAGAAGCAGGCCTGAGGTCTCAGGTGGGTTCTGGAGTGGTTACGGTGA[T/C]GCTGGCCTCTTCTCCCTACAGCGGCTGCTGATCGCTTCTGCTATGAGAAGCTGAATGTGGAGGGGACAGAACGTGGCAACTGTGGGCGCAAGGGGTCAGG	ss28452481
19	BTA-45537	3151.8	ACTGAACATTTATTGCACTGAGACTTGCAGCCACACTTGGCCTCATTCAGAGTCACTTAAATTTATGATGAAAGCAACAAGGTCCAATTGTATTATATTTATAGAGTAGGCTATTAATACTATGACAGGAAAGAATAGGCTATAAAAGTCAGGATATATCAGAACAGAGGAGCGATCCCAAGTGAAGAACAGATCACCCCAAAATACTGCAGGTTAACATTCTCTATGTTCCCAAGAAAGCTGAAATCAT[T/C]TTCTTAAGGGCTATTCATAGAAATTACAATTATAAAACAGCACATTAAAAGGCACACAATCCTAAGGCATCATTATTTATAATGAGAGTGGCAAGGTAGAAGGAAGGGGAAGGGGAAGGAGAGAGACGCCCACCCCTGTATATT…	ss61540618
19	BTA-45532	3160.4	TGGAATCTGAATTTGTATGTGATGCCTCCAAATTTTTCAGTGTTGGCAATTAAATCAAATTGAAATAAAAATCCCCAAACACCACTGTGTGTGCCAAAGGAAACAGGACGGTGGGCTTCTCTTCCTCCTTTTATTTTAACAAGCTCCCAGCACTGGGCTTGGCTTTAGGCTTTGTGCCCCATCCCTCAAGGACCCTGCTTGTCTGATGCAAACTCTGACCTGAGGAATCAAGTCTAAATCCCTGTGACTG[C/A]CTCTCCCTGACTCTGGGAGCCTTTGTAGGATCCTTCTCCATCTTTTCTTCATATCAGAGTCCTTCAAGGACCAGCTCAGATACCACTCCTCTAGGAAGCTTTCCCTGATCTATCCTCAAATGGGAGTTCCCCTTCCCTGACTAC…	ss61508852
19	BTA-45661	3207.6	AGAGCCCTCAGCCTGGCAGGTCCCAGGGGCGTGCCTGCATGTTGGAATGGGGAGGCCTGTGTGTACCCATGGGTAGTACCAGCTCCTCTCGCCTCCCTCCCAGGGCCTTAGTAGGTAGCCCTGGAAATGTCCACAGTATCAGAAGGAATTAGCAGCCACTTCTCTTCCTCAGGTAAAAGCCAAGGTGGAGGGCCCTTAGTAAATGAAAGGGGCCCCCAAAGAGCCCAGCTTAGCAAACACTTCCCATGTT[C/T]ATAACTCCCGCCCAAGCAAAAGCCTGAATTAGATGAGTAGCCGTAGAAGTAGAAATGTAACTGAATCAAAACTCATACACCAGCTCTCGTATATCACGCCAGCTGTGCAGGGCCTCACCGCACAGGGCGACCCCAGCTACTGGG…	ss61483389
19	BTA-45659	3214.8	TCATTTGTATCCTCCCCATCTACTGGCAGAGTCGGAACTTGAGGAACAGACGGCTGCTCTCCCTCTGACCCTCTGTCTCATTTATACTCAGGTGACCTACAGTCCAACCGCTCAACCTGGAGTTTGTATGGAGAATCTGCAGGTGAGCAGGGCTGGGAGGGGCAGAATGGTCCCTTTAAAGACACCACTTTCTTCAGGAAGCCATCTAAGCTGGAGAAGTCTTGCCCCCTACACATAACCTATTTACAAC[A/G]TTCACTACAGAAAGGAAAAAAAAAAAGTACTGCGTTAATGGTGGAAACCGCAGAATGGTAGAAAAAGATGTTTGAGATCTGACTGCAGTTCACAAGAGCCTCTCGTGCAGAACAGGGTTACAGAGAAAAGGGGACTGAGAAGAA…	ss61540675
19	BTA-45683	3221.8	AAGGCAGGGTGAGGGGCATGAAACCCTGTGATTAAATGCAGAATGCTACGTGTAGGGACTTCTTTTGTGGTCCAGTGGCTGGGACTCTGAGCTCTTAATGTAGGGGGTTCGGGTTCAACCCATGGTCGGGGAACCAGACCCCAAATGCTGCAACTAAAAGGTGGTCCAGTGATTAAGACTCTGTGCTTCCACTGCAGGGGCTACAGGTTTGATCCCTGGTCAGGAAAGTGCTGCGTGCCATGGGGTGCAG[A/C]CAACAAAAAAGAACCCTCAGGCCGCAACTAAGACTCGGTACAGCCAAATAAAATTTTTTTTAAAAGAAGAATGTTGCATGTAAGGCCAACGATTTTCGGGGGAGGGTAAAGAGCTTTCTCCACTGCTCAGTGAAGTCTAGCACC…	ss61483400
19	BTA-45682	3223.3	GAAAACCAGAATGGCTGTGTGGGTACAGAGTGGTTGTAAGTGCATTGACAGTTGTTTCTTCTCATAATCGCATGACTGTTTGGGGACTGTGGCTGCTGCCACTGCCCAGCATTAGGAGAGAGGATTGTACCACATGACTAGCCTGGGAAAAGGTCAAACTTCAAAATTAGAAGTGTTGTTTGTGCTGAATGCCTACTGCTTTCAAGCCATCGTAAAGTCAAAAAATCATTAAGTAGAACCATCGTTAAGT[C/T]GAGACTGTCTGTGTATTAACCCAGTTTTCACAATGACCTCCTGAGGCAGTAGTGGGTATATCCCTTTTACACATAAGGAAACTGAGGCCTGGAGCAGAAGTAGTAAGTGCTGACTTGAGCCCAGGCAGCCTGGCTTCCACGTAT…	ss61540685
19	BTA-45684	3223.3	AGTCTGGTTTCACTCAGGCTAGTCTTTAGAGCACTACTGCATGAATCAGAAAATGCACCCCACCCCCAGGGGTCCCAGCTCTGCTGATGTGCACCCTGCAATTCCAGCCCCCAGAGACCCCTCTACTTGGCACCTCTGTGCAGGGCAGAAATCTCACAACTGTGTGTGGGCTCTGCACCTCCCCCGTATTGTCATTCTGTCTCTACAGATATATCCCCTGTAGGCACACAGGTTTCCGAAGAGTTGATTG[C/T]GCATATGTTTTATTCCTGCACACCAGATCCTGATTTTCAAGTCCAACGGGAGAGCCAGGTTTCTAAAGAAATCTTGATTTATGATCCCTCCTCTTCTTCATATTTAGATTTTCTTCTCCTGGCTTTGCTTAAAACAGGCTGTTA…	ss61483401
19	BTA-45680	3226.4	ACTTTCTCCCTGCTCCTGGCATGTGAGAGGCCCCCCAAAGGCCCCAGCTCAATGCCAGCCACCCCAGGCCAGACGCCCATCCATCTGTCTCAGTCCCTCCACCCCACCCTCACCATCTGTCTCTACCAGTGCCCGTCGGTCTGGGTAGGTCTTAGCGCTGGAAGACAAATAGCCTGTTTTCAGAGGCTGCTGTGGAGGGTGATGGACTGCGTGCCCTGAAGCCAGGCAGATTGGGCTGGGGGCAGGGACA[T/C]GGGGTACAAATCATCAGGGAATGGATGGCATTCATCACGCCCCGCTGCCTCCGAGGACTGATGACTCCGTCATAGGCTCAGGAATGTCACTGTGCAGGAGCACACAAGGCAAGTTAAAGGAGACTGACCTGCCCCCCCCCTCCT…	ss61540683
19	BTA-45676	3228.7	CCATCCTCCCACATTAAATAAATAAATAAACCCAAGGCCTAGGATCTGCACAAAGCCAGAGTGCTGCCCAGTGTGTTACCCGTGTGCACAGGGGCCAGGATCACATTCCTGGCACCTGTGTACTCTGCCTGCGGCTCATGTGAAAGGTTCTCCTGTCTCCGGCAGCCAGGTGCGCAGGCCAGCCCACGGAGACCTAGTAACACAGGCATGTGTCTGAAATGGAGCTTAGTGGCTTTGAGCTGCTGGGCCC[G/A]TCCTGAGCCCCTTTAAATGCTTTGGAACTTTAAGGCCCACCTGCCTCCAGCTGAGCCTAGCAGTGGGAGATGTGGGGGAAAGAAACACGAACCAGGCAGAGGAACAAGAGCCAGCTCTAGTGACAAACCCACTGTTTCCCACAA…	ss61502027
19	BTA-45675	3231	CTCAGTCTTTACTAACTGACGTGCCATGAGACCTCTACAAACAGAAACACGGTTCAGGTTTGTCCAGATTGAGGATTATGAACAGCCTTCTGCACGAGGTGAGGTGACCACCGTGGCAGTTAAGGTGGTCTGCACGGCACAGACGTGGCCAGCCCCGTGGGATGACTGCTTCGCCCCTGTCACACCACCTCCCGTGTGCCAGCCCGGTGGATGGGGGGCACACTTCCCTTTTTTCTGCTTCATTCATGCC[G/A]CATTTATGTGAAGTGTTAGTCGCTCAATCGTGTCTGACTTTTTGTGACCCCATGGACTGTAGCCCACCAGGCTCCTCTGTCCATGGAATTCTCCAGACAAGAATACTGGAATGGGTAGCCATTTCCTTCTCCAAGGGATCTTCC…	ss61540680
19	BTA-02462	3245.7	TTAAGACTGGATGCAGCCAAATAAATAAATATTAAAACACACACACAAAATTAGATTTAATAAAGGCTTTAACAACTGATTTAACACCTACATTGTACAAATAAAAATCTGAGGTCCAGAGCCATGGTAATTACTTTAATGATTTATTCATAGCCACTACACAGGGAATTCAGAGCCTGGATGAACTAATATTAACACACAGCCTAAATATGGGGGTAGGGGGTGACAGCCATGGCAGTGTCCAACTGGA[C/T]CATGAGGGGAAAGCAAATCTTCTGAAATCTTCTCAAGCTTCCCAATACATATATCTTGGGATGCAAGCATAGAATGCTTTAGGGAGAACTAAAGAAATACTAGAAAAAGTTGACTGATATAAGCTGGAAGAACACGGAATTTTG…	ss38324514
19	BTA-93411	3258.7	TGTAAAATAGATAGCCATCAGGAATTTTCTGTATGTCTTAGGAAACTCAAACAGGGGCTCTGTATTAACCTAGAGGGGTAGGATAGTGAGGGAGAAGGGAAGGAGGTTCAAGAGGGAGGGGATATATGTATACCTATGGCTGATTCATGTTCAGGTTTGACAGAAAACAACAATTCTGTAAAGCAATTGTCCTTCAATTAAAAAATAAACAAATTTTGTAAAAAGAAAGAAGGCCCTGGAGAAAAGCCTG[G/T]TATAGTTCCATGACACATGATCAAAAAAACTACAAAACCGGGATTTTAATGCATGCCTAAAATTTTATTTTCATAGCAGTTATTTCCTTATTGATATATTCTCTCACTCTACCTATTTACTGATGAATGTTTCCATCTACTGAC…	ss61566526
19	BTA-93414	3258.7	CCATCTCATCCTCTGTCGCCCCCTTCTCCTCTCGCCCTTAATAGTAAAAAGATGCCATTACACTAACAGGCAAGACTCAGTTTGCAACCTTAAAGCTGTCCATGGACAAGCTCATTCTCCACTCATGACTTGGTCAAGGGTGCCAATTCATCACTGCTCAAATGTGTTTGCATTCTTGTATTATTTTTAATATTCCTCAGATTTTAAGTTCTCCCAAGGGTGAGATACCAGTTTAATGGTTTGTTCAAGA[C/G]TGATGTTCCATAAATGCTTTGTTGTTGTTCAGTCACTCAGTCATGTCCAACTCTTTGCGACCCCATGGACTGCAGCACACCAGGCTGCCCTGTCCTTCACTATCTCCCAGAGTTTACTGAAATTTATGTCAATTGAGTCAGTGA…	ss61566529
19	BTA-45579	3261.8	ATCTTTTCTGGTAGGAATCATTTTGAGGACTCCTAGCTAATATATAGGGACCATGATTACCAGCATTGTTAAACCTAGGAGAGTGAAGTTTTAAACTGAAAAATGGGCTAAAACTGTTTCCTCTGTTAAGGCCAGAAGCTAGGCTAAAACTGTTTCCTATGTTAAGCCCAGATATAGGTAAGGGTAACGTAGAAGATGTTTACTGGTGGCCGCAGCCTACCTTAGCTATACCTGCCAAGCCCTAGCTGAG[A/T]ACAGAACACTGAAGGAAGAAGAGCAATTTGTTCACTTTGATCGGCATGTACTAGCTCTGCTGAAAGATGTGCTATTTAGCTTTCTTACAGAAACCTGCCTTTTTTTTTTTTTTAATTCAAGGCCACTGGCTTTGTTAGACCCTA…	ss61540640
19	BTA-45581	3275	GTTTTGTCTTTTAAGGAACAGACTTACCTCTGCTTGAAACCCTGTATCAATTCCTTCATCCGCCCACACTGTCTGAACCACAGCCATGGCAGACAGTCACAACGCCACCATTTCTTGAGAGGACAGGACCCTGCCCTGGGGTAGGGCTGGCAGGGAGCAGCCCTGCCTGGGGAGCTTGTCCCCATAATGTGGGTTCTGACGCCACCTGCTGGCGGGGAAGTGCAGCCCGCAGGAGATCAAGATGATCGCC[G/A]GGAGACAAACGTCCAAAGGTTTCATTGAACTCCTTTAATCCTCATGAAGACCCTCTGAGGATGGCACCTTTAGAGTTCCACTGACAGCTGGGAAAACTGAGGCTAAGGAAACTCAGCTAAGGAAACCGAGGCACAGAGACATTA…	ss61483371
19	BTA-45589	3279.9	CAGTCTTGCAGCACAGAGACACCTCCATCCCAAAGATGAGAGAAGCAAGAATCTATGGAGCTTGCCCAAGGTCACAGTGCTAGAAAGTGGCAGAGCTGGGTCCCATTGTGTTTACCAATACTGAGTTACAGTGAATCACAAAGCCCACATCGTCCCCCACAGGCACACAGGCACGTTTGTTTTCCGGCCCCACAGTGGTACCTTCTGCACAGAAGGCAACCTGAGCACGTGTTACAGTCAGAAGGATGGG[C/T]TTGGGGGTCCAGCGGGTGCGACACCAAAGAGGAGCGAAGGAAGAAGCCCCGATTCTCCCCAGAAAGAAGAAACAAGGCGTTACCTGGAGCCTCCACTTCAAGACTCAGCCAGTTCTTGCCACAAGAACAGAAACTTATTTATAG…	ss61467811
19	BTA-45597	3284.7	AGTACATATGGCTTACAGTCAGAACAAAACAGGAAGATCCAACAGAATCGCTCTTTATTCTCCTCAGGCCCTCTCCTCATGCTTTAGCCCCCACTCACCCCCAAAGTGAGGGACACATCAACAGAAATGACTAAAACCCAAAATTAATCATGGAGCAAAATCAGGTTTGTCTTTGAAGCAAACAATCCCTCAATAGCTGAATCTGGATTCAGGAGGAAGCCAATCAGTATGAATTTTCAGATTATGTGGC[G/A]AATGTTCTTCTAAGAACAACATTCAGGCAAATAACTCCATTTCTCTACAAGAACTGCAACAGAAGGCACTAAAATCTCATCAATAATTAACTATACCCTAATGAACACATGCAGCCATTTCTGCTTGTTTCATAGTATACAGAC…	ss61483374
19	BTA-45615	3313.6	AGCCACACCGCGCCTGTGAGGACAGGAAACCGAGAGTGCTAACACCAATGATTACCCAAAGAGTGACAACCATCCTACGGTGGAAGCCGGTAGGCTTCCTCTCACTTGCTACCTTCCAAGTATTCTTCCTCCACCTCCCGTGATAACATAGCACATACCCTGCTGACCAACAGAGCACAAATAACTCAGCAAGTATTCTACCCGGTCGACCTGGACAGGCTCAATGAAGCCAGAACCAGTGGCTATCTCC[C/T]GCCACCCTGTTAGGAGACTGAGACATTTATTTCCTGGCCCTCATGGCTTTCATGTATGTACAATCAGAGCAGATCCATGACCACATCAAGGCTGAGGTCATCGACTGGAGAGGTGGAAGTGGCCCTCCTCTGACCACAGTTCTG…	ss61540658
19	BTA-45621	3319.8	AAAAGGGATGAGATACTCACTGACAGAGAGGTGCCTGCTCCTGGACTCAGGGGGCTGGTAGATGGTATTTATATCTCCCGCAGACTGGGAAGCTTTGATTCGCACTTGCCTGGACACCCCGGAGTGGGGAGAGGAACTGGTCTGCAAGATAAGAGGAAAAAGGCAGCTTACTAAGGAGGCAGGCTGAGAAACGTCCCCTCGCCCCTCCCTGGAACTCACCATGCTCTCAGCCACCTTCATGCTTTCAGTG[T/C]ATGAGCTTCTCAGCTTTCCCCCAAACCTCACTCCTCAATCAGATTTGGCCCATCGCTATTTGCTCAATGTCATTTTACAGTTTCACTGATAGAAAGCACTGATACCCAGTGCTCCCATGTAATAGGTGATGACCCAGACACACA…	ss61483383
19	BTA-03894	3338.4	TCTTGAGTTCACCAGGACCGAACTGCAGTGATCCCTCCACCCGGCTAGAGAAGGTACTCAGAAAATGCTTCCTCACCTGTATCCTGACTGCATTAAACTTCTAAGGGCTTTCGGCAGAGAAAAGACAGAAAATTTTGACTAAAACTAATGTTAAACATTGTATCAATTTTGGGGGAAAAAACCCATGGTATTGACGTAATTTAGAGAGCATGATTTTGAGGTTGTGTCATACACGTGCATAGTGTTGCCA[T/C]GACGTTACTCTTCAGCATTAGAGAACCAGGGGCTACCCTACAAAATAGAAGGTGTATTATTCTGTTTCTTGCATTGCTTCTTCATGAGTAAGCTTCAAGTTCAGTTTAGCTCACACTAATGTAGCATTCTACGGTACGATCAAA…	ss38325946
19	BTA-103899	3346.3	GGTGTTTCTTTTCCCCACCCTGAACCTGAAAGTGAATCAGATTATTACTATTATAATTTTCAGTGTTGCAATAGTTCAAGATAAGTAGAGAGACTGGGGTGTTGAAAGACCAGGACTTTCATGACTGTGTTCAAAGGCATCAAGACATCTGAACACTCTCATTCTTACTTGGGTTTGGGTCATGTTTTGATTGACTGGGGACCAAAAGGATCCACAGTAAACCATGAGGAGAGGTGAGGGCCTGCTAAAC[C/T]TTGGATTGTCCTACTTCTGAGCTAAAGGGCACACCCAACCCAGTCTTCTTTAGAGAATCGGAAACTGACGCTCAGAGAAATTGAATGATTTGTTCAGAGCGCAAACCAGGACATGCATCCCTGTGCCCTGGCTCATCTTTCAGC…	ss61506109
19	BTA-23324	3351.2	GTAATCTAGAATCTGGGAATCAACAAGACCTTTGTGTTCAGTTCTACTAACTTGGTAGGAATCTGACCCTCAAGCAAATTTATTTACTCTAACCAAGCCTCCATTTCTCCATTTGCAAAATGGGAATGACAAAAGACAATTCAGAAGATTAAATAGAACAAGTTATATAAAGTACTGAACATGGTCCCTGGTACAGAGCAAGCATTTCTAAAACGTTAACTGTTTGTATGTAAGTATTTCCTCAAAGCAA[C/T]AGATTCTTTCACACAGGACTTTAGCTGTATGAAATGAATATAATGGAACCATTTCAACACGGGCTACATTTTTTTTTTGCTATTACACACAATGCTGTAATACATTATGATGCCATACATACCTTTGACAGCTTCTCCAATTAT…	ss61528680
19	BTA-45700	3365.5	ATGAGACTGCAGCTCTGTTTTCGTATCTGTAATAAAAAGAATATGACATTTAAATAGACAAGTGTACATTACTTAGTTCAGAACAACTGTAATACATGCTTTGCCAAATATTTCATCCTGGCCTTCACAGCTCCATCTGGAGAGTATACCCTTAACTCTGCAAATCCCTGTAACAACCTGTAACACTGAAGCCTGCAGTGCTGTTACCTTTTTTCTCTGGGAAGTTTCCTTGTCCTAGGGCCTTGGTCCC[C/G]AGCTGGATACATTTCCTGTTTGCTATCTTGAGACAACTTGGAACTTAAGGAAACTCTATTGTCTGGTTCCTATTAAAAACAAAGGAGAATTTATTTGAAAAAGATACAGGGAAGACATAAAAAACAACATTGTGTGTGATGGGA…	ss61483405
19	BTA-45701	3365.5	GAACTTTGCTAATCAAAGCCAGAGAATGGCAGAGGGCACCAGAAAAGGATTGGGAGGGAGAAGAGAGGCTCCCATTAGGGTGTATAGAGAGGAATATATGGACAAGGATGGAGGCCCAGGGAGGCCAGCTGGCCATGATAGGGTGGATCTGCTTACCTTGGAGAGAAGAGTAGCAGCTGAACCCAATGCTCTGGTCCCACGTGCTGCCCTTTTGGAATGACAGCTGACAGGGTGGGGGCTCTAGGCAGGC[A/G]GGAGTTCCCTGGATAGCCAAATTCAGAGCATCATGAGGACAGACATGCAGGGAGCTACAATATATATATTGTGACAGTTAGTGCAGGTGAATGGACAGGATGCGGGAAATGCACAAGAGCCAGAACATAAGTTCTAAAACTGTT…	ss61540697
19	BTA-04934	3372.5	AGAGTGTACTGTGTACGCTGGAGACCCAAATCTTGGACTATTGAAGGTTATGATGAATACCTTTTTTTGATATTAAGTTTTTCCTGCTCTTAAAAAGGCATCGTGCCCAAAATGAAAAACCTTTAGATTCAGGATTCAATAGTTCACCTCTTTTGGACTGCGTCTGATGGAAACTTGGATGCAGCTGAGTGTAATTATGTTTTTTAGCAGTATGACTTATGGTACTGCAGAGATGGGTGTTTCTTAGAGA[C/T]TTCTTGCCAAGATTGGCTGAAAAGGAGTTTGGTTGTTGTTTTCTTAAAAAATAGTAATTAGGCTATTAGTTGTCCAAATGGAATAATCCCCCTTAAGCCTTTTCAAGAAACACACTTCCAGAAGGGTCAAGTATATTTAAAATC…	ss38326986
19	BTA-45731	3372.5	GATGTACCATTGATAATTCTCCTGACATCACACGTCTGTGTGCATTCAGCGTTCATCTGTCTTAATCTGAGTGAAACAAGCAAGCTGAACCGTGACTAAGGAAACATGGAAACAATCAATCCCAGTAATTGCCTTTATGGAGAACGAAGCCGTGCGATCATTCATTAACACCTTCTTTGCTGTCTCCTCTCAAACCTCTCGCTGCACAACTGCTGCCCTCACATCCAGACCCAGGGAGTTCTAAGGAAGG[A/G]CCGCCTGTCATGAGCCAAGAGCCCCAACACAGAGTTCTCAATAGCCTTGTGAACTTGAGAACATGAACCTGCAGAGACTTTTCAAAATATCAAGCTTCAGGTGAACCGATTTGTCCTTTTTTAACCCATCATTTGGCTTCTCCG…	ss61540716
19	BTA-45732	3372.5	TACTCATGTTTATTACTCTCCATTAAGATAAATATGAATATTTTGATAGAGAAAACAGACATGACTGAGACAGCTGGCCACTTCTAATTCTGCTGCAGGAAAAGTTATAAAGTTTCTCAAGTGGTTGAGAGATAGAAACCACCCACACACTGTATCTTACTTTGGTCACAGGTGACTGTTAGTTTTGTCAATTCCCTTTGGGGACACTTCCACCAACAGGAAGTGGAGATCTTACTGAGTTAAGACCCCA[T/C]TGGTACACGACTATCTTCAGCACTTACTTCTCTACAACTTACAGGCAAAGCTGCCTCTTTCCTTCTGCTAATCCCAGATCCAAGGGAGAAGACAATCCTTTAATCCTTAAGATCTGATTTCATCCTAACATGTGGTGGAAGGGT…	ss61483410
19	BTA-45743	3379.4	GAGTTGGTGATGGACTGGCATGCTGCAGTCCAAGGGGTTGCATAGAGTCAGACATGACTGAGCAATTGAATTGAACTCTGATTTAACATTGTCCTTGGTATCTAATCAGACATTCAAGTAGACACACAAATATCAAATCAAATAAGTATGACCGAGCCCCTTTGCTGTTTACCTGGAACTATCACAGTGTTGTGAATTGGCTATATTTCAATACAAAATAAAAAGTTAAAAAAAAAATCAAACCAAAGTA[T/C]GTTGCTCCCCACCTCACAAATGTGACTCAGTTTAGACTATGAACAAAGACCCTAAAGAGTGCTGGTGATTCCTGCGACTGTAACAGTTGAGAAATGGCTTAAACAGAGATACCTTCTTTCACTCTGAGAAACCTTATTCTTTAA…	ss61540721
19	BTA-45737	3382.8	AAGGTGGGCAAAGACGGCTGGACGACAGCTGTGAGGGCGACGTCCCAGTAAGACGTCAGCACAGGACACAGCGGGTTTTACATTCTGAGGACAAACTGCACTCTCCACGAAATCAAGACGCCGGGTCCTCTCACAGAGGCCCGGGAGAGCAAATGAAGTTATAAGGTATGCGGACGGTTCCTCATTTTCTACTCACTTTCTCCAAGAAATGAGCCTATGAAGAAGACCCCACGAGAAGAGGAAGGAGACC[G/A]TGTAGCATTTACTTCATTTACGACGCATCTAAGAAACAACTCGCGGGGAGCTTCCAGCATCGAGAACCGGGATGTGTACATGGCAGAGACATTTCTCCATTTAAACCCGATGGGGCTACGTTACATGTCAGTTCACTGAACTGC…	ss61483412
19	BTA-45750	3387.6	ATTTCAATTGTGAAATACTATATATATATATGGAAAAGTGCATGAAAACACATGTGTACCACTTAATAAATAATTATAAATATTTGAATTGTACATCAGCCACAGGTCAAGAAATACAGCACGGCTGGTGTGCCAGAGACTTCGCACAAACCTCCCCAGTACAACACCCTCCCTCCTGCATGACTGCAACCACTGTCTCAGAGGTGGGCTCCCTCAGGAACAGATAAGGTACAAGTGCAAATAGCTTACA[T/C]GAGGGTGACCCTGGGAAGCCTTCGTGGGAGTGGGAAAGCAGGAGGCCAGAAAAGAATGTTAAGTTGACTGGAATGCATCCCTCTGGGGAACTTAAGCAGTGGGGCAGCCTCAGAGATACCTGCTCCTGGGGGCACCCGACTGGG…	ss61540724
19	SCAFFOLD256301_5813	3405.6	AGCACCATCACACGGAGGACTTCCTTCCTTTGTATCCTATTCCCAAAGTCCCCAATTAAAGACAACAATGATCTCCTCAGCATGGGCATCATCTGTAAAC[G/C]TCAGGCTCCAAGGACACACAGGGCATCTAAAGCGACACCAAGTACCATCAGGCCATCTGCCGACAACCTCTGACGAACAGCATGTGGGAGTGTCCTAGCC	ss38330177
19	BTA-13041	3432.4	TCAGGCTGCCTGTGTGAGAGCAACTTCAGGGAACTTCAGAGAAATGAGATCCTCTCCTTTCTAAGTAATGGCTGCCAACCAGACCTATGGGGACAGTCATTTAAACATGCCAAAGTTAGGTTTCCAAATGGTTAAATCTGGAGTGCTTTTCTCTTAAAAGCTGTGACATGCCGTACACTGGTTTCTGGTGTGTTCGTCCCAGGGCTGGAGGAGGCTCCAGGACCGGAGGGAAAATGTTTGGCTGACTCTG[T/C]TCCCTAGGAGCTGGGTTGGGTGAGAAGGGTCTCTGGAGCATTGTGAGGGCCGCACTGTAAGCAGCCCAGGCCAGGGTAGTAATGAAGCCTTTCAAATTTCTAGTAGCATGATTTCTGGATTCCACTCTCTTTTTTATTTCAAAA…	ss38335093
19	BTA-45906	3435.8	AAGCCTAAACCCAAGACAGAGGCCAGGAAGGTAGGGGGACGGGCTCCTCAGGCAGAGTGAACCCACAAGAAAGCTCATCATGGATAGGGTGCAGGAAAGGGCCCGTCTTCACTGGGTGAATATCCTGAATGCCCAGTGCCAGTGGGTGTGGCCCGCAGCTCCCTCACTTCTGGTTCTCCTGGGAGCAGCCAGGTGCAGGCAGAGATGCTTAGAGATGGACGAAACCAGCAGGCGTGCCTGATGGTGAAGC[C/T]CTGGTTAGGTAAACTCCCATTTGAGACCTGATGATAAATGTGCTGTTGGAGCAGAAAGATGTCAAGGTGGTTGAGGAAAGTGAGGACTGAACAGTGAACATGTTTAGAATTGTGCTGAGCCACAGGGATGTGGAAGGACAGATA…	ss61483468
19	BTA-45908	3447.9	TCTCTATGACTCTTATTCTGCAGACTCTTTCCTTTTGAGTTCTGAAAATTAAGCTTCTCCTTTTATTTTGATTCAGTTCAAGGGGAATATTTATTAAAACCTATTCGTGTGTGGACTCATCTTTTACTCTCTGCTCAGCATTTACGTGAAAAGTTCTGTTGCAGTGAATCATCCAGGTTTAATATCTTTAAGGGCCGTTAACATTTTTTAAGCCCAGATTGTGTTCAAACAAACCCCCTGGGATGGTCAT[T/C]GCATCAGTGAGAAAAGACGCCCAAACAGGATAGAGGTGGTCCGTGCTCATGCCCCTTCCCCTCTTTTAAGACACGGAGAAGGCCTTCTGGAGGCTGGATGGGCAGGGGTCAGAAACACTGGTGGTTCATTAATGAGTGATGACC…	ss61540800
19	BTA-13045	3449.6	GCCTTGACTGGATCCTAATGTGTTGGCAGGTGGAGATCTGGCCGCTAAGTATGGAGTGGGAGGCTACTGGCCCCACCTGGGACCCCCAATGTTTTGGGAAGAAAACAGCCCAAAGTTTGTACCTTGATCAAGGCCCCATGTCTCTGTTTCCTGAATCCTAATTCCAGAATGCACCCAGAAGGCCCCAAACTTGGAAAACAGAGACCCTCCCCTACCCCGAGTGTCCCTGCAATCCCCATTCATCTGCACA[T/C]GTGAAGGTGCTCTTTGCACTATTTCTTGGCATGATACTGAAGAACTTACCTTTTTGGCCCCAAATTTAAGACCTGAGTACCCTGGTTAGTGCTCCCACATGGGCTGGCTGAGCTTCTACTGCCAGGCCTGGGACAGCTGCAGGG…	ss38335097
19	BTA-13047	3449.6	GCCCACAGTCCCTCCCTCTCCCCTCACCACAGGCCCCCAGGACCCAACAGTCAGGGACCGGTGATTTATGGAGGCCTGGTCTGGCTCAAGACCCACAGTCAGCAGCCCATCAGGCATGGTGCCTGGCCCTTGGCAAGCCGGAGAGCAGAGAGCCCTGGGGTGAGGGGCCAACCGGGGTGAGCTTGTGTGTGGCTAGAATAGGGCTCTAGAATAGCAGGTCAGGGCTCCTGTTCAAATGCTACAGCTTTAT[T/C]GGGGTAGTTTCACACCATAAAACTCACCCACTGAAAATACAAGTAATGATTTTCAGTGAAAGGACAGTCATGTAACCAACATCACAGTTCAGTCTCGGGGCATCTGTTAGGCCGGGTGTGCGTGCTCAGTCGCGTCTGACTGTG…	ss38335099
19	BTA-45802	3490.8	ACTGCTGGGTTCCTTGGGGTTCTGCCTTGGCCTGTCACACACCTGGTGCTTCCCTCTCAGGTCCTGAGGTGTCTGGAGTCTGCCTCTCCTGAGTGTATTTAGGGTTTGTGAGGATCCTGTTGCACTATTGCTGGTGTTGTCTAGCCTGTTCTATGCAGGGGATTTGGGAAGAGCTACTAAGTCTGTGGCCCCTCTGCCCACTCTTGGAGCCCCTGGTCATTGCAGATAGCCTCTTGTTGCTCACAATTCT[T/A]CATTCCATTTCCAGCTGACATTTCACTCATAAGTATATATCCTTTGTTTTGAATTCCACACCTGAAGTCTTTGGCTATCTAAATCTGTTGATTGTTTGCCACCCTCTCTTGGTCCTGATGGTTCGTTTATCTTGTACATTTGGT…	ss61483437
19	BTA-45794	3493.4	AATGGGGTGGAGAGCTGACTGATGGCCACAGCCACAGAGTGGTTCCACGCCAACTGCATCTCAGCACTGTCTGGGGCCCTCTGATTGGAGACATACAAGTTCCTAATGCAGCATGCTGAATTCCAATATCTCAATGTCATGCCTGCAGAGTGATGCAGTTACACACTCCACTGCAGAGACAACTTTCACTCAGTTTTACATCAGAGTGTGAACTCAGATGTTTCTAACTAGTCTCCTTAAAAAGGACAGC[C/T]AAATATCTGAAATAAACAATTGTACACAAGCATAAGCATTTTACACACTCCTCGGTGAAAAGTGAACATTCCTAAGGGAGCGGCACCTTTAGCAAATGAAACATTTCCCAGAAGAACGGAAAGAGCGCACTGAGTATGGGAGGC…	ss61483432
19	BTA-45795	3493.4	GATTGGAGACATACAAGTTCCTAATGCAGCATGCTGAATTCCAATATCTCAATGTCATGCCTGCAGAGTGATGCAGTTACACACTCCACTGCAGAGACAACTTTCACTCAGTTTTACATCAGAGTGTGAACTCAGATGTTTCTAACTAGTCTCCTTAAAAAGGACAGCCAAATATCTGAAATAAACAATTGTACACAAGCATAAGCATTTTACACACTCCTCGGTGAAAAGTGAACATTCCTAAGGGAGC[G/A]GCACCTTTAGCAAATGAAACATTTCCCAGAAGAACGGAAAGAGCGCACTGAGTATGGGAGGCTGAGCATCGTCCACGAGAATTAAACCAGACAATGTGAATGAGGACCTGTGCCGGCGGGTGCTGGGGTCCCCCCCCCTCTACC…	ss61483433
19	BTA-45799	3493.4	TTAGGGTTTGTGAGGATCCTGTTGCACTATTGCTGGTGTTGTCTAGCCTGTTCTATGCAGGGGATTTGGGAAGAGCTACTAAGTCTGTGGCCCCTCTGCCCACTCTTGGAGCCCCTGGTCATTGCAGATAGCCTCTTGTTGCTCACAATTCTTCATTCCATTTCCAGCTGACATTTCACTCATAAGTATATATCCTTTGTTTTGAATTCCACACCTGAAGTCTTTGGCTATCTAAATCTGTTGATTGTTT[G/C]CCACCCTCTCTTGGTCCTGATGGTTCGTTTATCTTGTACATTTGGTGACCTTTTCTTGAGAGCTTATATTTGCCCAAACTTGGTCTTAGGGAGCCCTGAAGGATCTGGAGTTATTGGCTTTCCTACTGAAGGAAATGGCAACCT…	ss61483436
19	BTA-45793	3496.1	GGTCACTCCCATAAATAAAGGCTCAGCCTCTCAGTGCAGCCTGTACTAGGGGGAATACGAGGCCCAGGGCAATAAATAGGTAAGTTCTTTGAACCACTCCAACCCAGCCCAGGACTTAGAGGTGTGGAGACAGCTCTGGGAACTCACTCTGCATGGACTCTCACCTCGAGAGGAACGCAGTGCACGCACTTCCCCAGAGGCCCGTGCCGGCACCTAGAGCATAAGAAAGGGAAACGCACAGTGTCAGCAC[G/A]TGCTCTTCTGCCTCCTTGCATGCTGATACTCACAATGCATGTCATACCTAATGAAATGCTGCCCCACCCACGTGAAATTATCTGAAATGGTACATGGTGAAGAGAGCTTCTAACAGTTTAATATTTTGGTGTGTATTAAAACTA…	ss61467838
19	BTA-45772	3524.1	CTTTTACTTTAATTAGAGACCTTTTCCAAACTTTAGAAGAGGATATGTTTAATCTCATTGCTTTTTTTTTTTAATTTATTACTTTTTCCAGGTGGTATTCGTAAGTGCCTTCTTTTATTAATTTAATTAATCATTGAATGACACATTTGTGCAATAAAATGCATTAGGAACTTTTTTATTACCCTGTTTCATATGCAAATTAAAGATAGCTCAAGGCTAGGATTGTACCTCGGAAAGGACAGAAGAACCC[T/C]AAACTCTAAATCACTTCAGAGGTAAGCATAGGAAACTACATTTTCACCAGATAACATAATTATGCCCAATATTTACAGTCACGTGCAACTAATGGTTAGTGGGATTGAATACTCAAAACATGACTGTAATGACAGTTTTGGCTG…	ss61540734
19	BTA-45770	3527.6	TACCTTGTGTCACTATTCTCGCGGCAGTTGGTGCCCCGCGAATGGTTTGGGAGGTCAGTTCTGTGGGTCTCACCCAGCTAAGTTTTGGGTTACTGAGATGGCAAAATACCAAAGTTCATCACAGGTAGGAGTTTTCACAGAACTTTTGTTTCAGTTAATGTGTATTTATGGGGCAGGTGTAGGGACCAGACTGTGATGTAAGGAGGGCTGTTTTACTCTTAGTGTCAAATGAGATTTAAAACCACTGTCA[G/A]TATAGACACCAAGGCCTGATAATTCACTTTAGGCCCTGGAAAAAGTTGTGTACAGTGGTGATGGGGCAGTTGAACCTTGGGTAAGAACTGTGGGCAGTTGTGGGAGGGGCCGGGCCGCAGCAGAAAGGGGTGGGCATTTACATC…	ss61540732
19	BTA-45768	3532.3	GAGCCATCCTGGAGGGCTGGGTGGGGTGGGTGGGGGGGAACTAGGACTGGGGGACTGGCCAGGCATCATTTAATTTGTGTGCACTGACAGGAGGTTGAAGACCATCCCTTCATTCCTGTCAGGGCTATTGGCACACGGCAGGACAGAATCAATGGTCACGAAGAGCGAAAAAGCAACTTAGCATTGGTCACAGGAGAAATGTAAAGCATTTAATTCACCTGCTTTAAAAATTAAGAACAAATAACCCCCT[T/C]TATGAAAAGAGAAGCAGGCACAGAGCAAATACACCCAAAAAACACATTTCCGTATCACTAGATAGATGTGAAACGCAGAGGAAGGTCGGAGAAAGCCAGTGTGCTCATGGGAGGGGATGAATACAAGGACCAGGCCACATTCAG…	ss61540731
19	BTA-05671	3537.3	TGGAACACTCAATTTTGTAAAGATGTTAAATCTCCTCAATTGACATACAGGCTCAATGCAATCCCAATCACATGCAACAGATTTTCTTTCTTTGAACTTGCAAGCTAATTCTCAAACTCACATGAAGAGCAAAAGAACCAGAAGCACCAGATGCTCTTAAAGGAAACAAGCGTGGGGACTTCTCTCAGTCGATTTCCATAAAGCTGGTAATTAAGACAGAGGAGCAGTGCAAGGGTGACCACGGAAAGAG[C/A]AGACATCCCCTGACAGGGCTAAACTGACATGGCCTCTGGACAAATGACAGAGCCCTGCAGCGGAGGGAAGGATGAGCTTTCTAGCAAAATTCACTAAGACAACTAGGTATCTACAGAGGGGAAGGAAAAAATTAAAATTGGACC…	ss38327723
19	BTA-91003	3560.2	TTTGTTCTGTTTTCTGAGCAATCTCTTAAGTTTTCTTTCTAAGCTTGCCATTAAATTTTTTACTTTTTCTTCTTTCTTTTATTTAATTTACAGGAATTCTTTTTGCTTTGAGTGATCCTTTTTCCATACTATCCTGTTCTGGTTCATGGTGATAGTATCATATCTTTCTGATATTTTTTGTATTTTTGATTTAGAGATTTTCTTTTTCTTAAAGAGTTTCCTCTTTCCTCCAAGTTACTTTTATCTCTTG[C/G]TATGTTTTAATGTCTATTTTTCATGTTTAAGGGTTTACTCCTTTGTCTAGAATTCTTTTTTATATGTTTATATTAAGAGGGGGGACTAACGCCCTGGTGGGGGATTCTGCGGGTGGGGTGGCTAGGCTTTGAAATAGCCTGTAT…	ss61495160
19	BTA-91568	3567	TTTCCCCATCTGTAAAATACAGTGCTGTGGTGAGAAATAAGAGGGTGTGGGTAAATCACAACACAGTGCCTGGTCTGCTGTGAGTGCTCAGGAAACAGTCCTCATCCCCTCTCCCAGCTGAAAACTTACATCTCCAGACCCACCAGTGGTCAATGCCATATGAAGCCTTTCCCAAAACTCAGACTCCAGTTCTGGTCTCCCATATTTTCCTCTTAAGGTCTATATTCAGACTACTTACTAGATGCTTCTC[T/C]GAATTCCCCTGGTAGAACATGGACCACTGGTTAAATTGCTACACCTCAGCCTAGCTGGCCGCCTTTCAGTACATCAAATAAACCGACCTCTTTCCTGCCTCAGTCCTTTACATGTGCTGTTTCTTTGCCTGAAACGCTCTCATA…	ss61565533
19	BTA-45888	3582	AAAAGTCTTTCAGTCAATAAGAGAGAAAAAGGTTTCCCCAAAGGACATTTCTTTAAAAATGAGGGAAAATGCATAGGGATGAGTGGAGATGTTTTCCGCCCATTACACGAACGCCAGCTCTGGGTGAAAGCAGTGTGAGCAGCCAGGGAGTGGTGAACTGCAATCTCGCTCACAGGTGGGACTGAAGGTGGCCCCAAGGGCAGCCCAAACGTGGGGGACCATTAAGACCCCTCACAAGCAGCACTGCTTT[C/T]CCCTGATGAAGACGTGCTGTGAGCAAGGAGTGAATTTTGCCCTATAAACAATCGAAGTAGAGTCCTCAGAGCTGGGGGCTACTGCTCTGGATGCGGTTAAACACCCAAAGCCTTTTAACCAGGTCCCCATCATCTCCATTGGTG…	ss61483462
19	BTA-45875	3614.4	CTGATGGAGAAAGACCTTGGCTGACTTTTAGCTTGGGAAGCATGCCTGTGGGTGGGTATGAGGAAGGAGGAGAGTCAGCAGCTGCAGGAAGTGTAGAGCATCCCAGCGTCTTCTTTTTACCTTCAGAAAATTGTGGTAAAACAACTTGTAAAGAACGTGAAGTTCTCCCTGTTACCTATTTTCAGAGGTACAGGTCAGGGCATTAAGTTGCACTGTTGTGCGACTTATCCATCTCTGGAACAGTTTTCAT[T/C]CCAGACTGCAGCTCTGTCCCCATTACACACTCACCCCACCCTACTTTCTGTCTCTGAGAATTGGACTATCCCAGGTACTAATATGAATGGAACCATTCAGGATTTTCCCTTTTGTGATGAGTTTATTTCAGGTAGCATGATGTC…	ss61540787
19	BTA-45868	3615.4	AACCGATGACAACAGGACCAGAGTTGGACTCTCCCGCATATTCCCAGTCTCCAGTGGTACCTGACATAGAGCTTTCATTCATTCCTCTATTCATCCAATCCCTCAATCATTCATTCATTTTCTCAGGCAGTGAGTAGCTCTTGAGCATCTGCTATGTGCCAGACCCATGAATAAGCCAAACCTGGGCCTCATGGAGCCCTGAGGAGCCCTCAGGGGCTGTTGCAGAATGGATGAATGAGTGAATGCTCAC[A/G]GTGGGGCCAACTAAATGAGAAGTGTGTGTGTGTGCGCACACGAGTGATACGGGTAGATGAATATGTGTGTATGCAAGTGCGTGAGTGCATGTGATGTGTGTGTGTGTGTGCTGAGTGTGTATCTATACGTGATGCAAGAGTGTA…	ss61540783
19	BTA-45864	3619.4	GAGCAGAATCCTTTCTGTGGAGGTAAGCCCTCAGCCCCTTCTTCTCTCCTCTGAGTCAGCCCTTCAACTTTACCCAGGCACACAGAACAGTCTGGGCCTCGGGTACACCCAGGTCTCTTACTCCTAGCCCAGTACCGCCAGAAACAGGCTCCCCAAGAGGTAGCTCATTCGCCAGGACCTCCAGAGGGGCAAGGCTCTGAACGAGGAAATGCACATCACGAATAACAATGGAGAATGCTCTGGGGCTTTA[C/T]TGGTGTCTGGCCTTTGGGTGGCAATTAAAAAGGCACAGTAAGAAAGTGAAGTGCTTCTATTTCAACGTTCCTGACTGTTGCACTGCCGGGAGGAGCTGCAACATCGCACTGCCTCCTAAGATCAAACTCAGGGCTAGAACTTTT…	ss61540780
19	BTA-45860	3634.2	GATGGGTTAGGGGCTAGCTTATGCCTCCTTCAGCCCTGAAACTGTCTGATTCTCTGGACTGTCTGCACCTGAAGTCAGGGAGGCTGGAGAAAGCACCATCGCAGGGACCTTTTCAGACCACCTGACCCAGTAACTTGGTTCTTCTGCTGATTTCTTTCCTTCACCCTCCTCAGTTCTATTCCATCTTGGCCCACTGGTTCTGGAATCATTGCACTCCCTCCCCAACCCCACCCCAGCTGGGGGCATTTCT[T/C]CCCAAGATCCTGCAGGGTCAGCTTAGAGATCTTGTTGTTTAGTTGCTAGGTTGTGTCTGACTCTTTGCGACCCCTAAACTGTAGCCCCTTAGGCTCCTCTGTCCAAGGTATTTCCCAGGCAAAAATACTGGAATGGGTTGCCAT…	ss61483451
19	BTA-45858	3637.6	CGTCCAGGATTGAGACAGTCCTTCTAGAAAGAGCTGACCACTGGGGTGGTTCTCAGTGAGCCCACTAGGAGGCAGTGCTTGAGCTTAAAACAGACACAACATCTCACCTGTTTCTCACTGTCAGTTACCACCCTGGCTAACCCGGGCCAGCCATGGGGTTTACACGCCTGTGGAGTCAGGAGTCACGTGCACCTCGGCTATTTCTGGTGGCTGGAAAACCTCCCATCATGGAAGGGAAGACGGTGGTCAA[C/T]CCCAACCCATTTTGTTCACCAAAACATACAATTTAACATGGAAAGTGCTGACGAGGACACTAAATTGGACCCTTTGGACTGCACAGCGAAAGGGCTGAAGCTGGGGGAGTAAGAACACCTACTTCCCTTCTCAGCCAGGCTGGA…	ss61483450
19	SCAFFOLD250290_12600	3640.2	CCATCACGGCTCCACCCCCGCCGATATCACCACCCCTTCACGGGCTGCATCCTGGTCTCCGTCTCTTCTGACCCAGGTACAGAAAAATTCCCTTTCTAGA[C/T]TTCGAAAGAGACATACCAACGTGCAGAAGGGTGCTTCCATTGGGGGTGGAGGACTGATTCTCAACTGGGAGGATTTCTGCCTTCTGGGGGACACGTGGCA	ss38329762
19	BTA-45846	3648.6	TATGAGACCTGGAAGTCGGGAGGAACCTTTGGCCACACACATTTCCACCCTACTCCCCTTTCAAATACCCTCCTAGAAGCCTTCTGAGTGAAATCTAGAGGTGCGTTCACATGGCCAATATGCAAGTCTTTCCTAAAATGCTCAATCTCAAAGGTCACCAGAGAAATGCAAATTAAAACCACAGTGAGCTAGCATTCCACACTCTCTGGAACTGCTGGAAACTAAAAGACTACATGTTGGAGAGAATGGA[G/C]TGGATAGATTGTAAAACTGCAGAGACTGGAAAATGATGCAACCATTTGGGAAAATAATTTGAATGTTTCTTTTATGTAACATACTTGCCCTATGAGCACATCCATTGCTGTCACCATGGCAACTGAACTACTGCCTGTAGGCTG…	ss61540768
19	BTA-00405	3655	TGTTATATTGGAATGAGTCTTTGTCTTTTCGAACCTCAAAAAATTAGTTTCTTAAAGGGAACTTCTCATCTTCATGGACTAGAAATTTTTCTGGTTTGTTAAGTCCAGAAAAAGCAGAATAAACTCCCTTTAGGCTTGCTTTCTCTAGAATGGGGTGTGAACCAGTAGAATTTGTGTTGTTTCTCAGAGTGGTTTTTGCTCAGACTAGATCTAAGCTGTTTTTAGTTAACTTTCTCCTGAAGTAGCTGTT[G/A]GAATGTTCACCCTGGCTTCCCAGAGACACAGTTGAAGCCTCATGTGGAAGGCCTGGGCTTCATTTAGGTGGTCTGTTAGGATCTCTAGGTGGCTGTGTCTTCCAGCCTTTAGTGTACTGGGAGTACACTAAACACACTGGGAGT…	ss38322457
19	SCAFFOLD105423_15698	3655.9	CTTCTCATCTTCATGGACTAGAAATTTTTCTGGTTTGTTAAGTCCAGAAAAAGCAGAATAAACTCCCTTTAGGCTTGCTTTCTCTAGAATGGGGTGTGAA[C/T]CAGTAGAATTTGTGTTGTTTCTCAGAGTGGTTTTTGCTCAGACTAGATCTAAGCTGTTTTTAGTTAACTTTCTCCTGAAGTAGCTGTTGGAATGTTCACC	ss38322456
19	BTA-04652	3664.7	TCCCCATGGACAGAGGAAGCCTGGTGGGCTACAGTTCATGGGGTCGCAAAGAGTCGGACATGACTGAGCGACTAAGCACAAGACACAAGATAAGACGCTCTCATTCCTAACATGTATTTGCGGTTTCTCCATTTTCTCGATTAATCTTGCCCCACGCGTGTGTGTCTCGCTGATGTTTTCAAACTGCTAGTTGTCAGTCTCATTTTCAGATCTAGGATGAGTTTTCCTGGGCTCGGGGAGATCTGCTCCT[T/C]TGTGTTTGCTTCTTTATTAACTCCTTTCTTTATCCGTGACGGTTGCTGTCCTTTTGTTCAAGTTCTGCGCTCAGTGTGCGGATGTCAGTGTCTGTCTTCCAGCAGGTGTGAGATGCCGGCTCTCAGTCCGCTGTGTGCAGACGT…	ss38326704
19	SCAFFOLD188448_3370	3669.3	CCCACGCGTGTGTGTCTCGCTGATGTTTTCAAACTGCTAGTTGTCAGTCTCATTTTCAGATCTAGGATGAGTTTTCCTGGGCTCGGGGAGATCTGCTCCT[T/C]TGTGTTTGCTTCTTTATTAACTCCTTTCTTTATCCGTGACGGTTGCTGTCCTTTTGTTCAAGTTCTGCGCTCAGTGTGCGGATGTCAGTGTCTGTCTTCC	ss38326704
19	BTA-45843	3671.6	CCAGGCAAGAACACTGGAGTGGGTTGCCATTTCCTTCTCCCATGCATGAAAGTGAAAAAGTGAAAGTGAAGTCACTCAGTCGTGTCTGACTCTTAGCGACCCCATGGACTGCAGCCCACCAGGCTCCTCCGTCCATGGGATTTTCCAGGCAAGAATACTGGAGTGGGGTGCCATTGCCTTCTCCAGGTGAACTTCTTAGGTGCATATTTAAGTCAAGAGGAGTCCGTAGCTGGTATGTTATGTGCAGAGC[A/G]CCCACTAAGGAGGCCTGGGGCGAGCAGGGCCTGGTATTAAAATCCCCACTGGTTAACAATCAGTTGGTGAAGTCGGTGATGAAGTCTGTTATCTCGGTGGCATCAGAGAGTCTAGCAAATGCGAATTTCAAGGACTGGCAGGTG…	ss61540766
19	BTA-45829	3676.1	TCCCTGAAGGGGGAGGTCTGAGAGGGTGTGCTTGTTGGAGCATGGTTTGTGGGGCAGTTAAGCAAACATTGGAAAAGACCTAATGGCCATCAAATACAGGAGTCCTTCAGTAGCTTCAGGCCCATCCAGACAAAGGCATCTAAATGAGTCACAAAAGGGAGCCTGGGATGGAAGGAGGCTCGTGGTGTGTTATCAAGTGTTTATCAAGCTGCGGAACTATGTTTAGAATGTGATTTCATTCATTTAAGCA[A/C]ACAAAGGCCTGTCTTCCTAAGGACACACTCCAAACTGTCAAGAGTGCTCACTTCTGGGAGACAGGATGGGGGCGAGGGAGGCGGGGGGACAGGGCAAGTAAAGGGGGCTTTTTGTTTCATATGCTCTGCCTTGTTTGAACTTCT…	ss61540761
19	BTA-45937	3702.3	AATGACAACCTGCTCCAGTCTTCTTGCCGGGAAAATTCCATGGACAGAGGAGCCTGGCAGGCTACAGTCCATGGGGACCAAGTCAGATACAACTGAGTACACACGCATATACCAACTGCTCATCTCTCTTCCACCTGTTACCAGGAGGCCAGGCCTGAGGGTTACAGGCATTGCCCAGCTCAGGGAGGAGCAGTCAGGGCAATGCTAGGGGACAGAGGGCTCATCTGACGGCCCTCCTCACCTCCCCCCA[T/C]CACTTGGACATGACATGTGTCCTGGGGAGAGGCAGCTGAAGAGGGCCAAGGCCAGGAAGCCTCATGATCTGTCAAGCTCAGGCCTGCACCAGCCCCAGATGGACACTTTTATTATGTGCCCTCTTTGGAGAAAGAAGAGAAGAA…	ss61483478
19	BTA-03377	3710.1	GCCGCTAACAAGGGTGCCCCTCCACCCCCAGGAGAGTTTCCCTACTCGTGACCCAAGCCGAGCCTCAAAAGGTGATCGGGATAATTTGCTCTAGGAGGGGACTGGCAGTTAGAGAACCATCTCATGGCTGGTGGAACTTGGAAAGTGGCTGGAGAGCTTCAGCAAAGGGTAGATCCCGGCCAGGGGTGGTGGGCAGGGAGGGGGCCCTTGGACGCTTTCTCATGTTATTCCGTGGGGTTATCTCTGAGAC[A/G]GTGTGAATGAGAGCACGGTCACAGTGCCCTGACCCCGACCCTGGGCCACGGCCCTTCCTGCGGCAGCATGACCTTGGCTGAGGTGCTTGGTTCCCCTCTGTAGAATGGGGTCATAGAGGCCCACGTGAGAAGCTAGCCTGCTCA…	ss38325429
19	BTA-45954	3714.4	TCCCACCATGCACTCAGGATCCTTCATAAGCATTTTCCCCTTGGGTACTCTGAAGTTCCATTTTGAGGATGGGTAAACTGAGGTCACAAGCCTTGAAGGTCTTGTTAAGGGGAATCTAGATCTGTTCTTTTTTCCCTTTGTTTTTTTAATTTGTGATTTTCCCCAAAGGATCCAGGCCGGATCCTTTGTCTTCCTTAGTGGTCAAGTTATAAACGGCATCTCTTCTTGTGCTAACCCTGCAAAATTTCTC[T/C]TCATGTTCTTCCCCTTAATCTACTTGGACATGAAGTTTTCTGCCAAGGACTCATGAATTAATTTTTCTTGATAAGAGGACAGAGTCACGGTACTTAGTTGGAGCTGAAGAGGTCTTTTGGGCCATCCCCCTGCCTTTGGGACAT…	ss61540829
19	BTA-45963	3719.6	GGTGGGCTGCAGTCCATGGGGTCGCCAAGAGTCGGATACGACTGAGCGATTTCACTTTCATTTTCACTTTCATGCTTTGGAGAAGGAAATGGCAACCCACTCCAGTGTTCTTGTCTGGAGAATCCCAGGGACAGGGGAGTCTGGTGGGCTGCCGTCTATGGGGTTGCACAGAGTCAGACATGACTGAAGCGACTTAGCAGCAGTAGGTCCCAAGTGTTTGCAGATGTCACCTCCTCGAGCCTCTTGTGTT[C/G]CAAGGAGGGTATGGATTCAGTGAGGGCCGGCGACTGCCCAGGATCCCGCTAGTGTCCACCTGTCACTCACAAATGTGGGCTGCACACTCAGGCACTGTGCCAGGCACTGGGAATAGAGTGGCGAACAAGACAGTCACCACCGCC…	ss61540838
19	BTA-45965	3722.3	CCAAAGGAGCTGAAGTCTGAAATACCATCTGGTAGATTTCGGGACAAGAGATGACGCTGTGATGCAGGGCGGGCACTGAGGCCCCCATGGGGATGCCCACTGACGCCCTCCCGACCTCTGCTGCCTCCCCCTTTGCCGTCGTACAGAGAGCAGGAGGCCCAGAGTCCCTCCCCGGACAGGGTCTCAAGCAGGGGTTCTCCCTTGAGCTCTGTGGTGGGCGCCCATCCGTCTTCCCCAGCTCCATATCCTG[A/G]GTAATGGCTCAGAGAGAAAGCCCAGCTGCTGAGCTGTGGCTATTTCCTCCGGGGTCTGTGGAGACTATTTCTCACCTTCAGAGCCCGGAGGGGTTGGTTCTGCGCAGCCTGCTCTGAACTTCCTGACCTCAGGGCTGGCGGGCA…	ss61483485
19	BTA-45966	3724.8	TTTTTAATGCTCCCTCTCCAGTCCTCAGGGCTTCCCTTGTGGCTCAGCTGGTAAAGAATCTGCCTGCACTGCAGGAGACCTGGATTTGATCCCTGGGTTGGGAAGATCCCCTGGAGAAGGGAAAGGCTACCCACTCCAGTATTCTGGCCTGGAGAATTCCATGGACTGTATAGTCCATGGGATTACAAACAGTCGGACACAACTGAGCGACTTCACTTCAATATCAGAGGCATAGTGCCCTGCTCCGTAG[C/G]TGTCTCTGGCCCAGGATCTCGGTGCTAACGGAGCTTCTCTTCTCAGAAGTGGGTGATGGGTGGGTGTGCCAGGGCCTGCCCTTGTCCCCCACGCTGCCCAGAGCTCCCGTGGCCCCAGCTGGTTTCCTTGGTGGCCGTGTGCAG…	ss61540839
19	BTA-45979	3746.7	CAGGGGATTTCCAAAAACTCCTTGCATTAACATAATTCAGGGGTAACTGAAAGGGGCTTGTTCTGAATAATGGAGATACTTTGACTGCTATTCTCAAGGAGGAAGTTCCAACAGTTTTAGGAGCTCTGCGCCAGGACAGGAAGACCAAATCCATATTTCTTATTATAAATCTCAGAATCACAGGGACCAAACAAGAGCAGCCACGTAGGACTGACACACGAGGATTAAAAGTGATGCGTGTAACGCGTCC[A/G]CGTGCTGGGGCACCCAGTGCCCTGCTTATCACTAACACAATCTCAAGAACTGAACTGATCGAGATGTGAAAGTCTGGATTTTTCAAAGACACCAACCCCATCCCAGTGAGGGGCTGAGAGGAGAGAACCCCACGGGAAGTTCAC…	ss61540844
19	BTA-07747	3757.6	CTTCCCCACCGACCAGACCAGCCGCCACTCCCAGCGCCTGCCCGCTGCAGCACGCCCGTTCCGCCCAGCGCCGATGGCTCCGGCTCCGAGGTACTCCTGCCTGCCTTCTACTGCCCAGCCTGGGAGATGGGGTCCAGCTCTCTCTGGTCCCACCCTGGGACCTCATCCCACTTCCCGAGATCCTCAGTCCAACAGCTCCCGTGCAGGGGATCTGGCCCCAGGTTCTGGAGACTAGAGCCTTGGGAAAGCC[A/G]TTGGGCTTCCAAGCCTCCTCCTGGCCAAGGGCCTCCACCAGAACCTCTTCTGAAGCCCTCATCTGAAAATCTAATACAAGTAACACTGACAACACGTTATTTACCTCCCAGGGGGTTTGGCCATTAAATGAATCAGGACAGCAC…	ss38329799
19	BTA-46002	3763.5	CTTGAGGTGAGGGGGCTGCCCACGGGGAGGATGCCCAGCATGTCCTGCAACGAGAGTGAAGAGAAGATGGAGTTGGACACCCACGGAGGCCGTGGCCAGGAGCTGGCGGCAGGGGCTGGCTGGGCAGATGGGAAGGGTGCGTCCCAGCTCTTGGCTTGTTCCCTCGACACCCTCCTGGGGGGCTGGAGAAGGAGATGTGTGGCCTGAAGATTGTAGGCCCCTTCGCCCCTAAAACCCTGAAGTAGGGAAG[G/A]GGGAAGCAAGTTTAGCGCCCAGCTTGTTCAATGAGTTTTTTGACTAATGAGTCCAGGTGGTGAGGGGCTCCAGGGCCTGACCCCCCCTACACCCTCTGGATTTGGGGCCCCACCTTGATCTTGCTCTCAGTCTGTAGAGAAAGT…	ss61483503
19	BTA-46072	3771.7	TGCTGTCTATGGGGTTGCACAGAGTCAGACACGACTGAAGCGACTTAGCAGCAGCAGTACTCATAGGTAACCCCAAACATCAGCGGGATAAAAATGAGGGCCGTTTCCAGTCTCTGTATTCTACTTTTGTACTCCCCAAAATTAACAGATAATAAAGTTGGAAAATACACAACTTTGCTTATCCACAATGCCAAGTCCTTTCCAAAGAAGCACCTTGGGGGTTTACTCCAACTCCAACCCTCATATTTCT[T/C]TTAGAACATTGGTTCTAAAAGACTAGCGGTTTCATAAAAGGCCCAGAAACAGAGTTCACTACCTCCTGAAGCAGCTTGACCCACTTTTGGCCTGAGAAGATGGGCAGTTCTTTGTTCAGTTCAGTCACTCAGTCGTGTCTGACT…	ss61540877
19	BTA-46037	3785.8	GAAAAGGTCTCAAAGAAAAGGACATGTAGGGACAATAAATAAAGGCCCAGGCACTGCCTCACCCCTCAAAGGCTTCTCTACCACCTGGAGAAATGACAAACGCTCTCTTTACAATGGCCCAGAAAAACAGCATGATCTGGTTGAACGGGAATGGCCCACCACCATCATGCTCTCTGCCTTCAACATTAGCTCAAGCAAGGCCCCACCCATCTGCTCTCTGCTGAGTCCTCAAGGTCCCCACTGGCATCCA[A/G]AGATGCTCTATGAACATCTGCTAAATGAAGAAACGGGAGCCTCGCCCTCCCATCATGGGTGTTAAAGCAAAAATACTTCTTAAAACCAACCCAGCAGGTGGCAGCACTGAGCTTGAAGGAAGTCAGTACAGGTGCAAAGAGCTT…	ss61483514
19	BTA-46095	3814.7	ACCTAGTTTTGGAGACTACAAAGAAATAATATAACCCCCACCCCCACCCCGGTTTTTAGGTGGGACAGAATGTATTTAGGTCACAGACAATACATTTGGGAGAAAATATGATGAGCCAAGAGTCAGGGCCCCGTGAGAGCTCGGGTCCCGCTGGATTCTGAGAAGGAGAAGGCGCAATCATTGTAAGAATGTGGAAGTGGAGCCAGACAGGAAAAGGGTTGGTTGAGCCCAAACCTCATGACTGACAAGT[A/G]CAGACTCGTGAGCAGGGGCCCTTCCCTAAAGGGTAAATTTACATAGAACAGGAGGGTAGCTTGAGAAAAGGCTGGAGAAGAGGAAGAGCAAAAATAGGCCTGGGGTCGTCCCTGGTAGCTCAGTGATAAAGAATCCGCCTGCCA…	ss61540893
19	BTA-46135	3837.5	CCCATCCCCCTTTACACCTTCCCACCAGGGGACACCCTACGGCCAGACTGCTATATGATCCTGAAGAGACAGGGGCAGGGGGCGCCCGACCCATCTTCTGGAAAAGGAAAGTGGAGGTTTCCTGGTGAAGGAGGGTACCTGGAACTGGTGGGGTCAGGAGGTTAGAGGGTTTTGAGGACCATAGGTGGGCAAGAGTCCCCACGTGCCAGAGGAGCGGGCACAAGATTGAGGGTGGCTGGTTATTGAGTTG[C/G]TGTCCATGTCAGGACTCTAAATATTTCAAAGAAGTGCTGGAAGCCACCGAGATGGCCCCCCAGGGTCCTGGGGACTGAGGCAGAGGAGGAGGTGTGAATGGGGGTCCAAGAAGCAGCTAGAGACAAAGACAGATTTCTGATTAT…	ss61483540
19	BTA-46121	3849.1	ATGGGTTGCCATTCCCTTCTCCAGGGGATCTTCCTGACCCGGGGATCAAACCCCTGTCTCCTGCACTGCAGGCAGATTCTTTACAATCTGAGCCCCCAGGGAACTGAGTCTCGAATCTCTTTCTGTCTTCCTTTTATAAGGACACATGTCACGGAATTTAGGACCCACTCTAGCAGCCTGACCTCTTATCTGGATGCTTCACTTCAGGATTTTGTCTGGAGCACCCTTGCCCTTTACTCTCCTCCTGGGG[G/A]CAAGAGGAGAACCCATTTCTTGACCTAAGAACAAAGAACCTAAGAGAGAAGGTAGAGGACCCAGCTGGGCCCTCTTCTGTCCTGAAAAGAAGACACCAAAATGGGAAGAGCCGTTTTACTTTTGTCGTTGAGATGGTCACGGTG…	ss61540912
19	BTA-46115	3851.9	CCTGACTGCCTTCTCTTTATTGCATCTTCTTAGAATGAAGCCCTGTGTAGGGCACTGGTCTTCGAGTTTGATTTTAACTTCCTAAACCAGAGCTTCATGTGGTCCCTTCCTCTTTTGCTACTTCCTCTTCCTCTGTCTCTTCCTCCTCCAGGGATGACGACAGTGACATTTTTCTTCTCATCTCCATTGGTCTGCAGACCCTTGTGCCCGGGAGTATGGATGTCATCCTGTTATTTGAGAGCTTCTCTCA[G/A]GTCCCACATGACGCCCTGGTTGCATCTCCCAGCCCTGGTCCCTCCAGCTCCTTAGCATCTCCACCAGAGATGGGGTGGGGAGGAAGAGGACAGAACTCAGTTTTACTCCTGTTACAATTCGGGCCAAAGGTAGGAAGCGGAGGA…	ss61540910
19	BTA-46113	3861.6	CGGCCACCAAGCAGACAGCCCTTTATTTGTGGCAAACTGCTCCTTTAGTTGCTGCGACAGAGCAATACAGACTCCCCAGCCACCACCTTTTCTTGGGCCGTTCTAGAAGGCAAATTTGCTCCAGTCAGGAAGTATCACCGGAAGGCTTCATCACGAACTCCACACATAAGGTGACCCTGAAGAATACCAGATAAAAACTAACAGGCTGCTCTGGCTCGCACACAAACCGGAGGAAACTGGACAGGTGTGG[A/T]TGTGCGGCTGCCCAAACACACAGCCCCGAGGAACAGAGCGGCCACCAGGACTGGGTTGGGAGGATAGAGCCAGGGGCGATCTGCTAGATATTCACCTCTCTGGATGAGCCACTGGGGCCCCCAGAGAACCTTGGTCCATTGCTA…	ss61540908
19	BTA-111179	3871.1	GAGGGTCTTGTTAAAAGGCGGGTTCAGATGCCGCGGGCCTGGGCTGGGCCTGGGAGCCTGCATTCCTAACAAGCTCCCAGAGGGCGTCAGGGCTGCTGGAGTCCCCGCACCAGCCTTGGAGTCGCAAGCTGTGAATTGTTGGTTGCTTCTGGAAGAGATGCTAAAATCACCTGCTCCGACACCCCCGGGACGAAGAGAAGGAAACGGAGGCTGAGAAGGGGCTGTGGCTTGTCCAAGGTCACGGAGCTGT[A/G]AATCAATACTGATGCTAACCTTAGCAGCGGGCCCTGGCTTGTCAAAGTGAGAAAGAAGGATGGGGGCGTGCTTTCCTTTTGAGGTACGAGGGCCCCCCAGACCTCCCCACCCCAACCAGCTCTGCTCCCGCTCCCCACCCTCGT…	ss61473018
19	BTA-46256	3876.4	TATTTGGTCTGCTGCATTGTAATATTTACATTGTGCCTGGTTTTCAACAGACAATGTTGTCAAGAACAATTTTGTAGCAAATCTGTGATTATTTACTTAAGACGGATTCCTAGAAGGATCATCAGCCTTTAGCATCTTTTAGCAGATCTGACCACCTCTAAGGCGATGCGAGTCGACAGGCCAGAGCTGGAGCCATGGTACCGGGTTCAGAGCCCTCCTGGGAATGGCAGCCCTGGATTTGGAGATTTTT[T/A]AAAAGTGTTAAATAATGTTCCGTGAACATCTGCTATGTGCCAAGGAGCGCAGCAGACATTTCCACACTTATTAGGTGTTTTGTTTCACCCTGAGACAGCCTTAAGAACTGAGGCGAGCATTCCCCTGCCCCGCCCCCCCACTTG…	ss61541007
19	BTA-46126	3886.1	GCCGGGGCTGGGGGTTCCAAGTCTGAGCCATCGCCCACCCAGTGAGGCTGGGATACCGTCGGGGACATTGCTGAGGTGAGGAGGACTAAGAGGAGCCTACGGAGGCTGGATGCTGACTCCAGAAGGTTCTCCCAACCCTCTCAGCCATTTAACCCACTTGCTGCATGCCAGAAATGTATGGCAGCTTCACAAAAACAGAGAGACTCAGGGTGGGGCCAAGAAGGGAGCTAGGGGTGGGGGTGATGTTTTA[T/G]TGACTTCTCTTTAATTGCTGTAATTAAAAACACATAAAGAAGCTTTTTGTAACGACTGTGCCATCGTCATTAGTGGTTAGCACAGCTGCCTTATTAATTTACCATTAGAACCCGATTCACAGCCCTTCTTTGGAAAGTGGGGGG…	ss61483538
19	BTA-01709	3889.7	AGCAGGGACTGAACCAGGGCCCTCTGCATTGGGACCACAGAGCCTTAAGCACTAGATTACCTGGGAAGTCCCAACTAATTCTTAAATAATTCATGAACGCATATATGTGTACACAGAAAGAGCAAGAGAGAGTGCAAATGATACAAAATAGTAACAACCAATGAATGGAAAAAGGTACAAGTGTTGATGGTACCATCATAGTTTTTTCCAATATTTGGAAATTTGCAAAATTAAAAAGAAAAGGAAGGAA[G/T]GAAAAAGCACCTGCTGTGAGCCACACCCTCCCCGGGCGCAGGGGCGGTGAAATGACTGGTGGGAAGGTTCTGTCTGCCCAACACCCTTTTCCTTTCTTCTTCTAAGAGTTCTCATTTTCACTTCCACCTCTGGGCTCTAGTGAG…	ss38323761
19	BTA-46277	3905.3	CTCAGTCGTGTCCGACTCTTTGCAATGCTAGAAACTATAGCCCGCTAGGCTCCTCTGTCCATGGGACTCTCCAGGCAAGAATACTGGAGTGGGTTGCCATTTCCTCCTCCAGGGGATCTTCCCGACCCAGGGATCAAAACCAGTTCTCCTGCATTGCAGGCAGATTCTTTACCACTGAGCCACAAGGAAGGCCCAACTTGTAACAGGAGAGGAAAAAAAAAAAAAAAAAAACCATTTCAAAACACTATTT[G/C]ATCATAAATACAACCATATGACCATATATCATTAACTCCAGCCACAGTGGCTAAGGCAGGCCTCCAGCTCCTACGAGAATTTCTGGGCGGCCTCAGGCCAGTCCCAGGAGCTCTGCTGAGGTCTCATCACTGTGCAAGCGGCAA…	ss61508887
19	BTA-46278	3913.3	GTGCCAAGTCTGATTTAATCTAGTCTCGTGCATTGTATTTGAGTGTTAAAGCCTTTTAATTTAGAACCATTATTTATTTTGTTTGTCATTAAGTCTAAAAATGTAGAACATTTATCTCGTACAAAATTATAATCACTCATTTGAACTTAAAACTAAAGTGAGTCCCCGAACCCTCAGTAGTAATCGAGATTAAAAAATATTTTAATGCAGCATTTTTAAAACTCCAAATTAATGCAAAAATTCACAATAA[A/G]CAGAATGCCAAAATTCTAAATACAGATATGATTCAATAATTTTGAAATGAGGGAGTGGTGAGTAAGGCTGTGTTGCATAAGGGCAGGGTCAGATCTAGCCTTTGTTTAAAATGTTGATATTTTCATCATGAATTAAAAACACAT…	ss61541024
19	BTA-46276	3932.1	AGTCAGAAAGCTAAATTTAAGTTAAATTCCTAGCACTAACATCTCCAGGTTTGCCAGACCAGATAGAGAAAATGAAGCTTGATCATGCTCATAATTTATGTATCCATCATGGCGGGCAGTTTCTACCTATCAAAATCGTTCCCCTTCTCCAATAAAACTCGACTTCCCGGCCTGGACTTCTGGATGTCGAGGCCTCTAAATTGCCCCAGGGCATGACATTCTGAAGGCTCCTTCATCTTGAAAAAGCACT[G/T]TCTTAGAACTGACACAGAACTTTCAGAGATAGATGGCCTTGAGTCGATTTGCTATTTTCTGCCTCTAGGCTTCCCAACCCAGGGATTGACCCTGCATCTCTTTTATCTCTTCCATTGGCAGGCAGATTCTGTACCACCAGGTCC…	ss61541023
19	BTA-46269	3947.5	TCCAGGAGGCTCAGTGATGAAGAGTCTGCCTGCCAAGCGGGAGACCCAGGTTCGATCCCTGGGTGGGGCAGCTCCCCTGGAGAAGGGAATGGCAACCCACTCCAATATTCTTGCCTGGAAAATTCCACGGATGGAGGAGCCTGGTGGGACACAGTCCAGGGGGTTGCAGAGATTTGGACATGACTGAGCGACTAAGCAGCTGCAGCAGCAGAATGTGGTAACCTTCCTTTGTGAACCAAGGTGGACTCAT[G/A]GTTGTTTCTGATGTTCTTTTAAATTTCTTTTTGGCTGTGCTGGGGCTTCGGTGCTGTGCGGGAGCCTTCTCCAGCGAGTGGGGGGTCTTCGCTGTGGTACGTGGGCTTCTCGTTGTGGGGATTTCTCTTGTCGAGGAGCACGGG…	ss61541016
19	BTA-46265	3964	AGACACGACTGAGTGACTGAACAACAGTCATGTCCGACTCTCTGGCTCCAAAACACTGTTTCAAGAAATCGAGTATACCAGGGCGGGTGGGTGAGCTGGGTGCTGGCCCCAGCTTTTCTGTTACTCGTGTTGAGACTCCGGTCAGGGGCGGGGGCGGGTCTTCATCATCTCTTTGCTTAGTTTTCTTTTCGGTCACATATGGAGAATAATCCTACCCTTCTTATATCACAGAGGTCTTTAGGAAAAAAGA[C/T]GGTTCAAAGCCCAGAAACGTGTAAAACGTATTTCCTAGTGGTTTGAATGAAACTCCTGACCCCTCCCGAGTCCCGTGATCTTTGTAACAGAGTGTGTGCTCCTCTCTGTACACCCATTTATCCGTCTCATCGTCCTTGTTGTTC…	ss61541013
19	BTA-46262	3969.4	AAATAAACAGAGCGCTCTCGAGATGAAACACTAGCGCCAGCTAAGAACTCCCACCCGCTGGAGAGGGCTCCCGGGAGCCTTTTGAACACCCATCTCCCCGGGATCCTGACAGCACTTTCCCAGACGAAGGGCTGGTGGCTGTCAGTGCACAAGGAGCCCGGTACAGCTGTGCCCAGCTTCGCCCTAGCAAGAGGGCAGCGATGCTGGCTGCAAAAGAATCTTCCAGAAGTGCCAGGGGTTCTCCCAGAGA[G/T]AGAAGCCTCTCAGCAAGTAAGCGGACTGCTCATCGCTTTCTAATCCACCGGTTTAGTCTCTCTGAATTTTCCATCTAGAGTCCTCTTCCCGGCCCCAACCCTGCAGAGAGAGGAATGCTGCCTTTTATCATTTTGCCAGGTGAA…	ss61541010
19	BTA-46280	3977.6	TCTCTGAGCTGTCCGTCAGCTTTTAATCTCCCCTTCTGCCTCTGCCACTTTCTCTCTTCCTGTCTTGGTGTCAGTTCTCAAACCTACGTGCTGAGAAGAGAAGTGAAAAAGTGGAGTTTGAAATCTGATGCCCAGCCAACCTGTCGAGTCCTGTTCCCTGGTACAGCCGGGGCTGAGATGCCTGCCCCACCGAGCAGTAACCACAGGACATGACAAGGGAAGCAGGGGAGGGCGCCCACTCCATTTCATT[T/C]ATTCATTCTGATACGTGCCCGTCGACACTTCACAAGGGTGCCTCAAGGTCAAGAGGACAAAGCAATTCTAGATAACCACGTCCCTTAGTCTAGCTTAAAAACGGCCCTTGCTCTCCTCGGACATGGGGCAGCCCAAATGGTGGG…	ss61541026
19	BTA-46281	3981.7	TGTAGGGTGGTTGCTCTTCTCATGAACTTGCCTAGTTCTCTGTAGGACAGCGGTCCCCAGCCTCTTTGGCAGCAGGGACCGGTTTCATGGATGACAACTCTTCCACGGACCGGAGGTGGGTGGGGGATGGTTTCAGGATGATTCAAGCACTTCACATGTATCATGCCCTTTATTTCTGTTATTATGACATCAGCTCCACGTTAGATCATCAGTTAGATCTCGGAGGAGGGGAACCCTGCTGTGGAATCTA[T/C]CCTGGATTTGCTTTGTATACATTTTTGCACAGGCTGGTGTGTTTATGCCAATGCGTTGTGCATGCTGAAACATTCTTGTGTCACACTGCAACCATGCTGAGTTTCTTTTATGCTTTGCTTTCTCCCTTCCCTCACCTCCAAATG…	ss61483567
19	BTA-46285	4001	CACGGGACACAGGCTCCAGAGCACAGGCTCGATAATTGGGCCCACAGGTTTAGTTGCTCCAGGGCGGGGGGATCTTCCCGGAATAGGGATCGAACCTACATCTCCTGCCTTGGCAGGAGTATTCTTTTCCACTGAGCCCTGATGTGTTTCTTAGTTTATTTAGCTTCTATGCTGTGATGGGAAGGACAACCAGGGAGATCTCTCTTCCCTGGGCCCTTGCTTTTTTTTTTGCCATCTCAGTGTTTAAAAC[C/T]ATTGAACCACAGAACTTGAAGGACCCTCAGAGATCAACATTAAAGCTTCCTTTAAAAAAAAAAACAAAACTTGAGAAGCTGAGTTCCAAAGAGGGAGTCAACTTGCCTACGGCGCTCGTGCCCTAAAGCGGACTTCAGATCCTC…	ss61541027
19	BTA-46292	4011.5	CCCAGGCAGCTATGTTTGCTTTCCTGACGTGCTTTCATCATCACAGCGTCTGGTGGGTGTTTACTGCTGTCAGCGTGGGACCTCTGCATGAATGGTCTGAGTGTCTTGGCTTCAGGAGGTGGGGGACCCTGGGAGCACCAGAGAACCCCGTCCCTAGTCCTGGCTCCTCGCAGAAATGGTACAACCTGATCGTTGTACCGTGCCGAGTGCTCCTGGCTCTCTGTCCAACACAAGCACCCCCAAAAGAGTC[C/G]GTGGAGCTTCCAGGACCTGAGGGAAGGCTTTGAAACAGAAGGCAATTTTATGGAGACGCTTGAGCTCCCCAGCCTTCACAGTTCAGCCTTGTCACTTCATCTGCCCTTTCTTCTCACAGATGAAGCTCCTGAAACCCAAGAATG…	ss61541030
19	BTA-109498	4014.4	TACATATATTTTTTTCTTTTAAAATTACACAAATCCTTAAAACACAGGATTGGTTTCAACCTGTTGCAGTTAAGTCCTCTTGCAGGGTCATTACTTGGGTGTAATTTTCCCTCCCCGATTTGTTTCTGGGGAGGAACAAAAGGGGAAGGGTGTCTGAGTTGTGGGTCCCGTGTTTCTGAGCGCGCTCTCCCCGCTCAGCAAACATCTGCTTCCCATCAGCCCGAGCGGAGGCGGGATGTGCAGCAGGGCC[T/C]GGGATGAAACGCAGCAGATGAAGTCTAGCATCTCATTCATCAGGAGCTTCCAGACAGTCTTCCCGCCCTGGACCGGGGACCTCAGATGACACTCCCCATGCTCCCTCTCCTCGGTGTGGGCTTGACAGGGACAGGGTGCTCAGA…	ss61498339
19	BTA-46305	4014.4	GACCAAAAGGCAACTCCTCCAAACGCACTGTGTTCCAAGACAGGACCAATCTGGAGTCAGAACCAGGGCGGGCAGACCCAGAGCTCATGGAAGAAGTCTCAACTTAAGAGAAGCTCCAGGCTATCAAGAATGTGGTCCCTGCCCGCGTGGGACTTACCCAGAGGTGCAGATAGGGGTGAGAGTCTAAGACTATTCTGCCTCCCGTCCAAACCTTTGTTCCTGCTAGAGTTTACCCTGTCCTGGAGACTTG[G/A]GGGCGTGAACTAATCGACAAGGAATTACTCACGGTAATAGTTTCCAGAGCGATTACATTACTTTTGGATTCTAAACACAGGTTTTGTTTCTAAAAGAAAACTATATTGTTTGTTTCTAATACTTGCTTTTTTTTTTTTCTTTTT…	ss61483576
19	BTA-109506	4017.4	CATCCACAATCCTCTCACTTCATAAAGGAGGAGAGGACTGGAGGGGTGGGGGGTCGGGGGAGCTTACGTCCTCCGATGGAGTTTGAGGGAAAGTGCTTCGAGACGCTGCCTCTCTGCCCTTCGGGATGATGGGGTGCCCCAGTTTTAGGAAACACGGGGGCTTACTCCCTGTAGGCTTGGGACTCCATGAAATTAATTGGTCCCAAACAAGAAGAGTGAGGCCCCCCTCACTGCCAGCCTGGGACCCTCA[C/T]GATCTTTGGTCTTCTCCAGACTCACTCTTTGTTGTAAAGGAGCTCTTTTTTAAGGGGGGAAATGTAGAGAGGTAGACTTGGGAAGGAGGTTTTTATTAAACTCTCCCCAGTCAGCAGTTGTTTTATTCCGTAAAACTGCCTCAT…	ss61516841
19	BTA-05874	4023.6	GGAAACTCTTCACAGGATAGGGTACTCTCAGGCCAAAGCCTAAACAAGTCTCCTTCTCTGAAGAGGAGAAAAAATACACTTCAAACCAAATCTGATTTTGTTTCGATTCCCAATTTCTAGAGTCTGGCTTATCGGTCTATAAAACAGGGAGTTTAGATTCTAACATGAGGGCCATTTCCTTCGTAGGTGGGACTGGTCAGAGGTTAGCATGAGAAGACTGCTGAGACCTGCCCGCCAGGACATCCAGGGC[A/C]CCTCACTTGAGAGCCCTGCCTTGGGAAGTGCTTCTCCATCTGTATTAGCATCATAGCATCTTTCCATCTGCATTTATGATGTGATTCACTTCTGAGCAGCTCCATTCTATCCATGGAGTTTTCCTGCTACTTAGTGAATCTTCC…	ss38327926
19	BTA-77447	4030	GTATTCTTAGGTTGAAAATTATTACTCTTGCCCACAAAATGGATAATTTCTTTATTTAAAAAAAGATAGTTTTTGTGTTTCTAGGACTTTTGGTAAAAATGCCACCCCCCCTCCTATTGCACAGTCTATTCTCCCCGAAGCCCACCCTGCACTTTATGAATGAGATGCCTTTCCTGTCAGTGGCATTTGCCAACAGGCAGTATCCAGAATCCCCTGGCATTTCACAAGCTGTGACGGCTTTACTTCTGAT[C/T]GGAAGCAAGTTTTGTTTCCGACCAAAAGTGCTGATTCCAGATTCTCTGAGACTCTGTTCGATTCATGATGGACACAAGCAAATTGAGTATCTGGGCATTTTCTTGAGGGGTTGATGGTATCTTGGGAGGCAAAGCTAACTACCA…	ss61557910
19	BTA-77444	4041.2	TTTGCCATGAAGTCCTAATTGCTAAGTAGATGCTCAATCCATATTTCTCCATAAAGGGGAGAAAGATTTAAAAAAAATAGAGATGAGAAAGTGGGAGAAAACATATGCCACTTTGTTAGGGAAAATACACATTCTAGTTGTATTCTTAGGTTGAAAATTATTACTCTTGCCCACAAAATGGATAATTTCTTTATTTAAAAAAAGATAGTTTTTGTGTTTCTAGGACTTTTGGTAAAAATGCCACCCCCCC[T/C]CCTATTGCACAGTCTATTCTCCCCGAAGCCCACCCTGCACTTTATGAATGAGATGCCTTTCCTGTCAGTGGCATTTGCCAACAGGCAGTATCCAGAATCCCCTGGCATTTCACAAGCTGTGACGGCTTTACTTCTGATCGGAAG…	ss61557907
19	BTA-46306	4050.1	TTAAGAGAAGCTCCAGGCTATCAAGAATGTGGTCCCTGCCCGCGTGGGACTTACCCAGAGGTGCAGATAGGGGTGAGAGTCTAAGACTATTCTGCCTCCCGTCCAAACCTTTGTTCCTGCTAGAGTTTACCCTGTCCTGGAGACTTGGGGGCGTGAACTAATCGACAAGGAATTACTCACGGTAATAGTTTCCAGAGCGATTACATTACTTTTGGATTCTAAACACAGGTTTTGTTTCTAAAAGAAAACT[A/G]TATTGTTTGTTTCTAATACTTGCTTTTTTTTTTTTCTTTTTTTAATGCTCGTCTGGAGTTTTCTTCATGGAAGGCGGCAGTAGCAATATTATTTTTCCCAAATAAAACGCATCCAAAAGGCCATTTAGCAACTTATTATGCATA…	ss61483577
19	BTA-46288	4051.5	TCCTTACTCTGATGGGAGATCCTATGACGTCAGGTCCTGGAAATGCATTTAAACCCACCCAGCAATTGGTTGGTGCCATTCCACATGGTCTACCAGTCACTTAATGTGGTCAGTTTTAAATAATACAAATATATTGTATAAAGTGACACTGCAATTTAAGCAAGGCACATAATATTTTAAAAACCTTGGATTTGGAAAGGAGAGAGTACATTTGTTTTTCCTCTGCTACCCACAGATATAAAAATAAAGA[C/A]GGGGAAGAATTCTGGGTGGGAAATCAGGAAGGCTGAGTTCTTAAGTAGGTTCTTCTGTCGATAAGATGGAGAGAGATTTCCTGTTTTTTTTTTTTTTTTTCCTTTTTCTGTATATGAACATTCAAACTGCAAAGTAGCTTTTGC…	ss61508890
19	BTA-46301	4051.5	AAGCCTGTGATAGTTTCGGGTGGACAGCAAAGGGACTCAGCCACACATACACGTGTGTCCATTCTCCCCAAACTCCCCTCCCATCCAGGCTGGCACAGAACACTGAGCAGAGTTGCCCGGGCTGCACGGCAGGACCTTCGTTGTCCATTTTAAATAGGTAGTGTGTACACGTCCATCCCACACTCCCTAACTATCTCTCCCCCTGACTCTGAGGCCACTTTGTTAGACTCTAACCCCCGTGGTTGTCTGG[C/T]GGGTAAGCATATCTGTTACTAGGGGAAGATTAGAAAAAAAAATGCCTCCGTTTTGACCTCAACAATCCCAGCCTCCAAATTTGATTCTATTAATATTTCTCTTAGTTATTTTAGGAAAAGTATTTAAAGCCCTGAACCGTAATG…	ss61483572
19	BTA-46307	4051.5	AAAAGGCCATTTAGCAACTTATTATGCATAAATGTAGCCACATTAAAGACTGAATAAATGCAGCCGGATGCATGAAAGCCAGAGTATGTTAGCTTATGTACGGTAGTGTAGTTTTCTTCAATTACCTTTCACATTAGCTATCTTCTAACATTAAAATAATATTCTGTGTGCAAGGCATTTAAAAGATGAAATATAATGACTCGAGTCATATATTAGCATATACATACATAATTGATTTCTCTTTCTCCTT[C/T]CTGTTTCTTTCTCTAAATGATAGAGATTTATTGATATTGTCAGCTTAAATAGTCGCCACCTAAACACTGACAGTTATGTTTTCTTTGGTGGAACCTTTTCGGACTTCAAGCCTGGTAGACAGCATCTCAAGTGATCCTGAGAAA…	ss61483578
19	BTA-46313	4051.5	TCCATGGATTTCCCATGCAAAATACCCTTCTCTAAGGGATCTTCCCCACCCAGGGATTGAATCCAGGTCTCTTATATTGCAGGATTTTTTTACTCTCTGAGACACCAGGGAAGAGATCAGAGTCACCAAGAGATCTGGGAATCTGGGGTGAGAGGGGTGGCTCTTCAGGGAGTCTGGGCGCTCCCTGAAATTGTATACACTTTGAACATGTATTTCACACATATTACTGGGGACAGCGTCCAGGACTTCA[C/T]TGGCTAGCTTTGATGGTAACGGTGACTATCTTAAGATAAACAATCTGAAGATGCAAAGTAGACCTTGCTATGGACAATCATCTCTTCTTTCTTTTGATTATCAAAATAAACACTGTGAGGTCTCTCTAGACACTCCTGTAAAAT…	ss61541041
19	BTA-46302	4052.8	AGAACACTGAGCAGAGTTGCCCGGGCTGCACGGCAGGACCTTCGTTGTCCATTTTAAATAGGTAGTGTGTACACGTCCATCCCACACTCCCTAACTATCTCTCCCCCTGACTCTGAGGCCACTTTGTTAGACTCTAACCCCCGTGGTTGTCTGGCGGGTAAGCATATCTGTTACTAGGGGAAGATTAGAAAAAAAAATGCCTCCGTTTTGACCTCAACAATCCCAGCCTCCAAATTTGATTCTATTAATA[T/A]TTCTCTTAGTTATTTTAGGAAAAGTATTTAAAGCCCTGAACCGTAATGCTTCATCTAGAAAACGGGGAAATTTTCAAGAACTAAGACGGCGTGAAGATTAAATGGGTATTTTTAAGAAATTAGCGCCTGGATGCTTAGCACGTG…	ss61483573
19	BTA-109495	4057	GGCTCCAGCACTGTAATCGCTGGAGAGACCGAGTGGCCCGCAGTGCCCTGCCTCTTGATTCTGCTCAGATTTACCCGTGGAACCGAGCTGGTTACCCATGGAGCTTGTCTCAGACTGTTCTCTTTAACATTATTAGAATGTGGCATGGTGGTTTGAGTGTGCGTTTGGAATTCTGTTTAGTTCAAATCGCCGTTTCATAACCTTGGGAGACACGGAAACTTATGAGCCTCAATTTCTTCACCTGTGGAAT[G/A]GGGAAGACAGTGTTCTTTATTAAGCACATTGTGTATTAGTTGGGGTGAACTCTGCTGATAGTAACAGGAAACCCACATTTCCAATTGGCCTGCCTAGTAACAAAATTTATGCTCTCACGCGAGTGGAAGTCAGGGTGAAGTATA…	ss61516831
19	BTA-109491	4058.4	GAGTTTAAGGACTGAAATGTTTAGCAGAGTTGAATGGGAAAACTACGATTCCTCAAAAGTTCCCTCTGCATCCGTGTCCTCCCAAGGCACAAAAGGATGACAATAATCAGTACTCAGCTTAATTTTACTTTATATTGGCATTATCCCTTTCAAAGCATTTTTAGTATTAATTTCTCATACAGCATGACTTAACCTGTGATGGAATATTAAAGCAAGCAAAGCAATGAAATGCTTAAATGACTCCATTATT[T/C]CTCTTACCAACTGCCTACCGCGCGAGGCCTTCAGATGCTCCACAGCGGGCCACCCTCTTACCAACTGCCTACCGCGCGAGGCCTTCAGATGCTCCACAGCGGGCCACGGGGTCTGCATCAGGACATGCAGACGTGCCTACTTGG…	ss61516828
19	BTA-46319	4058.4	CAGGGTTCGACGGCCCCACCGCCTGTGGCCCGTGTGTGCTGGCTTAGGGCAGGAAACCCATCTACCGTGACTGACACAAAACTCTGCAGGGTTCTGTTTTTTGCTTTTGTTTTTGTTTTCTCCAGTAGCAGTAATGGATTCGCTCTGCTTAACCACAGTTTTATTACTGACTCGACTCCTGAACCGTGTTCAGATTAACTGAGCAACTGGCTGGATTGATGGCTGGGATCTGTGAAACTGATCTTGGGCG[T/C]ACACTCAGGGGCTCTGAGCAAACTTCAAATGAACGTTGATGGCCTTCCCGAGAGGGCCTCGCTCCTGCACAAAACGGCTGCACCAAAGGGCTCCAACAAGACTGATAAATTGGTGTCTCGTATTTTCGGAGAAACTCTTGAGCT…	ss61541047
19	BTA-77448	4061.3	GAATGAGATGCCTTTCCTGTCAGTGGCATTTGCCAACAGGCAGTATCCAGAATCCCCTGGCATTTCACAAGCTGTGACGGCTTTACTTCTGATCGGAAGCAAGTTTTGTTTCCGACCAAAAGTGCTGATTCCAGATTCTCTGAGACTCTGTTCGATTCATGATGGACACAAGCAAATTGAGTATCTGGGCATTTTCTTGAGGGGTTGATGGTATCTTGGGAGGCAAAGCTAACTACCAGGTATGTGGGCC[G/C]CACACTGTGTGTACAGTAAGAACATACACGCAATAAGTGTGCTCTCCATGATGAATTTAATACAAGAAACACCATGTCTGGAAGTCAACCCTGAATATTCATTGGAGGACTGATGCTGAAGCTCCAGTACTTTGGCCACCTGAT…	ss61557911
19	BTA-03306	4070.1	GGAAGTCCCAATAACATTGCTTTTGATAACTATATAACTTATTTGTCATTCCACAAAGTGATTATTTCAACAGACAAATAATTATTCACAACACCCTAAGAAATGCTGTCATTCTTTCAAGTCCTATTAAAGATATTTTAGCCAACGAGCATAAAGAGAAAAAGTTGCTGTACTTCCAAAGACAGTACTTGTTGGGGAGAGGCGGGAGATTTTATTGTTTCCATTAGTTATTTAGTTAAGGATTCTTTCC[C/A]CCCCTTTTTTCCCTTCCTACACAATAATGGAGCAAGAGCTGTGACTCTCACACATTAGACCAGAAAGAACTTGGCAGACGAAAGTAGCCGAGGATAAGGGGAAAGCTGGGTTTTGGAATTAGACAAAACCGGACTTAAATTAAA…	ss38325358
19	BTA-46322	4089.8	CATCCTTCCCTCCCCGGTTCCAGCAGTGGATGGGGGGTTCGCCTGCTCCAGGCTGTCCTACACGCCACCCCCTCATTCTTACCTCAGCCTGAGAGACTCACTGTTTATCTTTAAGTATTACAGGTCCAAGCAAGACATCATTTTGTAGGGGATGGGTGGAGGAGAGACAGTGGGGAAATGAGCCCTTTATTTGTAAGAAACAAAAGCAGTTTTAAAACTCCTGGTGTTGAGAATGATACAGCAGCTCATC[C/T]GAGCACCTCCTCATTCCGAAGAGATGTTCTTGTGGTGGTGGTAAAGCTCTCTCACATTTTCCAATCACCCAAAAGTCTTCACAGAAGGAAGCTCAAGCCAGCCATTCTTCCTAACTGCATTTATTTTGATAAGCTCACCTTGTT…	ss61541050
19	BTA-09444	4104	TAACATTATTATTTTTTTTTGTCTTTCTTTCATTTCCATTACTCTATGCTTTCCTAGAAACATAATCAATAGGTTGGTTAATCCTTTGCTTATTAGAGAAAACCAACTTCATAATCTACCTAATACAAATATATCTTTCAATATGAATATTTTAATATTATATTTCAGTATCTATTTCGGACTTTCAGTATACATTTCAGAGTATCCACAAACACGGGATCAAATAGAAAAGGCACACTCATATTTGGTT[C/A]TGAGAATGTGACCTCAAACTCTTTTCCAGAAAGGAAAATCATTGAAGAAAAAAAAAAAGAATTCCAGACAGATAAATATATGAAGAAAAAACCAAACCCAAACCATAAAAATGTCAAGTATGCATCAATTCACTATAGAGGCAT…	ss38331496
19	BTA-84891	4109	CTGGGGACAGGCTGTCCTCTACATTTCCAAATCAAAAATATTTTGCTAAATTTGTTTGCCAAACCCTCAAGGCCTAGGAATCCCCCATCTTTTCTTTTAAAAATAGGATACTGCTACCCCTGCATAAGTGTCCCAACCTCACTGGGTAGACGCGTTCTGATGTTTGGCATTTAAGGGTGAGCGCTGGTCTGCTCAGGAGCGTGCGGCAGTGGGAGGTGTTTGGGGTTCGGGCTAACCACCTTTCTCACCC[A/C]GGACACCACGTTTCCCTCAGGGCTTTCCTCCAGATGCCTCACACAAACCAAAAGAAGCCCAGAGGCCAGGTTCTGAGCAAAAAGTTTGTCTCCAGGGGCACAGGACTAAAAGTGACTTAAATTTTCCCATTCGTATTTCAGCTT…	ss61511091
19	BTA-84899	4109	CTCCAGCACTGCAGGTGCATCCTTTACCATCTGAGCCACCAGGGAAGCCCATATAGTCTTACAAAATTTTCCCCAATAAAATTATTATTATGTTAGGTATTTAAATAAATAACAGCATATGTCCCTACACAGCGGTCAGACAACGATTTGGTTTTCTTGATAAAATAACTTACGATAAAGGGAAAGTTATGTAGGGCCATATGAACACTAGGGTTACACTGAAATTCCCGTACTGTCCTTGGGACATGGG[T/C]GATGATATCCAAAGAAACACACTGAATAAGCCTCTTCTTGTTTTGAACTCTCATATGTTTACCATGGAATGCAACTTTAACCAAACTAGAACAAACTGGTCTAGAAAAATAAAACAGAACAAAATAGTTATTAGGAAAACACAA…	ss61561997
19	BTA-84898	4112	GGGTTGCCACGCCCTCCTCCAGGGGATCTTCCCCACCCAGGAATTGAACCCAGGTCTCCAGCACTGCAGGTGCATCCTTTACCATCTGAGCCACCAGGGAAGCCCATATAGTCTTACAAAATTTTCCCCAATAAAATTATTATTATGTTAGGTATTTAAATAAATAACAGCATATGTCCCTACACAGCGGTCAGACAACGATTTGGTTTTCTTGATAAAATAACTTACGATAAAGGGAAAGTTATGTAGG[G/A]CCATATGAACACTAGGGTTACACTGAAATTCCCGTACTGTCCTTGGGACATGGGTGATGATATCCAAAGAAACACACTGAATAAGCCTCTTCTTGTTTTGAACTCTCATATGTTTACCATGGAATGCAACTTTAACCAAACTAG…	ss61561996
19	BTA-84894	4116.4	CCTTCCAGATTGACCTGCCTATGTCAGCATCAAAGCGAGAAGTGACCGAGGGTTATTCTCTTTCCATGAGACTGAAGTTCTTCCATTTTTCTAAGGTTTAAAAAGAAAACACATCTTATTAGAAACCTGGGCCTTCCCAAAAATGTTATGATGGCAAATGGCATGGCAAAACCATTTTGAAGTGTTGTCTTATTTTTTTAGTGGTCGTAGTGACAGTAATTGAAAACTGTGAAAAAAAAGGTCTTCTCTC[A/G]TATTCTGCTCCGCAGGAACCAGCTGAATGAGGCCATAGAGTTATTTGGCCTGTGTTCTCTGCATTAATAAGCCTAAGACTGGAATTAACTACATGGTCCTGTCTTGTCCATCTCACTTTTTCCTACTGTGGTTGTTTGAGAACT…	ss61561994
19	BTA-84892	4119.7	AACAGCAACAAATATATATATATATATGCATATATACACACATACATATAAAATATATTCCTAATATTTTCAGCAATCCATTAACCTGATAAGAAATGTATCCATCTTACTTACAGATGTGGACGTGGACAAAACGGAAGCACAGTAAGGTACATATATAACAATAACCATAACTATATGTATATATATATAAAATGCCATAATATATATCTCCTATCTGTGAACAGATGCTCAGTACATAGTGGGAATT[C/T]TTTTTCTTAATTGGGAGAGGTTTACATAATACTTTCCCTGTCCTGTGTCTCTCAACAACGTTTAATGAGAAAAAAAAAAAGTCTTGTTTTAAAAACTCTGCATAAACTCATTTCAGCTTCTTGCTCTTGTACAAACACTCACTA…	ss61561992
19	BTA-46341	4132	GGTTCTGAACCAGGTGACCCGAGAACCCTCTGCCTTTGCTCTTGTTTTCTTTCTATTTGCAGATGCATGCGTGCTTATTCTCTTCAGTCGTGTCCGACTCTTTGTGACCCGGTAGACTGTAGCCCGCCAGGCTCCTCTGTCCATGGCATTCTCTAGGCAAGAATACTGGAGGGGGTTGCCATGCCCTCCTCCAGGGGATCTTCCACCTTTCAGAAATTCTCCTCTTTCGTGTGTAATAATTAATCTCCTA[C/T]CCTGAGTCTACGTACCCCATCCGGTAAGACGAAAGCTTGAAATAAAGCTAAAGGCCATCTTTTGTACCTTAGACAATGCTCCCTTGAGCATTTCCCGACCTTGCCCACTGGTTTATCAACCTAAAGGAGGGGAAAAAAAAAATT…	ss61483583
19	BTA-46342	4136	TGTACCTTAGACAATGCTCCCTTGAGCATTTCCCGACCTTGCCCACTGGTTTATCAACCTAAAGGAGGGGAAAAAAAAAATTATCCTGCTAAGAAAATAACATTTTTCAGCACTGTTACATGATTAATGAGTCTAGAAATTTCGTTTGAATGGTATGGTGGCGGTGTCCAGCTCTGATTAGAATCACCTGAGATGCTTTCAAAACACATTTCCCTGGGACTCTCTCCTGAATTTCAGGATCTCCAAGGGT[G/A]GACTAGTAACTCTGAGTGTGTTTCATCTGCCTCAGGTGAATCTGGGGGGGTGCAAATTTGGACACCACTCAGTGTTCTTGCCTGGAGAATCCCAGGGATGGGGGAGCCTGGCGGGCTGCTGTCTATGGGGTCGCACAGAGTCGG…	ss61483584
19	BTA-46344	4136	ACTGCCTGACACCAGCATCGGTTTTCCAGTAGAGTATGTGGGTGACAAGATTCAGGGGCACAGTCCATTTCAGCAACATCCCTTCCCCTTAAAGAGCCTCTCAGTTCTGGTTGCTGGTCAGCAAAAGCATGAAAGCCTTTATTACTCTTCACTCCATAAGGATTATGCTTTCAATAAACTAGTTTATCGTTTTTAGAACCAAAAATCCAGTTAGCAGTGTATGAATTGAAAGCTTGAAAATTATGTTTTG[C/A]ACTTATTTTCCAAGTACAATTAAATGGTTAAAAACGCAGTACTATTCACCGCTGGTGGGGGGAGGGGAAAGGAAGGAAATTAGCAATAGGAGAAGGGGGTCAGTTGTATCATTTAAATAATCCTTATTAAACAACCATTAACTC…	ss61502061
19	BTA-46348	4147	GTCCTCTCCCTGCTCCCGCCAGTGGCTCTTCTTGCCTGTTCACTTGATGATGCCAGCTGCTCTGTGTTAGCTGTTGTGCTCTACGAGTGCTTTTCAAGGTACTGGACTGCAAGATTAAAAATGTTGTATTATTTTGTGTTTTTTATGTATTATTTGTGTGAAAACTATTATAAACCTATTACAATGCAGTACTATAGAGCCAAAGGTATTAGTTGAGTACCTAGGCTAACTCTGCTGGACTTATGAGCGA[C/A]CTGGACTTAGGAACTTGCTCTTGGAATAGAACTCATTCGTATCTGGGGGACTTACTGTAATCTAAGATTATCACTCCTTTTTAAGATCAACTAATATTATCTTTAGTTACACTTGCACATTTCTGCATAGTAGTAACTAACCTG…	ss61541058
19	BTA-104736	4164.1	AAAAAAGAAGATTCAAAATATACATGCAACTGAAGAATCTCAAAAACATCGTGCTAATGACGGAATTACGAGACAAAAGAGAACATATGTGGACCCGTTTATGTAAAATTCTGGGACAGATAGAATTAATCTGTGGTGACAGAGGTCAGAGACATGGTCCTTGGGGAAGGACGACCAAAATACAGCAAGAGGAAACTGTTCTGTAAAAAACAGGAAAATTCTACCTCTTGCCCCCGGGGCTGGTAACACA[T/G]AGATACAGAGTTGTCATGGAAAAGTACTTAAAGAGCAACAAAGCAGTAGGTTGCCCTTAAAAGTATACATTCACTTTCCAAAGGCAGGTCTATTGATTTTTCAAACACTATTTTAGCTAATGCAGGAGTGGCAGTAGACATGGG…	ss61514426
19	BTA-104738	4167.1	CTCTGGAGGAGGGCATGGCAACCCACTCCAGTCTTCTTGCCTGGGAAATCCCATGGATAGAGGAGCCTGGCAGGCTACAATTCCATGAGGTCCCAAAGAGTCAGACCCGACTGAAGCAGCTTAGTACACATGCATGAATCAACTAGTCCAGTCGTCTTCCTTTAGAGATGGGGAAACTCAAGCCCACGGAAATTTTCCAAACAGCATCTTGGAAGTAACTGAGGTTGCTCTCTGTATCCAAGTCTCATGA[T/C]GGTATATCTACCGCTCCTTCTAATGGAGAGATCTCATCTGGTTTATATGAATGATTAGGAGTATCTAGCTAATATCTTACACATATGCCTTATCAAATAATGAATATTCATGAAATAACTTCAGAGTGTCTTTAAAAATAGCTC…	ss61514428
19	BTA-104739	4171.1	AATCCCATGGATAGAGGAGCCTGGCAGGCTACAATTCCATGAGGTCCCAAAGAGTCAGACCCGACTGAAGCAGCTTAGTACACATGCATGAATCAACTAGTCCAGTCGTCTTCCTTTAGAGATGGGGAAACTCAAGCCCACGGAAATTTTCCAAACAGCATCTTGGAAGTAACTGAGGTTGCTCTCTGTATCCAAGTCTCATGATGGTATATCTACCGCTCCTTCTAATGGAGAGATCTCATCTGGTTTA[T/C]ATGAATGATTAGGAGTATCTAGCTAATATCTTACACATATGCCTTATCAAATAATGAATATTCATGAAATAACTTCAGAGTGTCTTTAAAAATAGCTCATCGTTTTTCTCCATTTGAGGATTAGTGGCTAGTTCACAAAGTTAA…	ss61514429
19	BTA-104733	4183.1	TGCGGGAGACATGGTCCAGGAAGATCCCACGTGCCTGAGCAACTAACACTTTCACTTCTTAAATCTTGGCCAAAATGATAAACTCTTCCCATCTGGGGTTCAGCTTTGTGCAATTTCAAAGTCCCAGCAAAAAATACAAAGTCTCAGAAAAAACAAACACAAAATCCCACCAAATCTTAGAACAGCAGCTGCATGGAACCAGTCACTCAAGGGACTTAACGAGTCTACTTGGCGTCTACCTACCCACAGT[G/C]CATCTGGTTGTGACCAGTCCCTGCAAGCCCACAAGCTTCTGCACCCCCAGCTCGCTGGCTGATGCCACAAGATGAATCTCCTCCCTGGTTTTGTTGAAACTGTCTGGATCACTGTAGACTCTAAAGCAGTGCCTCCATCTCACG…	ss61471382
19	BTA-104732	4224.4	TTAAAGTCAGGTCTCAACATTTCAAATCCAAGCATTTTTTTCCATAAATAATAGAATGTTTGCTCCTCAGAAGAAACAGTGATGAAAAATTAGTGGAAAGAAAAACCCATTCTTGAATTCAAACCACCTCACTACCTTTCCTCTTTTTCTTTTTTTTCCACCTCATTTCCTTTTTTTGAGAACTTTTAAGTGCTACTGTTTTAGCAAATTTCAATTATATGATACAGTGTTACCAACTATGGTCACCACG[A/C]GATACTTGAGATGCTTTCCTCATGAGACCCTATTTATGTTACAACTGAAAGTTTGTCTTTTACCTATTTCTCCCTGTTTCCTACTCTGTTTCTATGTGTGATTTTTTTTTTTTTTTTTTTAAGATTCTACTATAAGTAATACCA…	ss61471381
19	BTA-104731	4256.2	TACACACAAATCTTGTCTTCCTTGGGGGTAAGAAGACAAAGGAAGCTTTTCAACAGGAACTCTGATGGCAGTTCTCTCACGCCTTCAGAAATGAGACGGACGCAGTCAGATAAACCCAGGAACAAAGTTAAAAGTCAGGAAACACGAGGCCTGCTCACGTTTTCCCAGATACTGAACAACTAGAGAGAAAACCTGTCATCACACAAAATTGGTCTTAAAGTCAGGTCTCAACATTTCAAATCCAAGCATT[T/C]TTTTCCATAAATAATAGAATGTTTGCTCCTCAGAAGAAACAGTGATGAAAAATTAGTGGAAAGAAAAACCCATTCTTGAATTCAAACCACCTCACTACCTTTCCTCTTTTTCTTTTTTTTCCACCTCATTTCCTTTTTTTGAGA…	ss61471380
19	BTA-93880	4285.3	TTTGTCCATTGCTGATTTAGAGACAGATCTCCAGGCTTATCTTGAAAATATTTACTCAGCTTCTTTCGGCGATCATTTCAGAGCTTGATCATGAAAGCATATGTTTCTCCAAAGCAAAAGATGACAGAAGAAGATGAGGAACACAGAGCGCCTGTCTGTCCTAATATTTTGGTGGAAGGTGACAGAGGAGATCAGAAAGCGAACACTGAGGAAATGGTTTTGATTTTCTGTCTACTCCATTCAGTGAAAC[A/C]AAAATAAAAGTCTAAAGCTCCATCTGTTTTCACTTTATCTTCTTCCACAGGTGCAGCCTACCTATACCTCTGGGCTCCCCTGGTGGCTCAGATGGTAAAGAATTCACCTGAAATGCGGGAGACCTGGGTTCGATCCCTGGGTTG…	ss61511661
19	BTA-93878	4286.9	GAACTGATACCCCCTTATTGCTATTATTTTGCTATTATTCCTGTGAGTCTTCATCTCAGCCCACTGTTTTGATCCATGTGAAAACCACTTACTTCAGTGGGCTTTGTGCATTCACGGCCATGTACAAAATATATAGTTTTTAAGAGCTTGTATTACGTGATTTTCTCGCCTGTAGTTTGTTATTCACCCACCCTAGAAGTGAAGCAGCTTCATCGTCCTCCTAAACTGCTGAACTTTGAAGCTTGAGAGT[C/A]TTATAAAGAGTTTGGTTGTGGGATTTTGCAGGATTTTCAGACACCCAGGTTGGGCTGAAAGGGAAGGCAGTGTCCATGTGAAGAATGCATTTCACATTCGGTAATATTTGACCCCAGATGAAGTAAAATGTGGCTTCACCTCCA…	ss61511660
19	BTA-46056	4293.3	ACAACTGATTTTCATAACCATTTTAACACCAGAGTCAGTCTAGTTTTTCAAACAGAACTAGGTGGACCAGTCACTTTTTTTCAACCTGCAGGCTGCCAGCTCTTCCAAAGAGGAAAATCCTTTTATATTGTATTCATATAAAAGATTTACCTCAAAGGAAACCTTCATCTCGGGCCCTCCCTCCTTGTAAAATGATGAAAGGTTAGTCCTTCAAGAGCACAGACAGTGCAGATGCACAGACGACAAATAA[A/G]GGCGTATCCTTGCTTACCAGACACACCTTGGACCTTTGCATTTTCCTTTTTCAGTAAGTCCTATACTGCACAGAGCTTCATGCAAATCACTGGCAGGAAATAGCAACCTAAAGTCCTTTTTAAATCATGCCAATATGCAGGTTC…	ss61483524
19	BTA-46057	4293.3	TTTTAAATCATGCCAATATGCAGGTTCAGGATTGCCTTGTGCATGGATGGTAGGAAGAATCAGTAACTTGGGCCATCCATCCATTAGAAGGTAGAAAGAACAGGGTCAGGCTCTGAAAGCTTTCTCCCAGGTGAGTATTGCAACAGGAGCATTGAGGTATTCGCATTTTGATGCCCCATCTCTTCACTCTGAAAGGAGCTTGTTTATTGCAAGTAGCAACAGGATTTAAAAAAAAAAGAATTTTGTTGGC[T/C]TTCTCCACTAATTGCTGTTTTGGCATTCTCCTGTCCACTTCTTTTTTATTACCCTAGAAAATGATGATAAATCTATAGAACGTTTAAGACTGGTGCACACCTGAAGGCAGAGCAATTTCGGTCGGTTCCAGTGAGCTTGAGACG…	ss61483525
19	BTA-07437	4294.8	TAATAGTCACTCAATACAGGCTCTCTTCAAGAATCTAAATGCGGAAAGCTATTCATTCGTAGGAAGCTGGTCGTGCGTGTTTTGTGGAATTCAGACGAATGTCCTGGGGTCAGGATTTTTAGAAAGTCATAATTCGGTCTTTAGATTTCATATGACTGTTATGCTTTAATCTGGAAAGAGCAGAAATCAGTCAGATGAAATTTGAGACTGTCTACTCTTGGTCCGTAATGGTAACTCAGATGGAACGATT[A/G]TTTTGAATCATGAAAAGGGAATTTCTTGGTGTCAGCTTATAAGATCCTGAAGTCAGTCAGAACTCACAGATACAAGCCTATTTAAACGAGGCCTCCCTGCTGCCCCTTTCTTGGAAAATGCACCTGCACTTGGTGTCATATTAT…	ss38329489
19	BTA-46059	4296.4	TTTTCAGGAAGATTTTCACGTGTTAGAATCTGATTTACAGAGTCTGCCTATGGGTTTAGCATTTCATGTTGTCAATAACGAAAAAAAAAAAGGGAAGAAAAGGGGTAGGGGATTCATGATGAAATGGGCAGCAGCTTCTCTTCCTCTTAAAGAAAACGTTAAAATGAGCAGAAGTCCAAAACCCTTATGTCTTCGATATTGAGCTTTTGATGTTAAAGGAAATTTAACTCTTACCCAACAGGTTAAATTA[G/A]ACTTGTAGGCACATTCAGTGGTCTCAGGGGGAAGAGACCAAACCTCAAGTAATCCCTAGAAATATTGAGGAGAAATAAGTTTTTAGGTGAATTTGCACTTCAGTTCCTAGAGGAAATGTACCAGAACTTGCAAAATAATCCAAT…	ss61483527
19	BTA-46358	4309.6	TGAGACACTTGGGAAGCCCCAGTATCACATAAAACTGTTGAAAAGACCATGCTGTTAATATTATAAAAACTGAGAGTGACACTGGCCAAACTTTGGGATTTTTATGCTTTATATCCTCTTATAAGACTATATCCTTCAACTGAAGACTAGCTAAGTGGTTTAGCAAAGCAAAATAAATGTAGCAAAGTAGAAACATATCTTAAAAAGCTCACTACTTGGACTGTTTTCCTTTTTCAGCAATTTCTTTTTT[T/A]AAAAATATTCCTAATCCCACTACCTTTTCCTGTTGATAAATGTGCAGGAGTGAAATGCCAGTCCCTTGAGTGAGTTGGAAACTCTTCATGTCTACAATCAAACGCTTGGCTAACGTCTTGCATTTCTTTTTGTATTTAATTAGA…	ss61541065
19	BTA-46360	4312.8	ACAGTTAAGGAAATGTCTTAAACGACAAAGGCTACAAATAAATAGCATATTTACCCATTTTATAAAGAATATTTTAAAATAAAAAGTGGGTATTTTTTATCTTCTCTGTGTCTTCCAGCTTTTCTCCCATGAACGTGTGTTACAGTTACAATGATAACAACATTGTTTCCAAAAGATCCTTCTTCTTCAGCTTGATACCAAGCAGGAAGAGCTTCAGCCTGTCTAGGCGATTCGATTCGGAGAAGGATGA[A/G]CTCATCTCCTGGGACATGGCCAGCCTTGGAGTCTTCTCATCTTCCCCACTATCAGTAAAGCCCATGACAGTTCATGAAGATGGAACACTTCCAGGGGCCAGGAAAACACGGCAGAAAGAGAAAGGGCTTGGATCCATGATCTAA…	ss61541067
19	BTA-46361	4319.5	GGGCTGGGGTCGGGGGGATAATGTCTGAGCTTTGGGAAGGAACCAGCAGAATGAAGTGCTCAGTAAATAACAGGATGGGATCGGAAATGCGGGCAGTCTCTCCTAACATTCATAGGACCCATGGGCTCCCTGCTCAAAAGCCATCCCTCCCCCACTCCTCATGGTAGGCAGAGCCTGCTGTTCGCTATAGATTTGGAAAAGGCGAACATTCTCATTTTCCTAGCCTCTCTTACAACCCAGACTTGGGCCC[G/A]TCCCTTATCTTGAACCAGAATGGCCACAGTCACCTTGAAACTTTAAGAGGAGGCATCACTGTTTGCAGAAGAAGAAAGAATGGGAACACAGGAAGCAAAAAAGCCCATGACATTGGACAGCTGCCGAATGAATCCTAGAACACC…	ss61467847
19	BTA-46363	4326.2	ATATAAGTTAATAAGCAGAGTGACAATATACAGCCTTGACGTAATCCTTTTCCTATTTGGAACCAGTCTGTTGTTCTATTCTAACTGTTGCATATAGGTTTCTCAAGAGGCAGGTCAGGTGGTCTGGTATTCCCATCTCTTTCAGAATTTTCCACAGATAACTCATGGCTTCTTTCTTATGCCTTCTCTCTCTATTTAAAATATTCAAATTATTTAACATCTTCATAAAAAGCAGGTTACACAATGATAA[A/G]TTCACAATTCTCCTCCTGTCCCTTCCAAATGTTGTCATTGTTGTTCAGTCACTAAGTCGTCTCTGACTCTTTGCAACCCCATGGACTGTAGCCCACAAGGCTCCTCTGTCCTCCATTGTCTCTGAGAGTTTGCTCAAATTCATG…	ss61483589
19	BTA-46364	4338.5	AGCCACTTTAGATTCCTCCCCACCACAAGCTGTCTGATTTGAATCATGAAATACTGGCCTTCACTAACCTAGGAATGTTGCCCATAAGAATATTAACTCTGAATTTCCTTACAGATGAAATGACTTTCTATTGCGTCTTCAAGGCTGTAACGCTGCTGTTCCATTCTGTTTTAGTCCATTATGTTTTGGAAGTTGGGTAGTTTCAATGGGAGGCAAACAAGAGAATACAGCAAAGCTTTCAACTGCAGGG[G/C]TTTACACATAAAAGGAGCATCCCTGGAACAAAGCATTTCCACAAACAACTCAATTAATACACGGACTCACGGCCCTTCTTAAAATGTCTTTTATTGGTTGTACATTTTCTGATGAGGCCAACACACCCTTCCTTTTGAGGACCC…	ss61508896
19	BTA-05949	4341.9	CACTCCTACAGGAGCATGACGTGGAACAGAGCATCCCCAGTGTGAGGTCTTACACACACGAGCAGAAACACCCAGACAAGAGTATCTGCAGTCCATTCGCAGTAGCAGCAGGAAACCGGAGAATGTCCTGAGACAGGAAGTCCAAGAGTCACCTCCTCACCGAGTCCAAGTGGGACCTGAGTTCCCGATTCCATTTTCCTTTGAAAATTCTCATTTCCCTTGAGGTGGTGGGAGGCGGGCCAGAGCGGTC[G/A]CCATAGGAACCACATAACCATCACGAGGTTCGACATCTTACCATTTCCTTGGTCAAGACCACAGATTCAAAGAACTATTTCGTGGCACATAAGGAACTCATTCTTCCTTTACTGCGCTCTTAGACCAGAGAGTGGGGAGAATTA…	ss38328001
19	SCAFFOLD212069_21366	4341.9	ACCTCCTCACCGAGTCCAAGTGGGACCTGAGTTCCCGATTCCATTTTCCTTTGAAAATTCTCATTTCCCTTGAGGTGGTGGGAGGCGGGCCAGAGCGGTC[G/A]CCATAGGAACCACATAACCATCACGAGGTTCGACATCTTACCATTTCCTTGGTCAAGACCACAGATTCAAAGAACTATTTCGTGGCACATAAGGAACTCA	ss38328001
19	BTA-46375	4356.1	CACTCCAGGATTCTGGCCTGAAGAATCATCCCATGGACAGAGGAGTCTGGCAGGCTACAGTCCATGGGGTCATGAAAGAGTCTCGCTGACTGAGCAACTTTCACTCACTTCACAGTTGTAACAGGTCTGATGTAGGTTAGGAAAATGGACAGAGTATGATCCCCGGTCTGAGAAGCTTAAAATCCTGCGGCTGTTTTAATAACACTTTTGTGACATTTTAAGGCTTTCAAGCTCCTTCCGTCTGCTGTGT[C/T]GTTTTATGCCTACAGTGACACCCTGGACGGCATTGTTCCAGCATCCCGGTTTATCCTCATCACCTCGTGGCACTGCTTCCTTTGGCCAAGGTGGAAAATCTTGTGATTTAAAACTGTCTTGACTACAGATGTGAAAGCGTGTCT…	ss61502067
19	BTA-46377	4366.2	AAAGTGAGAAACGAAAGTGTGTCCAACCCTTTGGGACCCCGTGGGCTGTAGCCCGCTAGGCTCCTCTGTCCGTGGGATTTTCCAGTCACAATACTCGAATGGGTTGCCATTTCTTTCTCCAGGGGATCTTCCCAACCCAGGGATGGAACCTTCATCTCTTGCACTGCAGGCAGATTCTGTAGTGTCTGAGCCACGAGGGAAGCCCTTAAACTCCTCTTCTGTTTAGTTATTAAGTGATGAGGCCACCAAA[G/A]AAAACATATTTTGGTGGTTTTAAAAAGATACTTAATGTAAATGTTTAAGTCACGTGATTAGTTAATTAGTAAAACAGCTAGCAACCGGAAGAAACGGTTACAAGAAAAACCTTAGCACAAAGGCAATGAATCAGAAATATGTAG…	ss61502069
19	BTA-46380	4367.8	CAGACTGTATCGATACAATTGAAGGGACAGTACATAAGGAAAACCAGGTGAACAAGAGGGTTGCCTGTGTCTAGCAGAGGAAAGTGAGATCGTTTTGTCTAGGGTGATGAGCTTTTTAGGGTTTTCGTCATGGTATCTTGAAGCAAGAGTAGAAGTAAGAGCAGACTGAATGACAGAGAACATTGCAAGGGTAAGAAACCAGGAAACAAATGTCTAGAAGAGCGGTAGAAACGATGCCTAGACTTCTGAC[C/G]TTAAAGCTGGTTGAAGCTACTAGTGAGAAGTACAGCTGGAGAATTGGGGTGAATGTATATTTTCAGTAACACATTTTCACAGGTAGGTTTGTTTATTTAATAGATTTATTTTTGACCTCCATTTATTCACTTGCCCACAAATCC…	ss61541071
19	BTA-46381	4367.8	ATTTATTTTTGACCTCCATTTATTCACTTGCCCACAAATCCTAGGGCATTAAGAACATACTCTTCTGAATTTGTAACTAGAATGTCTTGGATATTTCAAGAAAAAAAAAATGTATCATGTATAGTTTTCACTACTTGTCCTCCTCGGTTCTCCGACGTCCTAGTTTCTAGGACGTTCTATCTCCCTTCTCCCATGTCTCACTGCCAGGTTTTCAATCAACATGGATTTCACTGTAGCTCTTTGAATTTCC[A/T]ATTTAATCCATATTAAATAGGAGAAATAACATTTGTTTTCTTGATATATATATATATACACACACATACATATTTATGTATTTTTGGGATAGAACTTAGTAGAGTGGCTGTGGTGGAGATTTGGTTTAAATGCAAGAAACAGAA…	ss61541072
19	BTA-05994	4383.7	GGTACAGCTGGGGAGAGGGGCGTTCTGTTCCTCTTCTAGAAACAGCTTCGCGATTCCAGTTCCATGACCTTTCTGGCAGCCCTGAAGGCATAGAAACTTCCTGACTTCTACAGTCGGACCATTTGACAGTTTTATTCTCATGGAATTTAGGAACTGGAAAGGATCTTTGAGAACATTTAGTCCAAGCTTTACCCAGCACATCAGTCGACTTCGTTAGCAGATGGTGGAAGCTCCATTTATCTCCAGGTCC[T/C]GCCAGGGTGGATTCACTCGCGTTTCCGTTCGCTCTGGGACTCACGGGTGCGGTCGTTGTTTCAGCGGGGCTGTTGTCACGACTGTTACTCCTAGCAGTGCTTACTGGGCACTTGTCCACTCATTCACAGTCCGCTTATTAAGTG…	ss38328046
19	BTA-05993	4386.9	GAACAGACAAAAGAAATCTCGGATGTACAGTCCGGGAGTTTTAGAGGCAGCCTCGCATGTTCTTTCAGAGAAAGGTGCAGGAACAAAGCACTCTTGTGTTGTAAATAACAAGCCGGGGTACAGCTGGGGAGAGGGGCGTTCTGTTCCTCTTCTAGAAACAGCTTCGCGATTCCAGTTCCATGACCTTTCTGGCAGCCCTGAAGGCATAGAAACTTCCTGACTTCTACAGTCGGACCATTTGACAGTTTTA[T/G]TCTCATGGAATTTAGGAACTGGAAAGGATCTTTGAGAACATTTAGTCCAAGCTTTACCCAGCACATCAGTCGACTTCGTTAGCAGATGGTGGAAGCTCCATTTATCTCCAGGTCCTGCCAGGGTGGATTCACTCGCGTTTCCGT…	ss38328045
19	BTA-46408	4388.5	ATATATCTCATTATTCACGTCTCCCAGACAGAAACAGAGTTCAACGATATTTTCAGAAATACTGTATGATATCACTTATACGTGGACTCTAAAAAGTACAACAAACTAGCAAATATAACAAAAAAGAAGCAGGCTCGCAGATGTAGAGAACAAGCCGGTGGTGACCAGCTGGTAGAGGCGGGGAGAGGCGAGAGGGAGTGGGGACTGAAGGGTACAAACTGTTAGATAGAAAATAAGCTACAAGAAAAAG[T/C]AATAAAAGGAGATACAAGGACATACTGTACAACAAGGGGAACATAGCCAATAGTTATCAAAACTATAAATGGAGGATATCCCTTAAAATTGTGAATTACTGCATAGTCCATGGTGTCGGAGAAGACTCTTGAGAGTCCCTTGGA…	ss61483603
19	BTA-46409	4388.5	ATGATATCACTTATACGTGGACTCTAAAAAGTACAACAAACTAGCAAATATAACAAAAAAGAAGCAGGCTCGCAGATGTAGAGAACAAGCCGGTGGTGACCAGCTGGTAGAGGCGGGGAGAGGCGAGAGGGAGTGGGGACTGAAGGGTACAAACTGTTAGATAGAAAATAAGCTACAAGAAAAAGTAATAAAAGGAGATACAAGGACATACTGTACAACAAGGGGAACATAGCCAATAGTTATCAAAACT[A/G]TAAATGGAGGATATCCCTTAAAATTGTGAATTACTGCATAGTCCATGGTGTCGGAGAAGACTCTTGAGAGTCCCTTGGACTGCCAGGAGATCCAACCAGTCCATCCTGAAGGAGATCAGTCCTGGGTGTTCATTGGAAGGACTG…	ss61483604
19	BTA-46413	4388.5	TTGAACTTGGCTTCTGAAGCCTCTGTGCACTTGGGCTTCTCGGGTGCTCCTCTGCAAAGATGCAGCTTCAGCAGTTTGTGTGCTGCAGTTGTGAGTCGCGGGGCAGTTGTTTAGAAAGACAACATTCTTGCACTCAGGGGACATCTGCTCTGTGTCTGATCACCAGAAACTTCCACCTTTGCTAGCAAGTTGTATCATTTGAACCGATCAGCCGGAAGTGCGTTTTGGCACAAGAAGGAAATCAACACTC[G/A]ATAAAGATACTATTATAGTGTCTCTGGTGCCCTATTCAAGGATCTTAGACTGTGTCCCTCTGTTACGGATTCTTATTTATGAAGTCAAAGCTGGGCGGTACCAGTTACCAGACCCGGGCAGAAATGCAAATGAGCACGGACCCT…	ss61483608
19	BTA-46415	4388.5	GACTAAACAAACCTTTAACTGTGAAGACGTGGCGTTTGCAGCTTCAGTGGAGACAGGGAGACGTAAAGAGAGACTGGCCAGAGGGAAGGGTGGAGGTGATGTGATTTTGACAAGCTGCAAACAACGGCTGGCAGACTTTCCTGAAGGCCCTGGCTGTTCACTCTCCAGATGCTAAATTCTCCGTTTTAAGCAGACGCTCAGAGAAGTCAGACCTGAGAGTGGATCCAGGTTGGAGAGGGATGGATTAGAA[G/A]GCCGGTGGATTGCCATGATGGCAGGGTTGGCTCTGAGTTGGAGATGCGTGTGACCAGGTCCCTTGGTGTGTGCTGTTAGGGGCTCACTTGTGGAGGAGGTGGGGACGTGGGGCGGGAATGAGAGGGCTGAGCTTTGATGCAACT…	ss61541079
19	BTA-46416	4391.7	GAAGGCCCTGGCTGTTCACTCTCCAGATGCTAAATTCTCCGTTTTAAGCAGACGCTCAGAGAAGTCAGACCTGAGAGTGGATCCAGGTTGGAGAGGGATGGATTAGAAGGCCGGTGGATTGCCATGATGGCAGGGTTGGCTCTGAGTTGGAGATGCGTGTGACCAGGTCCCTTGGTGTGTGCTGTTAGGGGCTCACTTGTGGAGGAGGTGGGGACGTGGGGCGGGAATGAGAGGGCTGAGCTTTGATGCA[A/G]CTGCGAGTCCAGTGAGCTACCACCTGACACTGGTCAGAATGGCCATCATTAAAAAGTCCAGAAATAACAATTGCTGGGCAGGGTGTCGAGAAAAGGGAACCCTTCTACACTGCTGGTGGGAATGTAAATTGGTGCAGTCACTAT…	ss61541080
19	BTA-46407	4398.2	TCCTTTTGTCTTCACAACTACTCTGCAGTTTACATATATCTCATTATTCACGTCTCCCAGACAGAAACAGAGTTCAACGATATTTTCAGAAATACTGTATGATATCACTTATACGTGGACTCTAAAAAGTACAACAAACTAGCAAATATAACAAAAAAGAAGCAGGCTCGCAGATGTAGAGAACAAGCCGGTGGTGACCAGCTGGTAGAGGCGGGGAGAGGCGAGAGGGAGTGGGGACTGAAGGGTACAA[A/G]CTGTTAGATAGAAAATAAGCTACAAGAAAAAGTAATAAAAGGAGATACAAGGACATACTGTACAACAAGGGGAACATAGCCAATAGTTATCAAAACTATAAATGGAGGATATCCCTTAAAATTGTGAATTACTGCATAGTCCAT…	ss61483602
19	BTA-46404	4399.8	AAGCTTGTAATCCACGTTGCATAGGAAAGTTCCCATTTTTTGTGCAGTTTACAGTTTTTGTTCAAACTGATTTAAAGTATACAATCAGGAGGTCCAGTCTGCAAACTTCTGCTCGATTGTAACAGAGAAAACCCATCCAGGACCCCCGCACATCCCCCCCAGCACACACACAACTGCAGTGCTCGTCAACAGCCTTTCAAGAGCTGCAAACCAGGAACGTTTGCTTCCTGTCCAATAGGCAACCATTGCG[T/A]TTGTAAGTTTGATAATAAAAATGTGATAGACGGTTTGTGGTGACCAGTACGAACTGTCTCATGCTAAGAACGTCACATGTGTCACTTCCTTTTGTCTTCACAACTACTCTGCAGTTTACATATATCTCATTATTCACGTCTCCC…	ss61483599
19	BTA-21385	4407.8	GGCTCCCGCCTGAGGACTGAGTCCAGGGCCTGACTCCTCCCTTCCTTCCAGACAGCAGCGAGATGAAGAGACGCCCGAGGACTTCTTCTATTTCATCGACTTTCAGAGACATAATGCGGAGATCGCCGCTTTCCACCTGGACAGGTAGCGCTGGCCCCACGGAGGTGGTGCTGGCTGCAGAGGCCAGTCGCGAGAGGCGCCCCAGCCCGCCCACCCCCGCCTCCCCACTCCATTCCTCCTGCCGGACTTT[T/C]TTGGTGGATCCCAGTGATGCCTTCAAACCCAACACAACCCATCAGCCCCGGGGATCGCAAAACACAAGGCCTTTTAATGTAACAAGGAGTGCTTGGTAAGGAAAGGAGCCCTGCCAGGCTGCCGGTGGCTCAGTCTCCTGACCT…	ss61527768
19	BTA-21380	4410.1	TGACTGCATGTGGACAAAGCGCATGTGCTACGAAGCAGCACAGTTCCAGCAGGGTGTGAAGAAACGAAATCTACCATCCTAACAGACTCAATTACCCATCCCATGCCTCAGAAATCTGAGGAATAAGTATTAGAAATGACCTTGTATGTGTGCAAAACACAGACACACACCTAAATACACAAATGCACTTATTAAATTTAGACCAAGGAGCACGCTGATCCAGGAGTCAGAGAACCAGTCTACCCTTAAC[G/A]AAAAGGAATTCTTTGACTTGATTGAACCTTTTCCTTCCATCATTCAGTAAAAAGATCCGGTACATCTCAATTACCCTGAAAGTAAGGAGTTTAGATTCACTGACAAACTGAACTGGAAAACACTGAAAACAAACGTATTCTTCC…	ss61527763
19	BTA-21379	4417.5	AAAATACAGAACGGGTTCAGCTGTCAATTTGTGGTTGGAGAGAAGGCAATGTTAAGAAAACTAACATCATACAACTTCAACTTCACGACATCAATACACTCACATCATTAAAAAAGGATTTCATATGAGCCAGTGTTTGAGAGGGACAATTAATCTACAACCAGTATAGTCAACCCAGGAAAATGCTCTTCAATTATAGTCCGTTAAATATTCGAACTCCAGTGGGCTGCGGGAGGAGGTGACTGCATGT[G/A]GACAAAGCGCATGTGCTACGAAGCAGCACAGTTCCAGCAGGGTGTGAAGAAACGAAATCTACCATCCTAACAGACTCAATTACCCATCCCATGCCTCAGAAATCTGAGGAATAAGTATTAGAAATGACCTTGTATGTGTGCAAA…	ss61527762
19	BTA-07431	4419.2	GGTTTATGGGACCTTCCTACACGTCATCAGATCCCACTTCAGCAGTTAGAGAAGTCTGGGGCTGCTGTAAAAAATGATTGGATTATGAGACTCTCAGCTGTAACCAGAGCAGACCTGGAAACCTCTTATATTTACAGAACCGGGTTACCTTGGATATTGGCATTCAGAGGTGATCTCTTGCCAAAGAAAACCTGTATCAAATTAAAGGTACCCCATGTTATTTGGTGTACCTGTTATTTGATACATCATT[T/C]GGAGTAAAAAACAAAAAACTGGAGATGCTTAAGAATTAGCGACAGAATGGGATGCCTGTCTGCTTAGGCAATGCCAAGGGAGCCTGGGAGGAGCCAGTCGTCCCATCTCCCGCATCAGCACCAGATGAGTGTAAGCTGCTTTAA…	ss38329483
19	BTA-21384	4424.1	CTCCTCCCACTTGCAGGTCCAGCAGAGCAGAGGGGCCTCCAGCCGCTCCTACGTGGGGCCCCTCCCCTGTGCGAGCTAGGAAAGCACAGATGCGCATCTTCTTTCCAGCCAGTTGCCTGTAACAGCTCTGCTCCCAGGCTCCCGCCTGAGGACTGAGTCCAGGGCCTGACTCCTCCCTTCCTTCCAGACAGCAGCGAGATGAAGAGACGCCCGAGGACTTCTTCTATTTCATCGACTTTCAGAGACATAA[T/C]GCGGAGATCGCCGCTTTCCACCTGGACAGGTAGCGCTGGCCCCACGGAGGTGGTGCTGGCTGCAGAGGCCAGTCGCGAGAGGCGCCCCAGCCCGCCCACCCCCGCCTCCCCACTCCATTCCTCCTGCCGGACTTTTTTGGTGGA…	ss61527767
19	BTA-21181	4430.7	CACCCCGACCGCTCTGAATCATTGGCTAAACTGGTTCACCCCTTTTATAAGACAGTGACGCGGACAGCGAGCCCCTAATTTAAATGTCCTCCTCAGGAGTTCCAGCAAGGAAAGTCCTTTTTGGGAAACCACAGAAGGAAAACTCAGGGTTAGCGGTTCTCATGAAGAGAGGAGAGCGTTTCCACTTGGCTGCATTGTTTATTTACATACTGGAACTCTATCTTGGACAGGCTCCCCTTAATTATGAGAG[A/G]AAATATTTCTATATCCACCAGGCAGGGTAACTGTTCCCCTCCCCACCACCAGATGCTGAGACTGGAGCTTGGACCCGGGAAGAACCCTCCCTTACAGATCTCTGCACAGCACTTGGGACTATTTTTTGCCAACAAGACCCTGCA…	ss61527675
19	BTA-21183	4435.7	ACCACCAGATGCTGAGACTGGAGCTTGGACCCGGGAAGAACCCTCCCTTACAGATCTCTGCACAGCACTTGGGACTATTTTTTGCCAACAAGACCCTGCACCTAATCCACTTACTATGATTTGCAAAATGATGAGATTACAGAGAAATCCCATTCCCAGGGCAGAAACCGTCTCCGTGCAGAAAGAGCTGCCCAGGGGTGTCTAAACTGTGCATACAAACCCAGCTCCCAGGTGGACCAGTCTTCACCGC[T/C]CGTTCTGCCCCACTGGGCTCCGGGGAAGTCTTTTTCTGAGACTGACGCACTCCCCCCGCCCTTGCGTTTGCTGACAAGTTACCGTGCCACCTAACACGCTTCTATCACCTGTCTGCTAGGGGAGCGTGGGGCTCTAGTTTAAAA…	ss61527677
19	BTA-29633	4437.3	AGCAGCGGCCAGGACGACCCAGCATCCCAGGGGCATCCTCAGCCCACCTGCGCTTTTTTAAATTGGAGGACAATTGCTTTACAATGCTGTGGCGGTCTCTACTGTACATGGGCTCGAGTCAGTCACAATTACACATATACCCCTTCCCTCTTGAGCCTCCCCGCCCCCTCATCCCGCCCCTCGAGGTCATCACAGCACCCAGGGGAGCTCCTGAGCTGCACAGTGGCTTCCCACTGGCTCTCTGTTACAC[T/G]CGGTCGGGTATGTGTCCATTCTGGCTTCTCAGTGGTTCCTCGCCTCCTTCTCCTCCTCTGTCCACCAGTCTGCTCTCCACCTCGGTGTCTCCATTTCTTCTCTCTAAATAGGAACCTCGAGCCTGTCTTACAGAGTGAAGTCAG…	ss61532186
19	BTA-29634	4440.7	TACATGGGCTCGAGTCAGTCACAATTACACATATACCCCTTCCCTCTTGAGCCTCCCCGCCCCCTCATCCCGCCCCTCGAGGTCATCACAGCACCCAGGGGAGCTCCTGAGCTGCACAGTGGCTTCCCACTGGCTCTCTGTTACACTCGGTCGGGTATGTGTCCATTCTGGCTTCTCAGTGGTTCCTCGCCTCCTTCTCCTCCTCTGTCCACCAGTCTGCTCTCCACCTCGGTGTCTCCATTTCTTCTCT[C/G]TAAATAGGAACCTCGAGCCTGTCTTACAGAGTGAAGTCAGAAAAATAAATGTCCTTTGTTAACGCCTGTGCTTTTTCTCCTAACTCTCCAAGAGCGGGTCCCTCAGGATTCCCACCGCCCTCCCCGCCTCCGCACAGTGATGTG…	ss61532187
19	BTA-07433	4443.9	TACAGAACCGGGTTACCTTGGATATTGGCATTCAGAGGTGATCTCTTGCCAAAGAAAACCTGTATCAAATTAAAGGTACCCCATGTTATTTGGTGTACCTGTTATTTGATACATCATTTGGAGTAAAAAACAAAAAACTGGAGATGCTTAAGAATTAGCGACAGAATGGGATGCCTGTCTGCTTAGGCAATGCCAAGGGAGCCTGGGAGGAGCCAGTCGTCCCATCTCCCGCATCAGCACCAGATGAGTG[T/G]AAGCTGCTTTAAATTGCATTGGGGCTTCTTATTTATATACGAGTGGGAGTGTCCGTCACTGAAAGAGGTTCCCTGGAATGCTCGTCAGGCCCTAGTGATTTTGAAGCAGCCCCCAAAATTGTGCAGAGACGGCAGGAGGACTCG…	ss38329485
19	BTA-07434	4443.9	AGTGTAAGCTGCTTTAAATTGCATTGGGGCTTCTTATTTATATACGAGTGGGAGTGTCCGTCACTGAAAGAGGTTCCCTGGAATGCTCGTCAGGCCCTAGTGATTTTGAAGCAGCCCCCAAAATTGTGCAGAGACGGCAGGAGGACTCGTGGGGGCCATCGGACCCCAGGCCTGCCCTGAGGCTGCAGGCACAGCGATGGGTAATGAGCGGGCTTCTCCATCTCAGCCATGAGGGTCAGAGGCCTGGTAC[G/A]TTCTCATGAGAGGGACTGTCTCATTCACGCCCTCGCTGGCTGCGATCATCTATCCGGAGAGTCTAGACACTTCTCTCTGTGCCTGTCCTGAAGTGCCAGGCCCGTTACAAACACTGGCCCAGAAGTCTCATCTCTACCCACATT…	ss38329486
19	BTA-29628	4443.9	ACTGAATACGTTCTGAAAGCATCCTGTTGAGTGCCTGCGTGGCATTCCAACGCTGGGACACCGGCTTGTTGCTGGCGGGGGTGGGGCGCGCCAGGAGCCCTGCGGAATTTTCCTCCGTCTCCCTCCTCATGTCCCCTGGTGGGACAGGTGCGTGGTCCAGGACAGGAGGAGGGAGGCCATCCTGTGAGACCTGGTAGCACCCCCTCCCCTCACTGAGCTCAACAGTCAGAGGAAACTGGAAAAATCCAAC[T/C]AAAAAAGTGCTGTCCCCTCATCTCCACAGAAAGCGTTCTTGCCCGCCATGCACATAATGCATTTAAAATTTGCACTAAAGGTACGCGACCTTTCTTTGCTGCGGTTACCGGTCCTCCTTGGCCTCTCTCATCTCCTCCAGGTGG…	ss61532181
19	BTA-29635	4443.9	GCCCCTCGAGGTCATCACAGCACCCAGGGGAGCTCCTGAGCTGCACAGTGGCTTCCCACTGGCTCTCTGTTACACTCGGTCGGGTATGTGTCCATTCTGGCTTCTCAGTGGTTCCTCGCCTCCTTCTCCTCCTCTGTCCACCAGTCTGCTCTCCACCTCGGTGTCTCCATTTCTTCTCTCTAAATAGGAACCTCGAGCCTGTCTTACAGAGTGAAGTCAGAAAAATAAATGTCCTTTGTTAACGCCTGTG[C/T]TTTTTCTCCTAACTCTCCAAGAGCGGGTCCCTCAGGATTCCCACCGCCCTCCCCGCCTCCGCACAGTGATGTGGCAACGAGGGTCCCGTGGGGATGTCATTGGGGCCTGCAGGAAGCAGGCGTTTCTGTGTGTCTGCTCGACCC…	ss61532188
19	SCAFFOLD245209_18582	4447.1	AGAATTAGCGACAGAATGGGATGCCTGTCTGCTTAGGCAATGCCAAGGGAGCCTGGGAGGAGCCAGTCGTCCCATCTCCCGCATCAGCACCAGATGAGTG[T/G]AAGCTGCTTTAAATTGCATTGGGGCTTCTTATTTATATACGAGTGGGAGTGTCCGTCACTGAAAGAGGTTCCCTGGAATGCTCGTCAGGCCCTAGTGATT	ss38329485
19	BTA-12079	4450.3	AGAGAGAACCAGAGGAGAGGTGTTGCGGTAAAGGACGCGTGGTTCAGCTGGAGTGAAGGAAGCAGGAGGGGCAGGCTGGCTTGAGGGGGAGGTTGATGCCTTGAATGTTGGGCGGAGGTTTGAACAAAGTTTTGTTTCCCGTGCTTTAGAAAGGGCTGTGCCTGGGGCTTCCCTGGTGGCTCAGAGGTAGAGAACTTGCCTGCCCAAGCAGGAGACACGGGCTTGATCTCTGATCTGGGAAGATGTCGTC[C/T]GTCATGGAGGCACTAAGCCAGTGCACCACCACAGGCTTATCTTTGAGCCTGCGCTCCAGAGCCAGAGAGTGGTCCTCACTCACAACTAGAGAGAAGCCTGCGCAGCAGCAAAGACCCAGCACAGCCAAGAATAAAATGTGGATA…	ss38334131
19	BTA-21185	4467.2	CAAGACGTCTGAGCTGTTCGGCTGTGATTGGGGTGAGGGGCAGGGTGGGGACACATGCTGTAATTGCCATTCCTTCAGAAAGCCGAAAGGAAACCGCTTGCTTTTGTCTTCCTTTTGGCTTCTTGCAGCCTGCACCCGCTGCTCGGCGTGTCTGACTTTGAGCTTGGATTTTTCTAAAAGCATTTAGGCTTTTGCTTCTATAATGTCAAGCCCAACACAGCCCACACTCAAATGCGGGGAGGCTAAGGCT[C/T]CAGTCTTGCAAAGCAAAACAACGACAAGAACAAACTGGCTCAAAATCACCCCAGAGGACCCACCAACTGGGACGGGTTGATGGGAAGAAAGCCACAAAGCCCGCCCTGCTCTGGGATCCCCCAGGGATCATTCTTGGAAGATTG…	ss61527679
19	BTA-01614	4474.4	CGGACACCTGCCTTGTGTATGGGTCTGGGTGAATGGCTGAATGCCGTCCTCGCCCTCAGGGAGCTTAGGTCCAGAGCTCTGGGCAGGGGCTTCCTCCGCTGGGCAGGTGGGGACTCGGGTGTGGACACAGGCATCCAGGAGGGCCCCACAGCAAGGCCCCATGGTGCCCCTACAGTTCAGAGTCACAGTCATAGCTGGGACTTTTCTTTTTCTTGCACGTTAAGGGTCAAAGACAAGCAGTTGATGCTCC[C/T]GGGGCCCTGGGTGGCTCTAGCGGTAAAGAACCCGCCTGCCAATTCAGGAGACGTAAGATACAAGGGTTCCATCCCTGGGTCAGGAAGATCCCCTGGAGGAGGTCATGGCAACGCACTACAGCATTCTTGCCTGGAGAATCCCAT…	ss38323666
19	SCAFFOLD130131_22718	4477.8	GCAAGGCCCCATGGTGCCCCTACAGTTCAGAGTCACAGTCATAGCTGGGACTTTTCTTTTTCTTGCACGTTAAGGGTCAAAGACAAGCAGTTGATGCTCC[C/T]GGGGCCCTGGGTGGCTCTAGCGGTAAAGAACCCGCCTGCCAATTCAGGAGACGTAAGATACAAGGGTTCCATCCCTGGGTCAGGAAGATCCCCTGGAGGA	ss38323666
19	BTA-105913	4482.8	GGTCTCCAGGAAGGCCCTGCAGCACCTTGAACTCTTGTCAAGGAGTCTCTTCCCCCGGTGCTGGGACACTGCTGGTTCTGCCTGCTCCCTCGTGGAGGGCGGGCACAGGAGGAAGGACGAAGGGGCTGAGAGACCGGGGTGGGGACGGGGACCCTCGAGGGGGCCGTGCCCGGGGTTCTGCTGGGGAAGGGCAGGGTGGAGATGAGACTGCGGGGGTGACAGTTTTCTGCTTAAAAGACAAAGGACATGC[A/G]CATCTCCTGTATTTTTCTTCTTTGAAATAAATCAAGAAACAAAAGTATAGTTTTTTATTGTGTCAGAAACCAGACAATATGTCATCACAAATAATAATGTCATATGTATATACATGTTTCAGGTGTGTGTATAGAGAGAGAACT…	ss61471720
19	BTA-105914	4482.8	CCTTACACTCTGAACAGTGCTGTGGCCGCAGGAGCTGAGATACTGGCCCAGCACGTCGCTTTTCAGCATTGTGCTGTGGTGATCTGAGTAAGTTACAGTGACCTGAAAGGCATTTCTTTATTAAGCCACTGAGGATAGCACTGAATCTGAAGAACCCGTAAGAAGCAGACAGAGGGGAACTCTTTCAGTTGCCAAGTAGCCGTTCAGGTTGCTCTGGGGGAACCCCGGAATGACAAGGTTCAATAAAGAA[T/C]GCTGTATCAATTACTATTTTAAGTAAAAAGGTGAACTAGAAAAGAAACAGGATCCATTCGAACAATCCCATGCGATGACAGATACAATACACGGGAATGATGGCGAGCAGAGCGCAAGGGATGGGACGGGAAGATGCTGAATGC…	ss61471721
19	BTA-105521	4486	CTTTTCACTTTCATGCATTGGAGAAGGAAATGGCAACCCACTGCAGTGTTCTTGCCTGGAGAATCCCAGGGACGGGGGAGCCTGGTGGGCTACCGTCTATGGGGTCGCACAGAGTCGGACACGACTGAAGGGACTTAGCAGCAGCAGCATCACCTACAAAGCTAATTTAGTGGTGAAGTTAAACACCACAGAAGGCACCACTCAGTAAGTCAATATTTCTGCCCAGTTAAACCATGCAAACACATTGAGC[T/C]CCATTCATACTTTGAAATCTTCTGTCTTAACATAAAATATGTCTTATTTAAATAAAAAGATGATATTCATTTTAATGAGGTGTCATTTTAATTTCCATCAAAGTAATGAAATAGCAGTGAAATTTTTCAGCACTTGAAAAAGAG…	ss61514819
19	BTA-105522	4486	GAAGGCACCACTCAGTAAGTCAATATTTCTGCCCAGTTAAACCATGCAAACACATTGAGCTCCATTCATACTTTGAAATCTTCTGTCTTAACATAAAATATGTCTTATTTAAATAAAAAGATGATATTCATTTTAATGAGGTGTCATTTTAATTTCCATCAAAGTAATGAAATAGCAGTGAAATTTTTCAGCACTTGAAAAAGAGAAGGGTCTGCTCCTCAATAATATAAGACCAGTATTTCCTTTTACC[A/G]TGATTCCAAATAATGTGCCCTGTAAGAAGCAAAAAAAAAAAACGACTTTGAAGATTATTTTTTCGGTGGGGCTAGCTGTGGAGCTGAGTGTAAACGCATCACTCAAATGCCTTAAAGATGTGCCTCCGTGAAGATAAAAAGGTG…	ss61514820
19	BTA-105515	4488.6	CTTTCGAGGAAGGTTTTAGATTTCTGGAGAGGCTTGGACCTGGAGAAGGGAAGAGTCCTGTGACTCCACCAGGCGTGGCAGACACTGGGACCTTTGTTCCCAGGCAGAGACTTGCATCTTCATTTGCATTTCTCTCAGTGATTTGTTGCACTTGACGCTGCTGCAGAGTTGTGACTAGTCAGCAGTGCTGCTGGAACAACACTGGATCTTTACGCTCGTGTGCGTTTTAACAGCAGCCTTAACAACAAAT[A/G]TTCATCGCAGGCTTCCTATGCGCCAAGCTCTCTGCCTGATCCTGTCCATTGCATTATCTCACTCAGCCCTCCAACCCCCGACGAGGATTAACTTTCTTATTGGAAGTGGTTTTGACCTTCTTACCTCGGTCAGAAAATGCATTT…	ss61471585
19	BTA-105523	4488.6	AAATAGCAGTGAAATTTTTCAGCACTTGAAAAAGAGAAGGGTCTGCTCCTCAATAATATAAGACCAGTATTTCCTTTTACCATGATTCCAAATAATGTGCCCTGTAAGAAGCAAAAAAAAAAAACGACTTTGAAGATTATTTTTTCGGTGGGGCTAGCTGTGGAGCTGAGTGTAAACGCATCACTCAAATGCCTTAAAGATGTGCCTCCGTGAAGATAAAAAGGTGGGAAGAAAATTTCCTTTTTAACTC[C/T]GATTTATTTATAAAATGCAGTAAATTTTCCTCGTCTGAGTATATAAAGCATAAAGAAGAAAGAAGCTGCATTCTTATACAACCACAAGCCAGTTCAGATTAAAGGATGTTCTGAAGACCATGATTATTCCAAACAAGCAATAAA…	ss61514821
19	BTA-105524	4494.1	TTATTTTGCCATTTAGTATATAAACTTGGGTAAACACTTAACTCTTCTAAATTTCATTGTTTTATTTTGTGAAAAAATAATTTTTTATAGTTATATAATGAAATGAAATAATGTATGAACTGCTCTAAATGTAATGAGTATAGAAATCACTCAATGTTCACTCTTTCCTCATTTGCAAAACCATTAAAAATTATGGTTACATTATAAAATGTTATAGTCTGTAGCAACATCATTCAGTAAAGTACTAGAA[A/C]ATATCTACTGTGGCTTTGAAATACATTTCACATAATTTAGAAATCATTTATGATAAGCAGAAAATTTTCTCTCAGTGATAAATGTTACATTTATATTTGGTAAATAAAGAGAAATTTGCCTACTTAAAATTTCGTGTGCTTGTG…	ss61514822
19	BTA-105530	4500.7	GTTGAGTCCATTTTCCATCATGAATCTCTATTTTCAGAATTTTATTACTAGCCGATAAATTTTGTTTTTTTGTTTTTTTTTAAAGGAAAAAAATCAATTCAGCTGTTTTTAAGTGATAGGAATGTAAGAAAGAGAGCTTAGGGGTTTCAGATGCTTTCCTCCTCTTAAATGAAAACAGATTAAAAGTAACAATAACAACAATAAGATTTAGATCTTAGGACATTCAGAAGTTCCTCTGTAGATTTTTTTG[A/G]AGGAATTTGGGTAATGATATATTTCAGTTGTTATATTTAAAAATGGACTATTATACAGGCATTGTTTAGCAAAGGTTTTTTTTTTTTATGATACCTAAGCATACACATTAAAGTATTTATATATATTTATATATTATATTTGTC…	ss61471588
19	BTA-105528	4508.8	CAGGGGCCCTCGGGCGGCCGCGCTCTGCAAGGACGTCGTGGACTCAGAGGGTCAAGCAGACTGCTTCTGGGTTGCCTATAATTCTTCCCCTAACTCCTGAAATAGCGACAGAAACACTGCGTTTCCCCCTATTACAAAATTTCTACTTTTACAAACAACGCAGGAATCCCAGCAATGCATTGCTCAGGAGGAGGCAAAATACCTATTTCACACTGCTGTGAAAAGAAGGTCAGGAATGTCTCCTGTTAAG[G/C]TAAGCGGGGAAACCACACCGACAATCCCCCAGGGTCTCTGTGAAAGCCCCCCGTGTTCTGTGGGCGCCAACGTGCAGTACCCTGCACGCGGCACTGACAGATGGAAACAGTGCTTCAGTTGAATAAGGGCTTGCTTCCCGTAGG…	ss61471586
19	BTA-46010	4532.6	ATAAATCCAGCCTGGCAGCTCCCACGCGGGCCCCAAGCCCAGGCGCACGGCGGCCTCAGGCAGCTGTCCTGCCAGCCAGCCGTCACATCGATCTCTGTCGGCGTGGCGCACGGGGACTCACTTCACTTTTCAGGAAGACCTGGGCTTCCTCCTCCAGGCTCTCACCTGGGAAGGTGCAGGAGGCGGGCTGCCTTCCTGAACACAGCGGGAGGAGACCAGGAGTCCTCACACCCTAAAATCCACGCGCAGC[T/C]GAGGACCGTGCCTACGATGGCAGTGACAGTGACACCAACACCGCCTCCTGCCTGGCAACCACCCCTGTATGCGGGAGCTTCCTCACAACCGACATCTCTCCTGTAAGTGACACCAACACCGCGTCCTGCCTGGCGACCACCCCT…	ss61540848
19	BTA-13718	4547.4	CTATATTTGTGAAGGCTCTTGTTTCTAACTTGCTTCTATGATTAAGTTCTAGCTTCCTTTCCCTTGCAGAGCTTCCTCTTCCGCACCCCCGCTCTGTGTGTGCCCTGCCTTGGCACTAGAGCGGCTTTATTAATTTTTTATTGCAGTAGATCTAATTTTGAAAGTGAATGGCTACTTTACATGATCAATAAGGCATATATATGTATAAATACTTAATTCTACCTGCAAACAGAAGTTTTAGTTTTGTCTT[G/A]GAGATAACATTGAGGTGAGACCCCCCTGCCCTTGGCCTCCGAGCAGCATCTGTGCCCTGGTCCTGCGTCACTCTCCCTCCTGGGGCTGCGGGGACCTGCCGGCTCCAGGGGGCCCAGGCCACGGGTGCCGCTGTGGCGTCGTCA…	ss38335770
19	BTA-46048	4559	TCTGTGTTTCCACAAGTGCACGAATGTTACTCAGAAGAACGTGCCCGTGAAGCAGGGTCAAAGCCATGAAGGGACTCAGCTTGCTCCTTTCTCTCCCAGGGCGATGTATTAAAGAGAAGGAAATCAGTGAATTGGCCATAAGAGGGCAGAGCTGCTGGCTCTTTTCCTTATGGAAGAAGCACTTGAAATTTGCAAAAACAAAACAACCGCTTCTTTGTGGGTACAAGTCCCAGGCTGCATGGACAAGTGA[G/A]TAATTTGATACGGAAGGAGGTAAGTGCCAGTGTCAGTCACCCAGTCGTGTCAGACTCTTTGCGACCCCATGGACTGTAGACCTCCAGGCTCCTCTGCACACAGCATTCTCCAGTTAAGAATACTGGAGCGCGTAGCCATGCCCT…	ss61540870
19	BTA-46020	4577.4	CATCACCATAAACGCCGAGACTGAGAGCCTCGTGGCAGAGCTGTTCTCCTGCGTTCCCTTACCCTGCTGCTCTCCTTGGGGGCGCCCTTCTCAATAAAATCTCTTGCTTTGTCAGCACATGGTGTCCCCTCAGACAATTCGTTTCCGAGTGTCAGACAAGAGCCCAGTTTCAGGCCCTGGAAGGGACTCCCCTTCTGCAACAATTATGACTGGGAGGGAACTTCCTTTTACCTTTGTTGTTACAAAAAAT[T/C]GGAAATCAGGAACTGGATGTTAGATTACAAAGAAGAGAGAGAGATAAATAGGCACAGAAATAGCAGGATTTGGGGGGGATAAAATGTAAGACAGCACAAGCAGATATTGTCAGGTCAATTAAATGGGGAAAACTGTAGAGTAAG…	ss61540854
19	BTA-46021	4579.1	TCCCCTTCTGCAACAATTATGACTGGGAGGGAACTTCCTTTTACCTTTGTTGTTACAAAAAATTGGAAATCAGGAACTGGATGTTAGATTACAAAGAAGAGAGAGAGATAAATAGGCACAGAAATAGCAGGATTTGGGGGGGATAAAATGTAAGACAGCACAAGCAGATATTGTCAGGTCAATTAAATGGGGAAAACTGTAGAGTAAGCACGTGAGAGTGATCACCACAGGTGGAACCACAAGGATATCA[G/A]CTGGGGGAGGGAGTGGGCCTGGACTGGCTGCCCTGAAGCAGAAGGAAGGAGGGAGGGAGGAGAGACTCTCACTGTCAAATAAGGGATGTCCGGGTCACTTCTGCATTTCCAAAGTTTTAGCTACTGGGTGAAAAAGGCAAGTGA…	ss61540855
19	BTA-46024	4591.4	TCAAAAATTACAACAGTGTAATTCTGGTACAGAGACACATAGACAGATGAGGCAGAAAGCCGAAGTCCAGAGACACTGCAGAGTATACTGAAGAAGCGCGTCTCAGAGGTTAGACTCTAAAGTTATCGTGCAAAGCGGAAACCCACTCAGATCAAAATCACCCCCGAAAAAATCCGAGTCACGCCAAAGTACTAGAAACTGAATCCTTGGAAGCTCAGAAGTCAGAGTTAACTTCTATTGTTTCTCTTTG[C/T]ATTTCAGTGCTGTTAGAAAGAATTTAGTATTTGACAAGAAAGCTACTATTCTATTCCGTGAAAATGCAATAATTTAATAAAGAGCATGAAAACAACTGGCTAAATATTTGGAGAAAACTGAATCATAACCTCAAGCTTACACTG…	ss61483509
29	BTA-65690	0	TGTATGGATGTGAGCAGATAAATTCACCTCTGCTTGCCTCAGTTTCCTCATCTGTACAATAAAGGTTAGAAGAGTTAATACTTGTAAGGGGTTCAGAGCAGTACCTGGCCCATAGCAAGTGCTCAATAAATGCAATTATCCACTATCTTTAGTCCTTCTTTTTTCATTGTCAAATGCCAGTGTAGCTCAGACATCATTTTTTGTTATCTGTCCATCCATCCAGCCATTCATCCATTCATTTAGCAAGTAT[G/A]TTTGCACACTGACTATGTGTCTGGTACTGTGCTGGGTGTCAACTACACAGAAAAAGAGTAAGACATGGATCCTGTGCTGAGTAAATCCATGGCATTGTGTGTGTGTGTGTACATGTGCACACATGCTTGTGGGTAAGAGGGTCA…	ss61551681
29	BTA-65705	1.8	ACTGAGAAATGAGCCTATGATGATAGTTTGCCCTTTGTTGCTGTTTTGTTGCTAAAAAGTCATGCCTGACTCTTTGTGACCCCAGGCTCCTCTGTCCTTGGGATTCTCCAGGCAGGAGTACTGGAGTGGGTTGCCATTTCCTTCTCCAGGGGATCTTCCCGACCCAGGGATTGAAAGATGGCAGATGGATTCTTTACCACTGAGTCACCTGGGAAGCCCTAGTTTGCCATTTATATAGCCATTAAAGTAA[C/T]TCAGAATGGTAGCAGAGCTTGGAGTAGACAGAAATTCTTTACCCAGTAGATGGTACTTTTAAACAAAGTTGAAGGATGGATGGATAACTAGATGTCAGGAGCCTCAAAGAAGGTGGTTTTTCACTTTTGCGTTTCTACATGACG…	ss61468616
29	BTA-109602	24.1	ATATATGTATACAAATGTATATAAGTACATGTATATTAAGGTTGTTAATTACCAACCAAGGACTTAGAACAGTATGTGGTAAATACTTAATAAAGATGGTGATGATGATGATAATGATAATGATGCATGGTTGGAAGAAAGATAGGAAGGTTCTTGGCTATTAAATCTCAATTTACATTTAAAAAAATCTTTCTTATTAAGGTCTGACTTCTTTGGCAAAAGATTCAGCAAAGGAAGGACTACCTTGGAG[A/G]TGGGTGTTTTAACTGAGTCTTATCTTTTAAAGAATGAGGTTGTTTCTAGGCTCTGGCCTGGGAATAAGGGATGACCGTGGGATTGTTGCTCACTGCCTGCCTTGATCCTGTCTCTAGGGTTTTCAGCCTTGCCCTTTGGTGATG…	ss61498346
29	BTA-109603	35.3	TCTTGAAATAGATTGTTTCTCTAGGACTGAGCCAGAAGTGTACCCTCTTACCACGCATGCTGGACAATAGCTCTGAGGAGTGGAGCCTGACTCAGGGCTGGTCTGAAAATATCACTCCAAAGTCAGAAGAAAGTTGTGGAAACTATTAGATTTCAGCAGAGGAAGTCATCATTCAAGATGATGCTTCAGCAGGAGAGACAAATTTATATCTTATTATGTGAGCTGCCTCTACTATGTCTAGAAACTTCCT[C/T]TTAAACATTAATTTGGAAGATGGTGGGCCACTCAGTCTCTGTAAACACACAATTTCTGAAAATTCATGCTGTAAAAAGAGAATTTTGAGTCATGACTACACAGGTCATAGAAAGGTTCAGAACAAAAGGAACTAGACTAAACAG…	ss61516912
29	BTA-66450	62.6	CAGGTTAGCTCTGTGTATCTTCAGACTTGCTGTAGCTTATATTTATCCATTGTCTCTTATATGCGAGCTGTTATGCAAGGCATTTTTCATGTTAGCTCATTTAATCTTTATATTGTCTCAAAGAATCTCATGATATAGATATTGCCAATATTTTCACACCTTGAGGACTGAGAAACTTGAAGCTCGGTGATTTTTGTTAGGTAACTGATGTCTCTACATCTTGTCAATGAACTTGAATTCAGGTCCTGAA[T/C]AGCATATTGAATCATGGGTTTTAGCCATGCCTGTCTTTCATCTTCTCCTGAAGTCCAGTATCATCTCAGAATATTTTTTAGATCTTGAATTATTTATTTTCCTTTTGTCATTTAGACCCTAGCTTATAGATCAAGTTTCACATC…	ss61552057
29	BTA-66449	89.2	TACAATCACTGGGGGTGCAGATGAAAAGCCCTGACTCTGCAGGGGTCCACAGTCACAGGTACAGGACTTAGAACTTGAATTATAAACCAGCAACCCGCGTGCTTCCCACGTACCCTGATTTCTGAGAATCCGGGTACTGGATTGTAAGTTTCAGCTGATGACCTTTCATCCCTCTATGCACTAGAGTGATGACGGGCGTAGAAGAGCATGCTCAGTTGAGGAACCAGCACGCACAGATGTGAAAATGCCC[G/A]CTTCCTCTAGGGATGGGAAAGGAGTTTGCTGTATTGAGAGCTCTTGGTGGAGGTCAGCAGGACAAGAAGCCAAGGGTGATGCACAGCTGATGAGAAGCCTTGCAAGCTTTGAAAAGGAGGGGTTTTTTCCTTAATTGAAGTTTA…	ss61552056
29	BTA-03053	141.9	CTACACCAACCCAGCAACTCTTAGAACTGCCATTTGTTGGGCACTTACTACACGCCAGCAGGCGCCATAGTAAACTCTTTAAATATGCATTGTCATAGTTGATCCTTATAACAGGCATGAAGCAGCTACTGTCAAGTTCTCCATTTTACAGATAAGGAAGTGCAGCTTGGGGAAGGGTAACCTGTCCACAGCCACTCGGCCAGTGAGGAGCGAAGGCAGCACCTGAACCCAGATGCTGTGGCCGCAGAGC[G/A]CATACATTTAACACCTCCTCTCTGCTACCTCCCCCTGCCATTTCTCTGAACTTCTCTGGAGTCGCTTGCACCCTCATCACTCTTAGTGATCTGTTTTATTGGAAGTAATCCCTGAAAATCCCCATGCCCATGCCCAGGACTGTA…	ss38325105
29	SCAFFOLD155699_9849	160	GATAAGGAAGTGCAGCTTGGGGAAGGGTAACCTGTCCACAGCCACTCGGCCAGTGAGGAGCGAAGGCAGCACCTGAACCCAGATGCTGTGGCCGCAGAGC[G/A]CATACATTTAACACCTCCTCTCTGCTACCTCCCCCTGCCATTTCTCTGAACTTCTCTGGAGTCGCTTGCACCCTCATCACTCTTAGTGATCTGTTTTATT	ss38325105
29	BTA-66446	174.6	AGTCCATGGGGTCGCTAAGAGTCAGACATGACTGAGCGTCTTCACTTTCACTTTTCACTTTCATGCACTGGAGAAGGAAATGGCAACCCACTCCGGTGTTCTTGCCTAGAGAATCCCAGGGACGGGGGAGACTCGTAGGCTGCCGTCTATGGGGCTGCACAGAGTTGGACACGACTGAAGCGACTTAGCAGGAGCACCAGTGGCATTCTCCTTCTCACTCTTCCTCTTGCTCTATATGATCTCAACAGTG[C/T]CCAAGGCTTTTGGCCAGTGACTCTCAAAGATCTGCAGACCAGAGTTTTTCATCTTTGGTACTACTGACATTTTGGGTGGGATAATTCTTTGCTGTGAAGGGTGAGGATGTCATGTGCTCTGTGGAACGTTGGGCAGCGTCCCTG…	ss61488744
29	BTA-66438	183.6	GCACTTAGAATGGGAGAGTTTGTTTCTAGGCTCTAGATATAAAAAAGGAAAAAAGGAACAAGGGTGATCAGGCCCCTTGCTCCAGTAGAGCTGGTGTTTGGTAGCTGTCCAGGGGTAGATATGACTTGGCATCCGTCTGAGGAATTACTGGTCTGCACATTGTCGGATATTTACTTAAAACACATAAACTATGTTGTCTGTCATCATGCCTATAACCAGGGGCCCTGGAGTTAGAAATTAGTTCACATCT[T/C]AGCCCTGCCTGCCACTTACAACACTGCGGCAAAGTATTTAACAACGTTACTCCTCCGATTCCTCATTTGTAAAATTGGGACAATAATTTATTCTTCATGAAGTTGTTGAATGGTAAGTAAAATAATTCATATAAGGAACTTAGC…	ss61503533
29	BTA-66437	190.2	TGGGACAACAGAGCATCATGCTAAGCATCTTCCTGATCTCAGTGTTCGGCACGACTGCATTGGTCACACGCTCGTGAAGCTGACCCTGCCGGGGGCTGACCTGAAACCCCGTGCCTCCCTTTTCCCAGCAGCTCCACGTGGTACTGACATCTCTGTTGACAGGTTCTCATTTCTTTTACGAACTATTCAGTCTTGTTACCAGTCTCTTTCTGTTGGCGTCTTTGGTCCATTTAAATAAAATGAATAGGAC[A/G]GTTATCCATGTCCCTGTGGTCCCGCATTTGCCCCAAAGAAAAGCAATTGTGTTTCTTTTAGCAGTAGGAAATCGGGGAGAAGCTGGGAACCATACTGTACTCTGTGGGGAGGAGACCAGAGTCCCAAGAAACGGGTTAAAAAAG…	ss61503532
29	BTA-66411	209	CACAAAACTGAATCAGGTTATAAACCTGTATATGCCCACACCATCTTACAGTCTAGGTAGCAAGTTGGAAGTGGCTACAGAGATTGTTAGCAGAGGGAAGCTAGCCCATCCCAAATAATTTTCAAAATTTTAGGCTTTAACATCTCATTATTACTATTCATTACATTTTCTTAAGATACATTTTTCTTAATAAGTGACTATGAGAATCCGTATTTAGGAAGAGGCATTATGTTAGAGCAGGAATTGTTTA[C/G]TTCTCCACAAGCCGACAAAACATTAGTCCTAGAATATAGGACTTTATGGGATAAGTTTCTCCTTGAACTAAAATAATTGCAAGGCTCTTCTGTTGTTTAGATGATAAAGAATCAGCCTGCATTGCTGGAGACCTGGGTTCGACC…	ss61552040
29	BTA-66407	213.4	AAAATTTTTAAAAATACACTTGAACAGTAACATTTTCTTTTGGCCATGCTGCATGTCTTATGGAATCTTAGTTCCCCAACTGGGGATTGAACCTGGGCCTACAGCAGTGAAAGCACCAAGTCTTAACCACTGGACTGGCAGGGACTTCCCTCTGTGGCGTTGTTGTACAAATACATAGATCCATGGAACAGAATAGAAAATGTAGAAAGAGAGCCAAACACACATGGGAAATGAAAGTGTGATAAAGTCA[T/C]CATTGTGGATCATAGGGTAAAAATGGCTCATTTAATAGATGATGTTGAGACAACTGGAAAGCCATCTGGCAAAAAAGAAAGTTGGTTTCCTACTTCACACACAAAAAATCAGAGATTTAAATATAAAGATGAAGATATAATAAA…	ss61510001
29	BTA-66158	237.1	GCCTAACATGACTAATGTACAAAGTCCATTACCATTATACTGACCATTACCATTATTAATCTACTTAAATCCACCCTGAAAATATCTACAGTTTTATCTTATTCACCTGCCACAAGTATAGAGTCCCACTGCATCTGGTATTAAAAGGGAAATGTTATTTTTCTAGAATGATTTTTATTTTAAAAAGTTCTCCTCAATTATAGCATTCTTTTTTTTTTTTTTAATTATAGCATTCTTGATTCTGGTAAAT[C/A]AGTCTACTCATGCTCTTCATACCCCTTACAACACTAATGACTATGATCAATGCCCACAAGTTATCTTTCCATTTCTCTATTAAAATACCTTCACACATAAAACCCTCCATCCCTTGGATTATTTTGCCAACTTCCCTTTTCTCA…	ss61551904
29	BTA-66134	269.5	GTAGGTAACTGCTCCACTTAATCTTTTATGCATAACAAAATTGGCTTCTACATTTAACTATTCATATGAGAAATTTAGCCCTTTGTTTTCTTATTTCAGGTAATTTGACTTTGCTAAGTAAAACATAAAGATTTGACTACACACTAATTAGAAGGAATATAAAAGTGAATGGCTGAAGTCAGAAATGGTTGTTCCAAAAGCTGGAAGATCACCTTAAACTATCCAGTTTTGAGGGAAGGAGTCCCACTAA[T/C]TCACAGTATCTTGGCTGCTATTGAGTATTAAGTGTACAATGTCCTTGCCTCAAAAATAACACTGGAAACTTTATAACCAAATAGTAATTAAAATTCTGCTACTATATGCTTTTTCTCCCCATATCCCAGTTAACCCTATATAGA…	ss61551895
29	BTA-66472	291	GGTATTCCCATCTCTTTCAGAATTTCCCACAGTTGCCTATTATGCCCTTCTCAGCTTTTTCTACCCAACTTAAATGTTACCTCTTTCATGAAATCTTTCCTGACTATTCTATCACTCTGTTCTTTATTAACATTTTATCCAATTGTGTTCATGTATCTATTTCACACTAGATTATTGAGAATATGGAACTTGCTTTAATATGTTCTTCAATACCCAGGCCTTTTTCAGTGATTTACTGCTAAATAAATGT[C/A]TGTTGAATTTAATAATATAGTGACTGCATATTAAGTTACATTTTCTCAGCTTTTGGAGAAGTTAACAATTGTTTGAACCTTCTTTAGCGCTGAGCTGGAGATGCTCACACATTTCTGTGTTTTGGCAGGGTCAGGGCCTGACAT…	ss61488759
29	BTA-66400	316.4	CCTCTTTTAAGCAAGGACAAAAAGAAAACATAAAATTATTATATTAAATTTCTACTATATCAACCCCTATAAGTTAGCAATCACCATCCATACTACTACCAACTTATATGAAACAGAAAAATGAACAGAAAGAAGATGGGGAAGATGAATGTGGTTAAAGGGATGGAGAAGGGAATGAAGAAATGTTAGGAAAAGGGAAGGGGAGTTGATTTTAGTTTATAAAGTTTCGAGTGTGCATTTACGTTTTTGC[G/A]AACATTCATTTTCTGTCATACACACACGCGCGCGCACAGACACACACACACACTTTACAAGAAGCTATGAATGCAAAAGCACCATAAAAAGAGAATGGACTTTGAGTCAGAAGCGTTGCCTGGGTCTGAGTCCCATTTCTCTCT…	ss61552033
29	BTA-66395	335	TGTAGAACCAGCTATTCAAAACCTCATTTATATCTCGACTTAATAATATATTGTCTAGTGGCCTCTGGTATATTTCTTAATCTCTCCAAACCTCAATGTCCTTGTTTGTTTTATTATTTAAAGGATCAAACAATATTATGTATGAATGCAGTTTATAAACATAAATCCTCTACAATATTGTTTTTGTTTTAATCTTCTGAAAGAGTTCCTTTCCTGGGAAGGTAAACTCAACCACAGCTTTGAGAGAGTC[T/C]GCGTTTAACATGAGATGACATTGGTTCATCTACCACCTTATTGTACAGGCAGATTCAGGAGAATATTGCCTATGTAGTTCCATGGTCATTTCTCAGACTTACGTGTAAGTCTGAAGCAAGCTCTTTGATCCTTCTCATCCCTAT…	ss61552028
29	BTA-66398	335	GTGGGTATTCTCTTTACTAGGTGTGTCCAGTGCTGAGTAGTGTAGGGTCTTCATAAGTATTGGTTGAATAAATAAAAGTTGAATCTACCAGTAAATAGCTGTGTGACTTAGGACACATTATTTAACCTCTTTGAAAATGAGTGCTGGGATATAACGTATAATTCACAGGGTTGCCAAAGAATTTCATGGGATAAGACTAGAAAGGAGGCACAAGAGCCCAGAGTTTCAGAGCAGAGGCTTTGTGGTCAGG[T/C]GCGAATAGGTTTGAATCTTATTCTCCAACTAGATATGACCTTCAATAAATCACTAAAATCTGCAAAATGGAGATCATAATTTTTATTTCAGAGGGTAAGGATGAAATGACACATGTATATACTTAGAACATTGTTTTCTTAAAA…	ss61552031
29	BTA-66404	335	CAACTGAGAAACTAACACACACACACACAATGACCATGTTTAGCTCTCTAGCTGAGCTCTAAGTATCCCAAAAAGCATGTTTTGGGATACAAGACTTAAAAAGAGTGCCTTGCCCAAAGTAGGGAATCAGGTATTTTTATTTACTAGTGGATATATCTAGTTCAGGTTCCAGATAATCCCCCACTTATTTCAATATAACCAAATCCATTCTAAAAAGGAGCAGTTGGCCTGATTCTGTCTGCTTCCCCAG[C/G]CTCTCCTCTAACTTCGAGCTGTCCTCTCCCACTGCAGCATGGTGCTCATTGCCAGCTGATGCCGTGGTCTGACTCAGGAGGGAAACAGGAATATCTGGAGAAGTGCCTGCATAATGGATCAGGGAGGTGCAACTTCAAGCAGTT…	ss61552037
29	BTA-07370	346.3	CTTAAAGTGAAAGAAAAGTAAGAGTTACCCACTTAAACAAGAGGAGGGGAGCAGAGTGGCAGTGTGCGTATAGAAGTCCAGAGGAGAAAGGGCCGGGGGCATTTAGGAACTTGCAGTTAGTTTAGAAATAGTTTCTAGTACAATGCCTGGAATATGATCAGTGTTCATTCAAAATATTCTGACTATATAACTGATTTATATACCAATGAGAATGTATGATTAGGTTGTGAGGAACTGATAGGAGGATGAA[A/G]ACAAGATTGGAGCATAGTATTTGGGAAATTGAATATTCATTTTCATTTTGTATTAAACCAATACTTTACATGTGATTTTTCCATTAAATAGAGCGTTTAAAAGTAGATTTTAACATTTATTTTAAAGTATTTCATGAAAAGCCA…	ss38329422
29	BTA-66525	348.5	ACTCTGGGCCTCCACAGAGGAACTGTATTTAGAGAATAATACATGAAATAAAAAGTTAGATTCAGAGATAAGTGACCTCAGTGAAAGATGAGGCTGATTTGCAATAGAGTGGTGACAATTAAGTTGGAGTAAAAATAATGGGTGCAGTTGGACATTTATATATGGAGTCAACAGCATTTAATGATTACATGGAGTGAGGAAGAGAAAAAAGAAAAGACCCGAAGTTTCTGATATCAGCAACTGAGTAAAT[C/T]AAGGAACCAGTTACTATCCCTGGGATGACGGAAGGAAGAACAAACCTCACTGGCAAAGAATCAGATTAAAAAATCAGTTGGAAACATGTTGAGTTTGAGCCTACAAGGTGTGATATCAAGTACATCACTGGATAAATGGGTTTA…	ss61488793
29	BTA-66550	357.8	CAACAAAATCATGTAAGACATGATCCCTGCCCTCTAGTAGCTCAGTGTAGATTTATTTCAGAACTATGGTGGGGTCCCCTGAGGATCAGATGATCTTAAGCCAAAAATAAAAGGAGACTTGAATGCACATATGTGACATAAGTCTTGGGTAATCTACCCTTCAGAATGTTCACAGGATTAAAAAGCACTAAAACTGCAATGGATAGAGGAGCCTGGCAGTTGATAGAGGAGTTGATGGGGCTGCAGAGTC[G/A]GACACGACTGAGCACATGAGTACGGAGAAACTGCAATGGCAACCACATGCAGAAGCCCTCTTCTCTAGTTAATACCATTCAAATACAGAGGAGCTGAGAACCAGCCCCACACAGCTGAGGAGAACTTGGTATCAGGGCAGGACA…	ss61488794
29	BTA-66565	364.6	GGTCATCAATCACTGAGACAATGAGAAGGACTGACACTTATCAGGTGCTATAGTGTCACGAGCCAGCAGTGAGAAATTCAGTCAAACAGATGAGAAAGAACTCTTCACCTTGCAGAAATTTTCAACTGACTCATCCCTTTTAAAATAAAAAGTTGTTTCCCTCCAAAGTTCTATTTATTCACAGTCTGTCCTAGGGTTTACACGTGTCTAATTTTTGTCTCCAGGTTGCTTTGTGACAGTGAATCTGTCC[A/G]GCTCTGTTCTGTGTGGTAGACGTACACTAGTGGAAGTATTCGGATTATAGTTTTTAATTTACCAGGCATTCCTGCTATTATTTACTGCACAGCCCTGTTAGGCATGTCTGGCAGCAATGACAATTTCAAAGTTCCTCTACTATC…	ss61552112
29	BTA-66570	366.8	CTTTCTTGCCCACTTTTTTTTTTTTTTTTTTTGTATTAAGCTATGTGATAGAATGATTGATCTCACTGGAAAACCTGAGATGAAGAAAATGCTCACTGGAGGCTGTTTATGCATTAATGGTCGATCTGAAAAGAAATGTTTGGAGAAGCTAGGAGTACTGTTTGCACAATAGTTGTATCCTGGTCCCCAGAGTAGGCAGTTCATATTTCTACATGCTGGGACTCAAGGACCTGAAGACAGGCTTTACCCA[G/A]TTGATTTATGGCAGATAGTTATGGGTGTGAGTTTGTTTCCATTTGACCTTCTCCTAAAATCCTGGTTCTTATATGACAATCTCCTACATGTAATGTCAGAAGCAACCCAGTTCAGGGCAGACCTATACCAACATCAGGAAGAGG…	ss61552117
29	BTA-66587	377.8	AGAGTCAGACACGACTGAGCGACTGAACTGAATTGGCCAAAAACGTTGTTTGAGATTTTCCATAACATCTTATGGAAAAACTCAAAGGAACATTTTGGCCAACCTAATACATTCTGCCAAGTGCATGAGTCTATTATAAGTTAAATATATTCTACTTCAGAAGAGACTCTTGTTTTTTTTTTTTTTTTTCCATCTCCATTGCCCCATCAGGCCCTTGGTTACTCCCTCCAGAATACTATACTTGCTTCCT[C/T]CTTCCCTCTCCAGGCACATTTGGCCTCTCTTCCTGCCCTGACACACCAACCTGCCTTCCTCCACCTTTCCATCTTTTCCCACCTCATCCCCACAACCCATCATTCCACCATTCTGAATTATCTAAGATGGGAAGTAAGAGAGAT…	ss61552128
29	BTA-66575	379.8	ACCACAAGTTGACTTGTGTCAGTTAGAATTCACTTTGCTTGTGAGTGACTGAAAACTTGAAATAAAAGTTAGAAGTCCCTTTACTTCTCATGTTAATGAAACCTAGAAATAAGCAGTTCAATCAAGGATGCCAATAACATGGTTATCAGGGACCTGTGCGCTTTCTATGTTGTTGTTCAGCCAGCGTCAACATAAGAAATCCATCTTCTACTCTAGATGTTAGTTCAAGTCCAGCCATCATGTCTACATT[C/G]CTTCCTGCAGGAGGGATAAGGGGTGAAGAAGCTATATTCACTCTCCATTTAGAAATAGTTCCTCTACAGAACAAGTATGCTTAAACTGCATTGTCTATCACTAAGTGCAATATCCATACCTAGATGCCAACAAGGCTGGGAAAT…	ss61488803
29	BTA-66576	381.9	GCAGTTCAATCAAGGATGCCAATAACATGGTTATCAGGGACCTGTGCGCTTTCTATGTTGTTGTTCAGCCAGCGTCAACATAAGAAATCCATCTTCTACTCTAGATGTTAGTTCAAGTCCAGCCATCATGTCTACATTCCTTCCTGCAGGAGGGATAAGGGGTGAAGAAGCTATATTCACTCTCCATTTAGAAATAGTTCCTCTACAGAACAAGTATGCTTAAACTGCATTGTCTATCACTAAGTGCAAT[A/G]TCCATACCTAGATGCCAACAAGGCTGGGAAATGCCATCTTTATTTTAGATGGTTATGAGCCCTGTAATTTCCCTGGTGGCTCAGACAGTAAAGATTCTGCTTGCAATGCAAGTGAACCGGGTTTGATCCCTGGGTCGGGAAGAC…	ss61488804
29	SCAFFOLD60825_4496	390.8	TCACTCTGGCATATAACCTCTGTGTGCAGAGAAACATCACACAAAGAGACGATTGCTGTTCCATATGGCACGCATAGACGGCTCAGAATCATGATACATT[G/C]GGTTCCAATTTATCTGTCAGTAGCAAGAAAACTCTTCCATGTGTATAACCAGTCCAGTCTTCCTAAAGTATCTGGAAATAGATCCAACATCTGTTCAATT	ss63253147
29	BTA-66579	399.8	TGTATGTGTGTGTGTGTGTATTAAAGGAATTTTTAAAGGAACTAGCTTATGTGATTGTGGAGGCGGACAAGTCTAAAATCCATAGGGGAGCCCAACAGGTTGGAGACTCTTTAACATTCCACTAATGAGATTTATTCTTCTCAGAAATCTTAATTTTGCTCTTAAATCTTTTCAGCTGATTAGAAGAGGCCAAGTTAGGTTGAGGTTAATCTCCTTTACTTAAAATCAACTTATTGTATCTATAAACCAC[A/C]ATCACAAAATTTCTTCACAGCAAAACCTAGATTAAATAATGGCATACTCTAAGTTAGCCAAGTTGACACATAAAATTGACCATCAGAGATGCATATCTCAATGTAGTGAAATCATTGAGAAAAACAAGAAATTGTGAATACAAT…	ss61552123
29	BTA-91593	407.1	CTTCCAGCACAGGCTAGCCTATTTAGACCCAGGTAAGCTTAGGGTTATCATTTGCCCCACACACCCCACCCCCACTTGCAATTTTGTACCAACAGATAAAGAACTCGTTCAAGTACGTGGTCATTTAGTCAGCTTAGAAACTTTTCATCATTGAAATGAACAGACTCCAATAACGATCTATTCATCTCCAACAGTAACTTATTAGCTTTCTTAATATGAATCAGGAATTCTGGGGTTGATTGGCTATAAT[C/T]CTGCCAAGTTAGAATTCTGGGGCTCACAAAACAAAACTTGATCCTGGATGAGTTCACCAAGATAACTCTCCCCTTTTGAAGATTTTTTGAAAGAGCCAGGTGGCTCTTTATGCAATATTTAAGCTATGCCCACTCTTGTTTATT…	ss61565548
29	BTA-66617	416.8	CAGCAGCTTAACATGTTTTCCCATAAATACTTGGATATTTTCCATTAGTTAAGATTCATCAGCTTCCCCATTAGCATACGCACTCTCTCTGTTTCTAACAGGATAGCCCTATCAATCATGCGTTACGGTTTATGTAAGTAAATCTAAATGATTATGTGGAGCCACCACCAACAAAGAGAAAATTTCCCTGGAGGCGCCCACTAGCTGAGTCATCCTCCATTTGTCTTACCTGTCTTGCCCCATTCACTCC[G/A]TCTCATTACTATCCTTTGCTTCAGGAGAGACATTATAGTGCCAGGCTCCACACTGCAGCAAGTGGGCGTGTAGCGCAGGGCAAAACATAACTCAGAGACTTTGCTGATGAACCTCTGACTTGGTTAAGTTCAATAATGCACTTT…	ss61488815
29	BTA-117883	423.2	CCCAATTTTGCAATCAGAAACTTCTGCATTGCCTCTCTACTGCTCATGGAGTGCTTCTAATCATCTAACAACTCAGTCAGTTTTAACTCAGAAATGACTCTCAAATCATCCTAGCATCATTGGTTTGCTTTAGGCCTCAGAGTTGCATAGTTGAACCTGCCAGGGTTTCCTAACTAGGCTCCTCTTGACAGTCACTCACCTCTGCACTTTCTCCTTCAAATGACCCTCAGAGAGATTTTCTTAAAAAACA[G/A]ATACAACATCCACCTTCTTTAGAGCCCCCATTGCTTCTTCACTTCCTAAGGGATGTGCATGCACGCTCAGATGCTTCATTTGTGTCTGACTCTTTGTGACCTTAAGGACTGGAGCCCATGAGGCTCCTCTGTTTATGGGATTCT…	ss61521340
29	BTA-105620	425.7	TCAGGTGGCACTAACGGGAGAGAGACTGCCTGCCAGTTCAGGAGATGCAAGGGATGTGAGTTTGATCCTTCGGTTGGGGAAAGCCCCTGTGTAGTATCTACAGCTAAACACAGTGCTGATAAAACATCCATTTCTTTAAAATATCCACTTTGTCATTTCCTTTTCCCACCTAAGGGAAGGGCTGAACTAGAATAACACATAGCCATCGTCAAGCAGTCTCCCACTTGGGGGAGGGCAGTGGCAGGTAAAG[G/A]CAATTAAGCACCGAGTGGTTACGTGCTAGGATAGGATCAAGTCAGAATGCTCTGGGACCCAGGGGAGGGGCCCTGCTGAGGTATGAGGAGGCATATAAAGGTTTTCTGGAGGAAGTGACATCAAGAAATGAGATCTGAATGAGT…	ss61514873
29	BES4_Contig314_1710	436.2	GATCCACCCAACCCAGTGGGGGTAGGCAACCATGGCAAAATGTGGAGGAAAGCCCGTGAGTCTCCAATGCCTACACGACAAGGCATAGTACTCAGGTTCA[A/C]TTCTCATAACAGTTCTGTAAAGACCAGCACTCATATCTGCACAGCCCATCACAGCACACCAAACACTTTGCTCTCCCTGAGAGAAGGGCTCTGCAGAGCC	ss66537531
29	BTA-105615	445.7	GCTAAAAATTAACCTGATAGAGACAAAAAGACTCAAAAAGATCCTCAGCAATTGCAGAGTACTTACTCTCTGCCTGGGGAGACAGCTCCATGTCCTTGTGAAGCACAAAGTCTAATGGGGGTGGGAGGTACACAGCTAACCCCACAACACTGTGGTGCAATGACTAGCTGCCCAGGCTCCATATTGCTTCCAAGGAAGGGTCAGAGAATTGGGGAAGGAAAGGCAAGACAGGTTGCCTAAAACCTAAAAT[T/G]CCTTAGGTACCTTCTGAAAGATTTGTGTTTATCCAAAAACCATGATGAGTTTTCCAATCAGAGGGAGCCGCAAGAGCAAGAAGGTATGAAAAAAGGCCAGGAATTTTTGCCCTCAGGAATCTACCGCACAAAACCCAGCTCGGC…	ss61471618
29	BTA-105616	450.3	AGCTGAAGTCATTATCCAGGAGTCTGGTTTTGGTTTTGTGGTATGTGAATTTCATCATTGATCCAGATAAACTGCCACTAAGGATTTGGGATAGTTGTATGGACTATTCTTGGATGTCTTTCTCCCCTTTTTCATTTGCTCATGAGAGAAATGAACTTTCTTCAACACCCTCTTCTAAGCCCAGCACCACATCAGCTGGTATCACTTGTCAATCAGTAAATACTTAAAGTGTTTTAGGAAAGCAGAGATA[G/C]GGTTGCTTGACTTACGCTCCAGTGAGCAACACTAGAAGAGGGGTGGAATTTACAGGGAAGAAGTTTAGATTTTAGACTCAGTGAACAAACCTGGAGCTCTTAGTGAGTACTAAAAGCTCTGATACATGTAATTCTCATGAGGAC…	ss61471619
29	BTA-105618	452.2	CATTTTAAGGTTTTTCTTTTTCCTGTACTAATTTTTCAAGCTTCAAATGTTTGATAGCTCTAAAAAGTCACCTTCATGACATAAATTTTCTCTGGGTGGATTCAGATTTAAGTGTGTACTGAGCTCAGATACACCTTTCTTTGTGACTTCTTTATCTTATAAAGGCTTCTTTCCTCTTAGTTCATTCTTGTCTCTCCTCTAAAATAATTGTGTTCCCTTTGGAAAGTTGCTATTGTAAGTTTCAGTGATT[C/G]CTTTTTATTATACACATCATGTTTTCATACAGAAAAAAGAGAAGTTTCAAACAAGAGAGGTCCAAGAAGTTAATGATGAGACAATGAGATTGTTAAAGAAAAGACAAGAGTGGGCCTGAGGCCCGTCTGTTTCCAGAAGTGTGC…	ss61514871
29	BTA-24968	474.9	TTCAGTCGTGTCTGACTTTGTGGCTCTATGGCTGTAGCCCTCCAGGCTCCTCTGTCCATGGGATTATCCAGGCAAGAATACTGGAGCAGGTTTTCATGCCCTCCTGCAGGGGATCTTCCTGTGTCTCAGGGATCCAACCCGCATCTCATTATGTCTCCTGCATTGGCAGGTAGGTTCTTTACCACTAGCACCACCTGCGAAGCCCTCCCATAACTTGCCTCCATCTAATTTCACAACCTTTTTCTCACCA[C/A]ATGCCATTCCAGTTTATTCATTCATCCACTCATCCACCCACTCCACATTACAAGAAATGTTTGGACAGATTATTTTACTAATATGTATCTAGAAACATTTTAAAAACCTGTACACAATGTTGAATCCTGATTAGGAAGCAGTTT…	ss61529612
29	BTA-24970	481.4	CTAAACATTACTATAATCAAGTACTGCAAGCTCACTTGCTTTACATCAGCTGCTAATTTCAGGTTATTGCAAGTTAATTATTCTCCCCGGCCAGGGATGGCAAACACCCACCTGTGCCGTGGCTGCTTCTCATTCATCAGGCTGTAATCTCCAGCATTTCTGTTATGGCCCTTTACTGTTGACCAAATGCTTTCACAGACATGATCTAATCCGGACCTCTCCACAAGAACTGGTTCTTATCATTCATTAC[A/G]CTGGTGAGGACACCAAGGGTTTAAGTGATTCACCCTAAGTCACACGCTGGCGAGCTGCAACGTGACCTCTGTATCCCACATACCTCAAACCTCTCCCCTTGTGGAAACGCCCTGTTTTCCCAAGTTCCTGGGTATTTGGACCAT…	ss61529614
29	BTA-18355	486.8	TCCTGGTAGGTGGAGAGCCTACCATGGAACATTGGACCTTGAAGGGCCCTGAAGACTCTTCAGATGCTTTCTCTATTTTATAAGTGAGGAAATGAAGGTCTAGAGAAAAGAAATGACTTGCCCAGACTCACACAGCTTATTAGTATGTAAATCCATGATTAGGGTCTGGGAGTTGTGATTGCAAATTTGATATCTGCTCATGAGTGGTCAGATTTCCTCATGTTAGCAATTACAAGCTCTGGGAGTCTGT[G/A]GTAAGGTGATAGTTGAGAACAGGAAAATATTACATAAAAGGAAAAGCAGAGAAGCTCGAAGACAACTACACAGATTTTTCATGCAAAGAGACTCTGGGACAAGACAAACCTACTGGCCAATGTGCTGTGTTGTCATTTTATACC…	ss61526149
29	BTA-18356	492.3	AGACACTCTTACCCTCTCTCTTGGCTACCTGAACAGAAGCAGCTCTCTGCTCTACAATGTAACCATAGACAATATCTTGTATCGAAGGGGTATTGGTCTCTCCACATTTTCACCAGAAAAGTCTACAGAACTGAAGGGCTCCCTTTTTTCTTTCCAGCGGCTCACTTCCCCCTCTGTGTTTCCTCCTCTGCCCCTCAACCACCCTGCTATGCGGCCACTTCATGGCTGGTTAAAACATGTCTCTTTGCCC[T/C]AATCTCCCTCTGATGATCAGATCAGACTCTTCTCCAGGGCTCCTTCAGATTCTATTCATCAAACCTGTTATCCAGGGAAGACTCCTTTGGAAACTTCACACCTTCTCTACTCCCTTTCTTGGAGAGAATGTAGGTCTAGGGAGT…	ss61476371
29	BTA-66634	492.3	GATGTCAGTACAACCCACCCTCCCATCTCAAACACACACCCCTACTTGCTATGACCAATAACATCTCCCGCATTTTAGACAGATGCTTTATCATCTGAGCCACGAGGGAAGTCCTAATAACATCGCCAGACATTGTCAAATGCCCCTGAGTGGCAAAATTGACACTAGTTGAAAACCACTGACATAGACCTAAAGCATAAATTCCTGCAGGTAAGGGTTTTGTGGCATCAGAAAAGGAGACAAAAGAGAT[G/T]GTGTGGCTCTGACCATGAGTTCCTTAGAGATAAAGCAGATGGTTTCCTTTACTGGTTTACATTGTACCTTCTATTCTGAAGGTAGGCAGATCAGTTAAATAAACTGATAACACATGAAGCGCCTCCTGTCGACCATGAGATTTC…	ss61488820
29	BTA-06107	503.9	CGGGGGAGCCTGGTGGGCTGCCGTCTATGGGGTCGCACAGAGTTGGACATGACTTAGCAGCAGCAGCCTAATTAAATGAGTTAAAAACAATATAGTAACAATTACTGAGTTAAGTCAGTGAAAAGACCATATTCTTCAGTAAAACTGTTCGTATATGGGTGGGAATGTGTACTTCATTTTGCATATCTAGGAGAAAGATACCCTAGTGCCCCCTGCTAAAGGTTGAAGTTTGTATCCAGCCCTATCTGCA[G/A]TAGTGTGTTACAATGAAAAAAGCAGACTGGATTTTGTGAGAGGTAGGATTGGGTAGTGAAAAACACACAGGAAGAAGAATTGTATTTTATTTATTAGTTATATTACCTTAGGCAAGTTATCTGACCTCTCTGAGCTTTCGTATC…	ss38328159
29	BTA-27538	519.4	AACTGAGCTATTTCGGCCACCCGTCAATGTTGAGCATCTTTTCATGTTCCTATTGGCCGTAAACATGTCCTCTTTGAAAAAACATTTATTCAGGTATTTTGCCCATTTTTTAATTGGATTATTTGCTGTTTTGTTTGGTTTTGACATTCAGTTGTATGAGCTGTTTACATATGTTGGATATTAATCCCTTATTGGTCACGTCATCTGCAAATATCTTCTCCCATTAAACAGGCTGATTTTGTTTTGTCAA[T/C]GGTTTCCTTTGCTGTGCAGTCATTTTTAACATTGATTCCCATTTCAGACGCACTGAGAATCACAATATCTAGTATCTGCAATGTTGCAAAATTATAATTTATTTCGCAGAGAGTGTGAATTGTCAGCAAAACTAAGACCACAAA…	ss61507832
29	BTA-27534	531.6	TCATTTCTCATTTGACCATTATTTCTGATTAATAACCAACCTGTTAGTCTAAAATCCAGCTTAAAACTCACAGAATTTAAGTTGGTCCACATATGGCATGTTTACACACAGTATTGGAAAAGCAATCTTTAGCTCATCTGTGTTAACATTGTTATTTCTGCTTTATCATGAATTCATGGAGCATTCACAAGATTCAGTTTAACTCCATTGACCGTAATTGTCGTTTCCTGTTTTCAAATGATTATGATTC[A/G]GCCACTAGGATCATATGGCAATTCTATTTTTAGGTTTCTGAGAAACCTCCATATTGTTTTCCACAATGGCTGCACCAATTTACATTCCCACCAGTAACATTCGAGGGTTCCCTTTACTCCGCATCCCAGCCAGCATTTGCTGTG…	ss61507828
29	BTA-120302	533.7	GACCTGTTTGGAGGCGTATGTTGCAGGTCCTGAACCGCCCACACAGTAGGGGCCTCACTGTGTTTGCCAGATTTGTGCCATAGATTTGATTACAACTTCTACCTCAGGAATCAGGAAATGTTGCTCATGGCATGAAAGAAAAGCAAAAGGTTTTATTTGATTTTATGATGAAAACTTCTTGTGTTCCCTCCCCATTGAATGCACTATTCACCTAAAACAACCAGACTTTATTTTCTCTGAAAAAGATCCC[G/A]TTTCTCAGTCACTGTTTTTCATTCTTTTCTCTAGGGAACTCGGAGTAGCCAACAAATAGTATGAAGATCCAGAAATGGGTTGAAAATACAGGAACAATCAAGACCAAGGCCACTGTACTTGATAATTTAGACACCATTTGTGTT…	ss61522696
29	BTA-87629	544.4	CTATGGAAAGGACTTGCAGGACAGTCAGAAGCACGGGGTATAGGCAAATAGGTGGGGATTTTCTCAAGTATATAAAGAAATCCATTAGTAATGAATATTCACACACCCTGCCAACTATATGCTCTCCCATTTTTTGTATCCTCGTTAAACTTCTGCACATGTTATTAAGATTTGGGGGCTTTCTCAATAATATTTATTTCACACTTATTTAATTTTGCCATCTCCTTTGTGTTAGCTTTGTCTCTGAATC[A/G]GAACCCCAGTTTTGAGTCATGAATGAGTGCATGACTAATATTCAGAATCTCAGATAATCTCCCTGTTGGTGCAATATTGCTTTGTTTTTCTCATTTGGTAGGAAGGGGTACGGAGTCCAAGTGATGATGATGAAAGTTGCTGTG…	ss61469539
29	BES2_Contig389_1070	557.7	AATATCAAACTAGGTATTGCTGGAAGGTATAAAGTCAAATTTTATTAACATTTATCTTTCCACCAGGAAATTTACTCACGCTGACAGTACTGAACAAATT[G/T]AAAGGATTATACAATTCTGTTTAGTTTCAGATTCAAAGACAAAACTACTAAATTTTCTATTATCACTGTTAGTAAGAAGAATAGAAAAAAATTCCTATAT	ss66537779
29	BTA-113856	590.9	GAGAATCAAATTCTGAGCCTCTGCAACTGCTGACCTTCAACACATCTGAAAAGAGTTCAAAATGGAGATCAGGAATAAGGTACACTGGGTTCTAGGAAAAACCAGCAGAACAGGTGTTTAGATAGTTTTTAGGAGAAGATTTTATGAGCCTAATTCTTGCATTACCTCGTATCTAAAAAAGCACTAAAATCCTTCTTGGTGACATCTGCTCCTCATGACTAGCAGTAACCTTCATGAGAGTACCAATAAA[C/T]GTCTGCAAAAATGTGTGTCTGATTGCATGTACATCTCTTCACCAACATCATATATACACTCACCCGACCACAACCATCATTTTGGAGAAGTTTCTCAGAGCTACCTGAAATGCTGTCTCTGAGTTAATAGTCCTCACAACTGAC…	ss61506698
29	BTA-113857	590.9	CTAAAATCCTTCTTGGTGACATCTGCTCCTCATGACTAGCAGTAACCTTCATGAGAGTACCAATAAACGTCTGCAAAAATGTGTGTCTGATTGCATGTACATCTCTTCACCAACATCATATATACACTCACCCGACCACAACCATCATTTTGGAGAAGTTTCTCAGAGCTACCTGAAATGCTGTCTCTGAGTTAATAGTCCTCACAACTGACAGCTCTCATGTGTGTGTGTTTTGTTCTGTCAGTCGACG[C/A]TGCACACTATGAGTGAGAGTCCCTTCTGAAACTACTTCCAGCTTCTAGAAGCTTCCTGCATTCCTCAAGTCCTGGCCTCTTCCTCCATTATTAACAATAAAGGAAGAAGGTAGGGCCGGAGGAATGCAGAAAGCTTCTAGAAGA…	ss61506699
29	BTA-113862	590.9	AGTATTAAGGGGAATTTGTCAAGCTTGGATAACTAATTCCATATTTAAACATATTTAATTATCCAATACACAGCTGATTTTCTAAAGTGTCCACACTGAATTTGCTGAATAAATGTTACAAATGAACTATATGAGGAATGATTGAAGTATTTAAAAATGCAAATACTTTCATATCTTGAGAGAAGAAAAAGTGAAACTGGAAACAATAATAGAGTTTCTTAATAGTTTTCTCCTGAAACTTTGCCTGCTG[A/T]TTAGACTAATGACATCAAGAGACATCACCAGTGACTACCTATCACTTAACACCAGTCTTTTTCTTACCAGCTGAAATGGCTTTTACAGAGAGAAGACACAGTGTTTTTTGGTCACTGCCAAGTAACATCAGGGTCACATCAAAG…	ss61519176
29	BTA-113865	595.1	TTAATTATCCAATACACAGCTGATTTTCTAAAGTGTCCACACTGAATTTGCTGAATAAATGTTACAAATGAACTATATGAGGAATGATTGAAGTATTTAAAAATGCAAATACTTTCATATCTTGAGAGAAGAAAAAGTGAAACTGGAAACAATAATAGAGTTTCTTAATAGTTTTCTCCTGAAACTTTGCCTGCTGATTAGACTAATGACATCAAGAGACATCACCAGTGACTACCTATCACTTAACACC[A/C]GTCTTTTTCTTACCAGCTGAAATGGCTTTTACAGAGAGAAGACACAGTGTTTTTTGGTCACTGCCAAGTAACATCAGGGTCACATCAAAGGTTCATCTGGGGCTTTGAATCCTCTTAAGATTAGATATACATTTTCAAACAGTA…	ss61519179
29	BTA-90456	606	GATATGGATGACTTCTGTCACGAATACGTATTGCCGCCCTTTGCTGGAGACATTTTCAAAATGTAATCTACACTACCACCATTTTCCTACTTTTGCACTGTGATTTGGCTACTTGATTCCTGCTAGTATTAGTTTTTGGGTTTTTTTTAATCCATTATCAAACTATTCTGGGCTATTCTGAATAGCCATAGCCAGCTGAAGCTGAATTGTTTAGCTCACAGGGAGATAGCCTGACCCTGCTCCCCGGTGA[G/T]GGGCTGTGTTATTCTTGAGTTCTTTGTGTGGGAAATGGAGCCCCTTGTCTGCTGCTTACCAGCATGGCTCAGAAATTCACCTTTGGGGGGCTGGAATTGAAGACAGCTGTGGCATCTTTGTTTATTGATATGACAGGAAAGTTT…	ss61495014
29	BTA-70172	647.1	GCCACTAAGTCAGAATTAGGTAAACGTTCACATTGAAAGATTTTAAGAGCAAAGACTAGTAGATCATTTCAAATAGTAACTTCATCGCTCTTAATCCTATAGACTTTGAAAAAGAGTGAAGACAGTTTACTGTATTGTGTATCTAACTATCCTATAAGGTAGTAAGCCTCCTAACAGTAGAAACTTCTCAGAACTGCATGGTATTTATGATATTTAGCAAATGCCTAGGAAATTGTCTAGAATGCACTGA[A/C]TGTGTGATTGCTGAAGACATGACTGAATGAGAAAGTGATAAATAGCAAGTAAACATCTTCATTTAGGTTAAAAGTTTCCTATTAATATATCATAATTTATGTAGCTATGGCCAGAAGTTAGTTATGCAAACATAATATTTCAAC…	ss61489760
29	SCAFFOLD82824_594	673.8	GAAATGTACTGAAGTAGGGGAAAAGGAAGACAGTATCCAAGGTGGAGGCCACAGAATGAACAGTAAGTGGTAGATAACAATGTAGTGTGGGCTGAGCAGA[T/C]GGATTACTTTAGACAGTAACTACCAGTGAGTTGATAGGGTGTATCCAGATTATAGGGGTTTAAAAATCCAGCCAGAAATGCTCAGATTTAGTTATGCTTT	ss38336559
29	BTA-105939	702.5	CCCTCCTCCAGGGAATCTTCCTGACCCAGGGATTGAACCTGTCTCCCATGGATCCTGCGTTGCAGGCAGATTCTCTGCCACTGAGCCACTGGTGAAACCCAAAGTAAGTATATAGTAAGCACCAAAATACTTTTGGGGAGGAGTGTGGAATAGATAACAGAAGAGTAGAACAGATAGAGAATGGTAGCTTAGTACTTGGGTTTCAGAAAGAGACAAATGTAGACATAATCATTCTGTTTTATTCCCTACC[T/C]TCCAGGTCAATCATCATCAAGTCTTTGTTTATGTAAAACATGAATAATTTTTACATATGTTAAGGAACTTTAGTGAAATATAAAATAAATGTATGCCCGATGCTCAACACATTATTTGACTTCAGGATTTTTGCAGAAACTAAC…	ss61506227
29	BTA-105940	720.4	CATGTTAGAAATCTTCATGGGTTTGTAAAAAATAATTTCACAGCTAATCTTAAGATATGTATGCAGTTGAAAGCGTATGAGCTTCTATTTTCATACTCTGGCATATAAATCAATAAACCTAGATCACACTGATTCAGGATTTGTGATAAGTATGACTGAGGAAAACTGATGTTTACTTTTAAATTATCCTAGAAAAAAAGAGCTATAAAGAAGTTTTCACATGGATTATATTGTCAGAGCAGTGATGAAA[A/T]TCCTTAGGTGAAACTTTTTGTCCATTTCGCTCTAATATTAGTTTTGAGTGCAGAGCCTCTCCTATTTGAGTTCAGGTCTGTCACATAGTCATTGTAACTTGGGACAAACGTAGTGGGTTTAATTGAACATTAACTTACTGCTCT…	ss61506228
29	BTA-105947	729	GAAAGAAAAATTAACTGAATTGAAGACCAATTTGCCCGATGGCTCCATTCAATCTAGTCAAACTGAGTGAAATAGCTGTGTGTGCAGACAGCCTGCACTCCCTTTACTCTTGTTGAGTAAATTACTTGAATATTTCCCTGAGGAGCCATACCTGGGATTCCTCTCCACAGACGACTGTGGTCTGGGCTTTAAGATATGTTCAACACTGCACAGATTCCACTGGGACATCCAGGCCAGATAATCAACTGCT[G/A]ATTATTTTTGTGAAAACTACAGGACAGGCATCTCCCTGCTGACTCACATTTCCTTTACAAAAAGTTTAATGTCTTACTCTTCACATATCAAACTTATCTCTTCCCTTTTTCTCCACTCCTACTCTTTGTCATGTCTCATATTTT…	ss61515032
29	BTA-105961	733.3	TTCCTCTCTTCCCTGGATGCCAAGATCTGCATTAATCCATTAAGCACATATAGACTGAGATTCTGAATTTTATGACAGTGTGTGAAGCTATATGGGTACTTCAGAGAATGGAATGGCTATGCCTGACTTCAGGTCTACTGTCTATCAGGGAACACTGACTGAGAAACATATACATGCAGGTTATTAATACCCTGAAACCAGAGCACTAAATCATCTTATAAAGAAAGAAGACTGAATGGGCACATCATGT[A/G]TAAAACATCATGGGATTGATATCAGAAAAGATTTAATTCATTCATTTGCTTGACAGATACTTATCTACCGTGTGTTAGACAATGCAGAAAGGGTCAGGGAGACCATACTATTACCATGAATAAAGTGCATCATGATGTATATCT…	ss61515046
29	BTA-117782	749.7	GCATCACTGACTCAATGGACATGAGTCTCAATGGACATGAGTCTCAGTGAACTCCGGGAGTTGGTGATGGACAGGGAGGCCTGGTGTGCTGCGATTCATGGGGTCGCAAAGAGTCGGACACGACTGAGCGACTGATCTGATCTGATGCTAACACCATGTATTGCTTCCAGCCTAACTTAATTAATGTTACATCTAAAGTGTATTATTATGCTAGAAAAGTAGCATAATAATTGTGAAGAAGAATGATAAT[G/A]TATCTCATACTGTAAATTAAATGAGATAATGCATATAAAAGTAGACACTAGCGCCTAACATCTAGCAAGCTCTCAGTAAAGGTCAATTGGAAGAAGTGATGGCATTATATTGGTGATAAATATTACTATTTTTGCTACTGCTGC…	ss61474583
29	BTA-112191	756.2	GTGCCTATTGGTTACTATATGGAGTAACACATGTTATGGAACATTTCCATCATAGCACAAAGTTTTATGAGAAGTGCCGAAAAACAGTTAGGAACACGAAAAGCACTCTCAGAAATTAAAACAGTGAAAAACTCAATAAGGAGTGGGAAGATAAAGATAAGAACATTTCAGAGAGAAGAACAAAATTACAAAGGAGGAGGAAAAAATAAAATGTGCCCAGGAGGCCCAAAGCCGAATTAAAGCAGTATTT[G/A]TAAATGGAATCAGAAAGAGAGGGAAAACTATCTGAGATATATTTTTCCTGATGACAAGTCTCTGTTTATGGATCAACAAAATAGATGAATTTGACCTATATCAAGGAACACATTATAATGTTTCAGGTAACTGGAAAATGGAAA…	ss61518298
29	BTA-112193	761.6	CTCTGATATCCTTTGCTGGCTATTGCCAATGGCAGTTCCTTTATCTCAGCATAATGCCTAGCATATGGCGGCTTTTCATTATATAGCTGTATAAATAAAAGGCAAAGAAACGGATAACTAAGATTCTTTTGACAGTGCACCTGATTTTTCAGAACAGGAAAAAAAAAATACTTAACAAGGAGTGTAGAATAGCATGTTACTGTACTGATCTGCAGAGAGTTTCCTAAAAAGTAATGATGAAACTGATCCC[C/T]GTGCTGTCCAGTGAACCACGCCTGAAAAGGCAAATCATTACGAGCAGCCCGTGCTCCAAGAGGCCCTATTTGGAAAAACAAGGATGAAGGTGAAGGGGTAGAGGTATTCATCATAACATTTGTACAGAACTGTGTAGTTTCAAA…	ss61518300
29	BTA-16286	763.7	CCAGGAACTGAGATACAAAAATGAATAAGATGGGCATCTTTGTCCTTGAGGAAATTATAATTTAGTGGTGGAAATCATATAAAGAGGTTTTCAAATAATTCTTAGTAAATGGCTAACAGAAATGTGAACACAGTGTATGGGAACATAGAAAAGTATCATTTAGTCCCCATCTCTGCACAACTTTTTATAGTAATTTGTGACATTAAAGGATGTCTTCCTTTCTGTAACAATCTATATTCCTGATAGGATA[A/G]TGAAGAAGCCATCAAACTAGAGCAATATATATATTTTCTAATTTATAAGAGACCTTCTAAAATCAAAAGCTTTGATCCAGATGTAAGAAAGAAAATGTGTGACGAGGAAGATGAGTCAACAAAGCTGTGTTTCCTCTCACCATA…	ss61525123
29	BTA-22554	771.1	GGTGACTGAGCCTGGAAGGTACAAACTTAGGAGCACACATTTTCTAACACGCAAAGAATGCAAATCTGCAGCATAAGAAAATACTTGAATTAATTACCAGGGGGAGAAAACACAAAGTGGGAAAATGGTGATGTTGTTTGGATCCCTGTCTCAGTTCCTGCAGTGTGGTTCCTCCAGGAGAGTCTGCACTACGTAAATAATTATTTTCTTTGTTCAAGATGGATTTAGTTGGGTTCCTTCTTTTTTCAGC[T/C]GAAGAGTTCTGGCTATTGTAAGTGCACTCTTCTCATATAAAATGAAAGGAAGAAGAAGAAAAAGAAAGAAGGAAAGAGAAGGAGGAAGAAGAGCCACAGTTCCTATATTTGGACCAGCTGCAAGCCAGGCATGACTTGAAGGGA…	ss61528292
29	BTA-64895	781	TTGCCATTTCCTTCTCCAATGCATGAAAGTAAAAAGTGAAAGTGAAGTTGCTCAGTTATGTCCGACTCTTAGGCACCCCACGGACTATCGCCTATCAGGCTCCTCCATCCATGGGATTTTCCAGGCAAGAGTACCGGAGTGGGGTGCCATTGCCTTGTCCAGATCTTTCAATAGAATCATATAGAATTACAGTGTTTTCAGATGCCATTTGTTCATTCAGTCAATTTGCTGAACGTGTGCCTTGTCCTGA[A/G]CACTTTCCTAGGCTCCTAAGAAGTTCATGGTCTTGTAGGGGAAACAGATCCATAAGCACATGATGACAGTGAGATGTGAGAATGACCTTCTGCCAACAAAGGCTACCCGAGGTTGTGTAGGACTCAGAACCCAGCACTCACAGT…	ss61509909
29	BTA-64890	787.4	TTCCAGGTGGCACTAGTGGTAAAGAATCCACCTGCAATGCAGGAGACGCAGGAGATGGGGGCTTGATCCCTGGGTCGGGAAGATGCCCTGGAGAAGGGCATGGCAACCGACTCCAGTATTCTTGCCTGGAGAATCCCCTGGACAGACGAGCCTCGTGGACTACAGTCCATAGGGTCACAAAGAGTTGCACAGGACTGAAGCAACTGAGCACACATGAATTTATTATCTTTTAAATCAAAAGCATTTCCAC[G/C]TCACAGTTATTCTCTTGGGCATTTTCAAATGAAGAGAAAAATAGACTATGAGTTATTATTCAAAAGATGCTCTTAAAAATTATTGCTTATTAAATAGCTATTCAAATTTATGTGCCAGGTAATGTACAAAGTGCTGGGAATAAC…	ss61551261
29	BTA-64902	797.9	CTGCAGCTCCCCAAGCTGCTCAGTCAGTTCCTCCTGCCAACTCTAACCCCAGGCTCAAATAATCCATTGCACACAGATATGAAGAGGTTTTGTGAACCAACCCCAACCTAACCTTAAGCAGTTAGAATTTGAAGCACTCAAATCCCTGCCTTGGTGTCTGAGCTTATCTTTGAGTATTCTTTTTTTTTCCCCAGTGTTTGAAAGTATTTCTTTATTTTGAGCCGAAATTCATTCACACATTCAGTATTAA[A/T]GGAGCACCTACACTGTTCCAGGCATGATTCTGATTTAAGACAATACAGAGACTCTCTTGGGATTCTTGAACTCAAGAGAGAAAGAGCCCCATTTACTTCATTCTGTGTCTCTAACAGGAGAAGGCAATGGCAACCCACTCCAGT…	ss61551268
29	BTA-64904	797.9	TAGCAATGGCTGTGCTCCTCTACCTAATGTTTCCAGAACTGCTCCCGGTCTTTGCTCAAAACCTCCCAACCCCCACCTCTAGCAGGAGTTATCAAAAGTCTGTAAGTTAAAGGATTCAGAGATAAGAAAGGAGGCTACAAACACAGAAAAAACCTAGATGGACCCAGCTAGAACCAAGATGAATAGGAATCTCACCTCCAACCGACCCTGAGTCTCATTGAACATTGTTTTATGACAGAAGCATTTTAAA[C/T]GACACGCGTACTGGCATCCATTACCAGACATTAAGGACTAAAAAAAGAAAAAAAAGGAGGTGGCACCCCTGCCTTCACTGGAAAAACCCTATTCCTTTCCAGGTAATGCATCCGCCTCCCCATCATTAGCCTCACTCCTCCCCT…	ss61551270
29	BTA-64906	797.9	CCAGATCACCTTCCCCTTAGAGCTTCCCGTGTGTGATCAGTTACTTACATGACTAGTCCTGTCTCCCCACCAATTACAGGGTCCATCTTATATGTATCAAACATATTCTGTTTACCATTTTACTTCTCCTAATCCAAGTCTTAGACCATAGTGGGCTTTCAATGAATATCTGTTGGATTAATGATGTTCATGAAGTGTTAGATTCCTCTTACCTAACAGAGAGATGGCATGTCAGGAGGTAGTGGTCAGG[T/G]GTCTAAGTCTTACTTTGCAGATGGAAAAACTTCACTTTGTTGGAGTATAAACTAAATGGAGTCATGTTCAAGAGAACTGAGTCACAAGGGACTGAATAGCGTAGACCAAAATGTCAAAATGTCCATCCATAACAAGAGGATTTT…	ss61488305
29	BTA-93929	810.9	CCTTATAAGAAGAGAAGAGACTCAAAAGGAAGGTGATGTGAAGATACACAGGGAGAGCACCAGGTGATAACAGAGGCAGAGACTGGGGTTATGGAGCAGCAAGCCAAGGGCTGCTGGCCGCTGGCAGAAGCTGGGAAGAAATAAGAGATTCTTCCCTTCAGTCTTCAGAGAGGAGAGAATGGCCCTGCCAACACCTTGATTTCAGACTTCTAACTTACAAACTGTGGGAACTTACATTTCTATTGCTCTA[A/C]GCCACCTCTTTTGGGGTCCTTTGTTATGGCAGACCCAGGAAACAAATAGAGCTTCCTTCAACCTTGCAGCATCTTTTGTTGGAAAGGCTGAGACCACTGCCATGGCTTCAAAGTATATCTCTTCCTGCCAAGAGTGTTGTTCAC…	ss61495962
29	BTA-08572	823.6	AGATGCTTAATAAATCAGAACTATAAGTATTTAAAGAATGTTCTTTGCCTTGTAGTTCAGTTCTAATTCTGGACCTCTTACAAGATGTAAGATCTTAGAAGAGCCATTTGACTTTCTTATTCTCATTTCTAAAATTGTATAACAATTTGACCTATCCTCTAAAGTTGTTTTGTTTAATTAATTGAGATAAGATAGCTCTCACAGTGTATTAAACATGATAGATGTTCCAGAAGTGAAAATTCAGGAGGAG[A/G]CTCTGTTTAATTTAGTCTCGTATTCCCACCATGATGCCAGGCACACAGGAAATATTATTTTCCATAATACCCTCTTCAATACCCAGCTCAAAGTTTTACTAACCATCTCTCTTTTTCTGTCAGACAAAATAAATGACCAGGATA…	ss38330624
29	BTA-08585	834	ATGAAACTATTCTTCCCAGAATGAGTAATATTGTTCCCTTCAACTCCATGCCTTTGCAAAATTCTCTTATTTTTAAAGAATGCTCTTCCCTGTTTGATCTGCTTAGCCAATACCTACTCATTTTTTAAGACCCTGTGTTATGCTTTCTTTGATCACTCCCACCTTCCCCAAGCTTCCTTCCCATGAGTTGACTATGTTCTTGTGTCACTATCTCTAACACATATCCTTATCAAATACTGTAATACGATTA[T/C]GTACTGACATCTTGTCTCCCCCACTGTGACACCGAGAAGGGCCTGGTGGGACTCCTGGGCACAAAGCCTTTCTGTGCCCATGACCTTCCCTGAGTTCCAAGGGGGAAGATACAACCAGTTGTTAGTTAGAGAAAGGAGCAGATG…	ss38330637
29	BTA-08579	840.1	AAAGTCCTCTGGCCCTTAAATTTGCCCCTGCTTCACTCCATCCTCCACAAAGTCACTAGCAAAGGATTTCTAAAATTCTAATTCAGTGAATTCGCTCTTGACCAAAGACCTTCAAGAGAAGCCGATTGTTTACAGGATAAAACCCAGATTCTATAACAGAGAATGAGTCTCTTCACATCAGGCCCCATAAGCATCTGTTACCTGATGTTCTCCTACATTTAATCTTATGAAACTATTCTTCCCAGAATGA[G/A]TAATATTGTTCCCTTCAACTCCATGCCTTTGCAAAATTCTCTTATTTTTAAAGAATGCTCTTCCCTGTTTGATCTGCTTAGCCAATACCTACTCATTTTTTAAGACCCTGTGTTATGCTTTCTTTGATCACTCCCACCTTCCCC…	ss38330631
29	BTA-64907	858.7	ATAATATGCATACATATACATACATACACATATACTTACTTAAGACTGTATGTAAAATATACTTTTACAAATATGAAAATCACTGTTTTCAAAGCCAATGAGCTATCTGAGCAGCTGAGTTCTGCCCAGTTGGAGAAGGGAACAAGGGCTTAACCACTGCTCTGGTCCATCTGGTACAGATGAGGAGAGTGGAGAAGGCTGGCCAGTCAGCTCGAGGAGAGACAGGGGCAGGTGGGCAGAGAACATGGGC[A/G]TCTCTAAGAAAAAGCAATAGACAAAAAGCCAGAATGCCCTCCCCCTGAAGCCACCTTTCTTTCTACCAACTTGTGGATCCATTTCAGGTCCACACACGGGTCTATTCACAAAGATGTATTTTTGGTATCTTCCTTGCGGCAAAC…	ss61509912
29	BTA-12750	870.5	CCTGGAATTTTAATTAGCCTCATAGCAGCAGGAATCTCATCCCTCAAGTTAGTCACTGCTCTGAGCTCAGTGTCAGAACCCCTAGGAAGAAAAGAAAGAGAATGTACAGGTGATTTACAGTAGTTCAGTTTGATCAAAAATGGTCTGAGGCAATAAGGTATGGTCTTAACCTTTTGGACAGCGAGGTCACATGACTTCCTTTAGCTCAGGACCTAGGAATGAAAGAGCCCATTAGACATACAGAAACATA[T/C]TCAACTGGCCTTCCTAGAGCTTGGTTCAGGAGAAAATATCCTCAGTGACATATGGTAGTTTAGGTCCTGGTACAAGCCTGCATAGCCAAGGACCAGGATGTGAAAAAGTGAAAGTTGCTCAGTCGCGTCCAACTCTTTGTGACC…	ss38334802
29	SCAFFOLD175305_6177	876.5	ACATAGAGTTTATGTGAGAATTAAATTATGTAAAGTGCTTAAAGTGATGATTATTATTTCAGTTTTTAAAATGGAAGCTAACTGGACTGGAAAGGCCTAG[C/A]TGGACGGCAAGGAGCAGGGGTCTTATTTAAGGCAATTCTGTATCCCCTACCACATGCAGCCTGGGGGCTTGGCATTCATTCATGCAGAAATAAATCAGAT	ss61527694
29	BTA-21210	878.4	TTGGACACAAGTCTCCTTGAGGCATATCAGACTCAGAATTGGCCGGCTTTGGAGTTGGCTATGGGGCCTTGCATAAACGACTTCCTTCTCTGCCCCTCTGTCTCCTCATCTACAAAGATGGAGTGAGAATTGGTCATGCCTCGTAGGATTGGTGTGAGGATTAAAAAGAATACATGTTACATGCCTGGCCCTGTCCAGGTGCATCTGGAAGATTAAGTACAATGCCCCCTGCAGGTGACACTAAGGCTTC[C/T]GAGCACCTAGGTAAAACTAATGGCGTAAAACTCAGGGCATTCATGACTCTAGATTTTACATTTTTCTTTTACAAGTTCCAGGCTGATGTTGATGCTGCTGGTCCAAGGACCACAATGTGAGTAGCAAAAACATACTTGTTAACA…	ss61507432
29	BTA-08577	894.2	AGTTATCTCTCCAGGCATTTCATGACTTTTGGAGTTTTACTGCCAAATGCTTGACATTCCGAATTTCCACACAGATGACTCAGATATAGTAAGAGAAAGAAGGAGGTTAAGTAACAGAGTCCTAATTAAAGTCCTCTGGCCCTTAAATTTGCCCCTGCTTCACTCCATCCTCCACAAAGTCACTAGCAAAGGATTTCTAAAATTCTAATTCAGTGAATTCGCTCTTGACCAAAGACCTTCAAGAGAAGCC[G/C]ATTGTTTACAGGATAAAACCCAGATTCTATAACAGAGAATGAGTCTCTTCACATCAGGCCCCATAAGCATCTGTTACCTGATGTTCTCCTACATTTAATCTTATGAAACTATTCTTCCCAGAATGAGTAATATTGTTCCCTTCA…	ss38330629
29	BTA-08584	907.5	GATTCTATAACAGAGAATGAGTCTCTTCACATCAGGCCCCATAAGCATCTGTTACCTGATGTTCTCCTACATTTAATCTTATGAAACTATTCTTCCCAGAATGAGTAATATTGTTCCCTTCAACTCCATGCCTTTGCAAAATTCTCTTATTTTTAAAGAATGCTCTTCCCTGTTTGATCTGCTTAGCCAATACCTACTCATTTTTTAAGACCCTGTGTTATGCTTTCTTTGATCACTCCCACCTTCCCCA[A/G]GCTTCCTTCCCATGAGTTGACTATGTTCTTGTGTCACTATCTCTAACACATATCCTTATCAAATACTGTAATACGATTATGTACTGACATCTTGTCTCCCCCACTGTGACACCGAGAAGGGCCTGGTGGGACTCCTGGGCACAA…	ss38330636
29	BTA-08583	933.3	GACCTTCAAGAGAAGCCGATTGTTTACAGGATAAAACCCAGATTCTATAACAGAGAATGAGTCTCTTCACATCAGGCCCCATAAGCATCTGTTACCTGATGTTCTCCTACATTTAATCTTATGAAACTATTCTTCCCAGAATGAGTAATATTGTTCCCTTCAACTCCATGCCTTTGCAAAATTCTCTTATTTTTAAAGAATGCTCTTCCCTGTTTGATCTGCTTAGCCAATACCTACTCATTTTTTAAGA[C/T]CCTGTGTTATGCTTTCTTTGATCACTCCCACCTTCCCCAAGCTTCCTTCCCATGAGTTGACTATGTTCTTGTGTCACTATCTCTAACACATATCCTTATCAAATACTGTAATACGATTATGTACTGACATCTTGTCTCCCCCAC…	ss38330635
29	BTA-08581	948.8	ATTCGCTCTTGACCAAAGACCTTCAAGAGAAGCCGATTGTTTACAGGATAAAACCCAGATTCTATAACAGAGAATGAGTCTCTTCACATCAGGCCCCATAAGCATCTGTTACCTGATGTTCTCCTACATTTAATCTTATGAAACTATTCTTCCCAGAATGAGTAATATTGTTCCCTTCAACTCCATGCCTTTGCAAAATTCTCTTATTTTTAAAGAATGCTCTTCCCTGTTTGATCTGCTTAGCCAATAC[C/G]TACTCATTTTTTAAGACCCTGTGTTATGCTTTCTTTGATCACTCCCACCTTCCCCAAGCTTCCTTCCCATGAGTTGACTATGTTCTTGTGTCACTATCTCTAACACATATCCTTATCAAATACTGTAATACGATTATGTACTGA…	ss38330633
29	BTA-64937	983.1	TTACCACTTGAGCTACAGGGAAGTCCTAATAGGTTGGCTGGGTCCAGTTAAATGGTCAGTTTCCATACTGCATCAGGAGAAGCTGGCTTGGTACCATTTGACTCCTGGTGCCAGAAGGAGCCAATCAATGTTGGATTTTCCACAGAGAGCCTATTCACCTTGAGTACTGCCTACACCACTTAATTTTCATGTTTGGACCATTTGAAAAATGACTAATTAATTAACCAAGGTTTGGGGCACAACTGGCCAT[T/G]CTCATTGCCAAATGTTTAGTTCTGATGGAATTGCAAACCTTAGCAGTCCTTGGAAAAAGTGCTTTGGCTTAGAAAACAGCAACAAGGCAACAGAGAGTCCTTCCTTTTTCAGAATTCTTCTTTTTCAAAATTCTTCCTGATGTG…	ss61551293
29	BTA-64938	983.1	CTTCTCTTCTCTTTTGCCTTCTTTCTTCCCCTCATTCTCCTCTCCTCACTCCTCAACCTCTTTTCTTTCCTCCTTTGTCTTCCTCTCTCCATCCCCATCTCCTCTCCCTCCCTTTCCCCCACCTCTGTTTTCCCTTCTTTCTTCTTGTCATCTCTTCTCTACCAGGACTGCATTGAAACCCTCCAATCTAGTGGCTTATAAACTGAGGCTCTTAATTCCCTGCCAGGTCTGTACATGAGTTTAAAGAGTT[T/A]ATTGACCCTGGAAGTGGAATTCAGCATCCTGCATTCATGGACAGAGATGTCTTTTCCTGGGGAGAAGTTGCGCACCTTTGACTAGATTCTGAGATTCCTGGACCCGGGCTCATTGCTTCTCTTTTCAGTTCTTAGTCTCCAGGT…	ss61551294
29	BTA-64934	991.6	ACAGGTTGATGATCAATCATGCTCACTTACTCACCCATCCTTTTCTTCACTCATTGATTAAATACTTATTGAGCGTTTGCTATGTGCCAAGCACTGGAATCCCTGTCTTAGTCGCCTTTCCTCTGAGGGTTCAAACCCAGTCTTCAGCCTGGGCCAAAGCTGCTGCTGCTGCCCACCCAAACCCCATCCCTGCCTCGCCCCCCAGCTGCCTGAACCTCAGCTGCTGCTTGTCAGAACAGCAGCCTCGTCA[G/A]AAGTGACTGATTTCTGTCTTGTCTCTTTCAACAGGTAGACTGAAATTACCATGTGTCCAAATTAAAATTGCATACTTCAAGGATTATTTGAAGGACTATTCTTAGACCCTTTTAAGAAGATTTAAAGAAAAGTGAGTTGATTTT…	ss61551290
29	BTA-64925	993.8	ATGGAGTAACAAAAAGAGCTTTGGGGCTTTTTAGGCTGATCTGAGCTTGAGTCCTGACTTGGTCAGTTCTTGCCTGGAGAATCCCAGGGGCGGCAGAGCCTGGTGGGCTGCCGTCTATGGGGTCGCACAGAGTTGGACACGACTGAAGCGACTTAGCAGCAGCAGCAGCTGTGACCTTGGGCAAATCACCTAATCTTTCCGAGTTTAGTCTCTTCATCTATAAACTGAAGAATAACAAAATCCACTTCTC[T/C]TGACTGAGTAAGACCTTATGAAATCCCTGGTGTGGTTCCCCCTGAGAGTAAACTGACCTTGTTCATGTGGGATCATCGATTCCTCAGGCATTCAGCTGCTCAACTAATTTACATGGAGAGTAGAGTCCGCAAGGAGGAAAGTTT…	ss61488310
29	BTA-64976	1023.8	AACCTCGTTTCCTACCCCTAAGTTTCCTATGTAAGCAGCCTGGCAGCCCTGCTCAGCCCCCAACCCTCCCACCCCTGACGCCTCGAGTCTTGCTTCCCCTGGGCTGGCTCCCACCCCTGCCGCGTCTGGGCCTGGAGCTCCTCCCTTGCTCTGTGTCGGAACCTGGGCCTTGTTCCCTGGTGCACGGGGCACTCACATCCAGCTGGCCCTGGGGGCCCCTCACCACGCCCTGTGCCCTGTTGATCTTCTG[C/T]CCCACCCCAGAAGGACCGTTTCCCTGGAATGCCGCCTGTGTGTGGTTCTGCACCTCAGGTCCGGCTGAGCTGATTTCTGCAGCCCCTTCCCGTGTCTCTGCCCAGCCCCCGTCCTACCTCAGGAAGTGGATCTAATGTCCACTC…	ss61468584
29	BTA-65055	1158.6	TCAGTAAAGGAACACACTGGAGCAAGGAAACTGCACTAAGAAAAGACAAAAATTACTAGGTTACTGCCAGCCACCCACCCACCATAAGCCCACGGTTGCCATTTTTATAAACTATTATGGGAATACCAAAGGAGAACCAGCATTTTAAAACTCTCACCGAAAAAGGAAAAAACAACAGGTACAAAACTCACTTTTGGATGCTCAACTTCCCTCACTTGATGGGAGGCCAAGAGTCCACCGCGAAAGCAAT[G/A]TGGAGAAGTTCTCCCCTGAGTTTTTAAATTACTAAATCATTACTTAAACTATCTAAGTGATTACCTTCAACGTCTGCTTTGCTTTGGCTATGGAGACATAGTCACAACCATGAAGACCCTACTGAAACAAGAAGATAGGAAGTT…	ss61551335
29	BTA-65056	1163.1	GGTTCACATGCTCCCTTATCTTAAGCGTTTTCTTATCCTGGAAGAGAAATGATGCAGAATGTAAATATGTTTTCAAGTTCAGATAGCAGAAATCCAACCAGAATTATTTTTGTATTACATAATACAGCAATGATCTGTGGTTTAAAAGGAAATAGTCTGGAAGAATGAAGGTAGAATGTTATTGTTGAAAGATAAAAATTTTTAATATTTCCTTTTCTTGGTATTGGTGATAGAGTCTTCTGGAGGTTAG[C/A]TAATTCTGTTGCTCTCTTTTGACTTTATAATTCTTGTGTAATTCTTATTGTGTGTCTATGTATGCACACAAGAATGGAGGTGTGTATGTTACATTTTATCTATGTTTATATTCATATTTGTGTTTCATTCTTCTTTCACAAATG…	ss61551336
29	BTA-16404	1174.5	TCCTGCTTAGCCTAACATGGCTCAGAGGAGACGGCACTGACTGCTAGGAATAGGGCCAAGTGAATGAGTATGAAGCACTCTGTGCGTGTGCTTCATAACCGTGTAAACAGTTCTCATCCAGACAGCATGATAACTCTCTGCCATAGGGAAGACGATCCCATTAACAGAAAAGGAAAATGAGGTACAGAGATACTGATAAGTTAGCTCCACAGCCAGTAAGTGATAATCAAATCTAATTGATTTCAAAGTC[T/C]AAGGGTGCACCCTTTTTTTTTCCCTTGTGAACCACCTACCATTCTAGGAATGCAGATTTCAATCAAATATAAAGCAAGATTTTCCAAAAATTAGTTATACAATGAATATATGTCTTTAAAACTTATTAAGCAGAATTCAACCAG…	ss61507175
29	BTA-16399	1178.9	TATAAAATCATCTCCTCAATGGAAAATATGGTTCAAATTAGGCACTGATTCCATGAATGAATGCAGTTTGAATGTTCTATGTCAACATTTAAAAGACTATCAAAAATAAGAAATGTACATTTTATGTATTTATTTTAAACTCTGGATTTATTCTCTTTGGAAACATTAGCATCTCAATCCCCACCTGGGTAAAACCATCTTATTTTAACTTGCAGATCATTTAAAGGAAAAAAGTAGGAAGAATGGTTGC[T/C]TTAGAGGCTGGTTTGGGGCTGTGAGCACAGTCGGTTCTGAAATTACGCTGGTGTGGCCCTTGGGAGCTCAGTGAACTAAACTGGAACATTCTGCTTCCAAAATGAGCAATGATTTTCTGAGACAAGGATTGGCTCAAGTTGTTA…	ss61525167
29	BTA-16400	1178.9	CTGAAATTACGCTGGTGTGGCCCTTGGGAGCTCAGTGAACTAAACTGGAACATTCTGCTTCCAAAATGAGCAATGATTTTCTGAGACAAGGATTGGCTCAAGTTGTTAAAATTCTCCCATATATATTTCTAAATATTTTATATTTTCTATAGTTTGTCTTTAAAAACAGGAATGATTGAGGAACAAGCATGAGGGGAAGCTGAGAAATGGAAATTCATTGCTATGACTTCTTGTCTTCCCCCCCTCCCCA[C/T]CCTAGGACACCTATGGTTGTGACTATATGGCACACACATAATAATTTTTTTCTAAAAATTATGTCTAGCTCGTATGACAGAACTTACTATATAAATATTTCATAGCATTACACACATATGTGCATGACTCACTAAAGTCCCAGC…	ss61525168
29	BTA-16406	1178.9	AGGGATCAAACCCACATCTTTTGTGTCTCTTGCACTGGCAGGTGGATTCTTTACCACATCGGAGGCATATTAAATGACTATAACTAAGTGAAAGAAGTCAGTCTGAAAAGGCTACAGACAGTATGACTCAAATTAAAATTAAATTAAATTAATTATATTTAATTAAATAAAATTAATTTATATTTAATTAAATCAAATTAAACTATATGACTTTCTGAAAAAGGCAAAATTATGAAGACAGTAAAAACAT[C/T]AATGGTTGCCATTGGTTATGGGGGTAAGGGTGGATTTGTGGAGGAGGGGTGAATAGTTGAAGCACAGAGGATTTTTAGGACAGTGAAAATATGATATCGTATTGATGTATACATGTCATTATACATTTGTCCAAACCTATAGAA…	ss61507177
29	BTA-16408	1178.9	CTGAATTCAAGGTTCAGTGTTTGCCTTGAAAAAATTTACTGAGAACACACAGCTTAGCCCACTAGAGACAATGTGTCCCCAGATTTCTCTGCAAGAGAAATTTCTAAAGTTACCTGGTTAAGGGGATATTTTTCTTCCTTAGTATTATATTATGAGAGATTTTTTTGTTAATAATGGAATATAATTTTTACTTGTAGATGGATAAAGGTGTTAGCAATTCTATTTTGAATTGTTTATATGTATGCAAAAA[G/C]AGGGGTATCTAAAACCCCTCCACTCAACCACCTACACAGAAAGACAAACCTGAGGTAGATATATGAAGTATTAATTTTTTCTATTTTAAAAATATATCCTATGGGAGCTGATCATTAGATCTGGGGAGCATTTACATATGATTC…	ss61525173
29	BTA-16409	1178.9	TTCTTCTTTTCTCTTTATTAAAAAAGTGTATCTTAGCAAAAGACTATGGGATACTTTCAAGAAGTAAGATTCCATATTCTGGTTAGAAAGTGAATAGAAAGGGAGTTTGGACTTTGGGCTTCCTGTCATTTTTATTTCCACTTGGGGGCTTAATCTTCTTTAATCCTGGGGAAATGTGGACTAAACTGTACTGCCCCTGCAGCAACTGCTAATATTTCATCACAAGATCGAATGTTTGCATTAACACTAA[C/T]ATGGCCTTTAAGCTTCCTATCCCATTGAGTCTCAAGGAAATAGAATCAGGGAAATGACCAAGAAAGTAAGAATCAAAAAGAGAAGTTGGTGCTGCCTAGCTTCTTCCTTTTAATCAGCTTTGAATCAAGAGCTAAATTAAATTT…	ss61525174
29	BTA-16410	1178.9	TGGGGGCTTAATCTTCTTTAATCCTGGGGAAATGTGGACTAAACTGTACTGCCCCTGCAGCAACTGCTAATATTTCATCACAAGATCGAATGTTTGCATTAACACTAACATGGCCTTTAAGCTTCCTATCCCATTGAGTCTCAAGGAAATAGAATCAGGGAAATGACCAAGAAAGTAAGAATCAAAAAGAGAAGTTGGTGCTGCCTAGCTTCTTCCTTTTAATCAGCTTTGAATCAAGAGCTAAATTAAA[T/A]TTTTCATAATCAAGGGCAACGCATACTGTACATTACAAAGTTTTCATCTGCAATGTGATTTCTTTTAAAAATAATAATATTACAGAGAAAATCGCAGATATAGAATATTGGCCTTGATCTTAGAGTATAAAGAAAAGAATCAAT…	ss61525175
29	BTA-106563	1183.2	AAACATCTAAACTCAGTAAACACTGTTAGTAAGGCTCTGGAGAAAGAGAGCACTTGTATATTTCTTAGAAATGCAAAACAGAAGGAAATTTGGTAATATATGGTAAAATTACATATGCCTTTATTTTTGATGGTTAAATACTATTTAGAAAGATACACTTGGCCAAAATATTATAAGCCTGATTCCCAAGGGTTAAAGACTAAAAAAAAGAAAAGATTTCCAAGATTAAAAACAACCCAAAGGTCCATCA[A/G]TAAAAGACTGGATGAATACATTATCCTAAACCCACACAATTGAATACTATGTCACACACTAGCAAATGAGAGTGAAATCGATACACAATACAGAGGTAACTCCAGGATGTTTTTAAGTGAAAACCAAGGAACAGAGCAATACAT…	ss61515328
29	BTA-106567	1185.6	AGTGTTTATGATCATGAACCCCTCTTTATCTGTTTCGCCTGTTTTTCAGATAAGCAGATTAAGTTACAGAGATGTTACAATACTTGCACAAAATGACTGGGGAGAGGAGATACATTTATTGGTCTGTAATAGGTTTTTGTTTTTAAAAAAAAAATAGGTTAGAGTCTTAAATTCTCCACTCACCTAATCTCCACAACCCTCCAAAAAAAGACATAGACCCATTTCACAACTGAGGGAACTGAAATCCAAC[A/G]AGAATTGGAAGTTTGTGCAAGATTATAAAACTGGTAAGTAACAGAGCTATACTTTAGACTTCAGTTTGCCTACCCAAATGCCTCGAGTTTTTCCCTTGGTTTCTCAGTTTTTCTCACTTTCCAGTAGCTGGGTGAAGCCATATG…	ss61498073
29	BTA-38148	1205.2	AGGCACTGAGGGTTCAGTGCTTACAATAACAGACGTGATCCCTCATGGATCTCAGGCCATGAGATGTGTACTTCGATCTTTTACTCTAACACCTCTAGTCTTGCCTTCCCCTGCATCATTGGACTGTATTACTCCAGTTGACTTACAGACCTTATATCTATCTTAAAAAATACAAAAAACAAAAGGCAATTCTCCCTTTATAATGCATCTATTTCTACCCTGAATTACCCTGCTCCTCTTCACCTTTTCA[C/T]TTCAAGGTTTTTTAGTTCCTACCATTTCACTGGAACAGCTTTTACTTCGTCCTTCTAAGCGCATGATGAATTCCTCTTTTTTCCTCCTATTCCACGTGAGCAATATCTGACACTCTCTTGTGCAAGCACTTCCTTGCCTAGCTC…	ss61536695
29	BTA-38149	1205.2	GAATTACCCTGCTCCTCTTCACCTTTTCACTTCAAGGTTTTTTAGTTCCTACCATTTCACTGGAACAGCTTTTACTTCGTCCTTCTAAGCGCATGATGAATTCCTCTTTTTTCCTCCTATTCCACGTGAGCAATATCTGACACTCTCTTGTGCAAGCACTTCCTTGCCTAGCTCTTAAATTCAAGCCCTTCTGGTTTCCTTTCTATACGTCATAGATTTCTCCTTGTCAGGCTTCTTAGCTGGCTTCCCA[C/T]GCTTGACCCAGACTCTAAAAGTTGAAGTTTCATATAGTCTGTAATCCCCTGCCTTTCTTGATTTATACCTTTTTAAAAATTGATTTCATCTAGGCTCATAGCCTAAATACTTTGTTGTTCAGTTGCTAGATCCTGTCCAACTCT…	ss61536696
29	BTA-38144	1207.1	GTAGGTTCTGGCTATAGCTAACAGTGGTTGGGTTAAACACTCTCTGAGGTTTGGAGCTTGAGTCAAATTGTTTTCTTATTACTAATACCCTGGCATCTCCCTTTACACTGCCCAGGGGTCACCTCTATCATGTTGTGTGTCTTCCCAGCCACCACAGTGAAAGGGTCTATCTCTGTTTGCCTGATCTTTGTCACTATTTCCAAATTCTTTAGGCTCGTGACATTATATTTCATGTCAGTCTTAACTTGGT[T/C]AATCAAAGGGCCATAAATTACATGCCCAAAATCACAGAATTTCATAATAGTTCTACTTCTATAAAACTGCCAACAGGCCTGAAGACCCTATTGAAATAGTTCTCAGTTACTAATTCCAAGTTATACTGAAAAACTTTGGCCACT…	ss61536691
29	BTA-03493	1213.2	TATTTATGTTTAAATTCCTGGATCGAAGATCTCTCCAGAGAGATTCCCACAACTGCAGGGGACAGAATTATTTTTTAGAATAAAAGCTGGTGCCAACAAATACAAGCAGTTTGACTTTGTGCAAGTTACTTACTTTTCTTAAATTTACTTACTTTTAGTAGCTCGTTTCATAAAATTGTTATACAGATTATGTGAGATTTACTTAAGTAAAGCATTTAACCCTTATTCAGAGCTGAAGTACATCATTCAC[G/A]CCTATTATTATTGCATCTGAAGGGGGCGTAATTAGTATCCATTAATATTCCCTCCTCTGTGATCTCATTGCACAATGGCCATTTTGCATTTAACACAGTTATTTATATTGTATTTCTTTCTATGTATGCCTTTCCCACTATATT…	ss38325545
29	BTA-116569	1223.7	TCTGTGGGTCTTCTCTTATTCTAATAGTGCCTGTTGGACCATTAGAAATGAGAGACACATCGATTATTCCTGATTACTCCTGATTTCTGCTCCCTTCTCTTCTCCCCCAATAGCTGGGTTGCTGGAGTAGAATTACTTAATCTCTCTGTGCTCACAAGAGTAGAGTCAAATTTAGTAACATATTATCAGAGGGTCATTGATTATTTGCAAATTCAATAGGATTTAGATGACAGAGCAGTTGAGGGCAATA[T/C]CTTCAAATATTTTGGCTATAGCTCAGCTGGTAAAGAACCTGCCTGCCAATGCAAGAGATACATGAGATGTGGGTTTGATCCCTGGGTTGGGAAGATTCCCTAGATACCCACTCTAGTATTCTTGCCTCGAAAATTCCATGGACA…	ss61520664
29	BTA-65064	1232	GTAAAGCAAGGGGTTATAAAATCTCAAGTTTGAAGATACATCAGGGGTCATTATGTCCTGGCCTCTATCCAGTAAGGAATTACTAGAGAGTATTAAGCCAAATAGTCAGCAATCCACTGTTTGAAAAAACTCAAAAGATGCTATCTTGTCAGGTACTCAAGAATTTACTCAAGAATTTTTGAATCTTAACACATCCAAGTGATACCTTAAAAATACTTCTACGTCCATGGCATGATCTGAATTGCACCCA[T/C]ATAGTCAATTGCTTATAATTCCTCTTTAAACTCTTTTTATTTGAATAAATTTATTCAACAAGGGTACTTGTTATCATTGCCAGAACTGGAAACCCATTATCAATTGCTTTAACCAGAAGGTTGTTCAGTAAAAAAACACATACT…	ss61551344
29	BTA-65068	1236.2	ATTCTTGGATGGATTTGTGCTTTAATTAACATTCTTAGCTGGAAACTAGAGGCAGATGGGAAGCGTTAATAATTCCATAATTGATAACAATCACTTCTGAAACATAGAAACAGCTCACAGCTCACTAATTATTTCGGAGAACAAAATACTTCAAATTGTTGGGAGAAGTGCTCAGTGGCGTGGGAAGTGGAATAGTCCGGTGAATGAAGACTAGATCAGAAGCAGAAGGTCTGGCTTTGAATTCAGTGCC[G/A]CATCCCATCTATCTTTTCTAAGCTGTATTTTCCTCATCTGTCAAGTCAGAATAATTCTTGTCTTCACATGTAGATATGAAAAGTAAGAAAATGTGTTTGAATAAGCAACGTGCAATGCCTGGTACCAAGCAATTCCTCAATAAT…	ss61488364
29	BTA-09899	1244.6	TCTGTTGAATCAGTCACCTTTCCTCCTGGGAGGGAACATGTTTTACTTCAATGGAACAACTAAGGGAGAATTCAAAACAAAATGAAGGTGTTGGAATGTGGAGCTGGATGGTGCAGAAAGTACCTGGAGACAGAAAAACTTCTGGACAGTTCCATGTAGGTCGCACTTACTATGTACCAGGCACTTCACTAAGCTGCTTTACATGCATGAGTTTATTTAATCCTCACTGCAACACATGAAGAGAAAGAAA[T/C]CTTAACGTTAGTACCGTCAATTCTCTCTGCAGGTAAATGTAGAGGACTAAAATTAGCAAGACTAAAATAGTAAGGTATTCCAAGGGGGTAAGGGGCACTTCAGTGGCAGACATTGAAACTGGAGTAAATATGGTAGATAAAGGA…	ss38331951
29	BTA-65072	1246.5	GGAATCTGAGTCCCACCTGGGGAAATCTAGAGTCTTGGAAGAGCTGCTTTGGAGCTGAAGTGAAGGGGAACATTGTGATGGGAAGTAATAGCCCTCTCTGAATAGCCCTTTGAGGAGGCATGCATGTCTCCTCATGGCCAGTATGCTGCATGGAGTCATTTAAGTTTTGCCAAAAATGCTGCAAGGAGGTGACAATGACACAGTGAGACTGTATGTGAATTGAAAGAGAAACACAGAGTTGAACCTACAG[T/C]GGCCTACCTGAAAGAGAGTCATTGTCAAGGTCAATGTAATGGCAGGAGGGGAGCGCCCACAACAGAGTCTATAACTGTAATCTGCTGCCAGAGAGGGCTACCCTAAGTGACGACGACATCTACTAACTAAGATGCATCCTTTTC…	ss61551350
29	BTA-65070	1250	GCTTCAAATCATAATATGTTCATTGAGTGCTTAACTAAAAATCTTCAGTCTCTTCTAACCATGCGGGGGAGGGTGGGGGGAAGGTTGTGTTAGACTCACCAGGTTCAACACCTGCTCCTCCTACCATCTTGTCTAGCTCAATAAAGAGCTAATTTTTTTGTCTCACACCTAAAGCCTTGGAATCATCTCTCTTGACCCCCTGTTATCTCATACTCACTCCCAATCCATCAACAAGTTCTTTTGGTTCTAA[C/A]TTTAAACAATTGCCCCAATCCCTTCACACTTAAGACCTCCAGAGCTACAATTCTAGTCTATCACTATCTCTCAAATGAACTACAGAAATATCCTTCTAGCTGGCCTTCCTGCTTCCTTTTTTTTTTTTTTTTGCTTCCCTAGAG…	ss61551348
29	BTA-65073	1261.3	TGAAGTGAAGGGGAACATTGTGATGGGAAGTAATAGCCCTCTCTGAATAGCCCTTTGAGGAGGCATGCATGTCTCCTCATGGCCAGTATGCTGCATGGAGTCATTTAAGTTTTGCCAAAAATGCTGCAAGGAGGTGACAATGACACAGTGAGACTGTATGTGAATTGAAAGAGAAACACAGAGTTGAACCTACAGTGGCCTACCTGAAAGAGAGTCATTGTCAAGGTCAATGTAATGGCAGGAGGGGAGC[G/A]CCCACAACAGAGTCTATAACTGTAATCTGCTGCCAGAGAGGGCTACCCTAAGTGACGACGACATCTACTAACTAAGATGCATCCTTTTCTCCTAGTTTCTTTTCTCCAACCTGATCTTGGGAGGAAAAAATAATAATTATTATG…	ss61551351
29	BTA-65075	1267.9	AGGCATGCATGTCTCCTCATGGCCAGTATGCTGCATGGAGTCATTTAAGTTTTGCCAAAAATGCTGCAAGGAGGTGACAATGACACAGTGAGACTGTATGTGAATTGAAAGAGAAACACAGAGTTGAACCTACAGTGGCCTACCTGAAAGAGAGTCATTGTCAAGGTCAATGTAATGGCAGGAGGGGAGCGCCCACAACAGAGTCTATAACTGTAATCTGCTGCCAGAGAGGGCTACCCTAAGTGACGAC[G/A]ACATCTACTAACTAAGATGCATCCTTTTCTCCTAGTTTCTTTTCTCCAACCTGATCTTGGGAGGAAAAAATAATAATTATTATGCACCTGAGGAAAGAGGCAACAGCTGTGTAGGGAAAGAGAAAGAACCACAGTTCCTTTCTC…	ss61551353
29	BTA-26204	1290.2	AGCTGCTTAGTTTTGCCTGTCTTTGAACTTCAGGGACACGGAATCACCCTGTATGCATTTTCTCTATCTGGCTTCATTTTGCTCAACATAATATTTTCAAGAGTCAACTCTGTTGTTGCATGTATCAGCGGTTCATTTTTATTGCCAATGAGTCTTCTATTGTGTGAATGTGTTTTAATTTCTTTTTGGGTAAATATCTAGGAGCGAGCTTTCTAGGTCAGAGAGTCAGTGTGACTTTGTAGGAAACCAC[T/C]GAAGAGTCCTCCAGAGTGGTTGTTCATTTTACTACGCCGTCAGTGGAATGAGAGTTAAAGGGCTCTGCATGCTTACCAGTATTTGGCATTATTAGTCCCTTTCATTTTAGTTATTTTAATGTTTATTTAGCAGTATCTCATTAT…	ss61530338
29	BTA-26203	1307	TCGTGGGCTGCTGTCTATGGGGTCGCACAGAGTCGGACACAACTGAAGCGACTCAGCAGCAGCAGCATAGGGTCATATGCTGATGTGCAAGAGAGTATGTCCAAATGGGTCATCCAAGTGGGCAGAGTCTCAGAGATCAGTGAAGAGCAAAAATACTGGGCAGTTAGAATATATAAAAAGTAATATACATATAAGATAAATAAGGGCAGTCTGAAATAAGAACTTAGAGGGCTTTGGCTTACAGCCAACA[T/G]TTTTTATTTTCCCAGAAACCTTTCCCATGTTTTGGCTAAATTCAGTTAAGGTTCCAAATGGAGAGTAAGAAAGTACCTAGTTCTGACTCAGGCAAAGTGTTAAGGGCAGTGTCTTGTCATGTTTTGCTCATATAAAAGCTATGG…	ss61478369
29	BTA-26202	1309.2	TACACAGCAATAGCTGACTGATGCAGCATGGTTAGACAGAGAGAAAATCAGTCTGACTGCAGTGAGCAAGGAAGTCATCTTCCATATTCATGTACCAATATGGATGAGATGGGAAGGAGCCTGATAAGGTAGAGCTTTACAAGAAAAGTTTTTAGCTTTGGATTTTAAGTGTATTGGTAAGTTATTTGGGAGTTTTAAGTGTAAGAGTAATAGTAATCTGGCTGTTGTATGTAGGATGGACTGCAGAGGT[A/C]CTAAAGTAGAAAATGGATTACCAGTTAGATAGCGATCACAATCCAAGCAAGAAATGATGGTAGAGTAGGGATGTGGCTATGAAAATGCTGAGAAGTGACCTAAGTCAAGATGCATTATGGAGGTACAAGAGATGGTACACCTCT…	ss61466923
29	BTA-26209	1315.8	AGAAATGGTTTCAGAAACGTTGGAGATGCCTGAGAGAGAAGTGGTTTGATGTGGGTGTCTTGCTCCGAGAAGCAGTATCTGAAGCCAGGCCTGTGAACGAGTGAGGTTGGCTCCTTGGGTGTTCAGACTTTCTGATCTGCCGCTCTCCTTTAAAGTGCAACATGGAGTGTTGATTTTGATGTTCTTAGCTGCTGAGTGCCAAGGGATGGTGCAGTGTGTGCAGGGTGCAAATATCTAAATAAAGACAGAG[T/C]AACCTCACGTCCACATCTGACAGGGGTGCCATGTGGTGCCTGTCAGTGGTTTAGTTAGTGTGCATCCAAATGGCAAAAAGCGTCTGTCCACTGCACCAGGGAAATCAGGTTTGAATTTGAAGGGCCAGGTGTCTGGGTGCAATA…	ss61507753
29	BTA-26214	1315.8	GTGCAACATGGAGTGTTGATTTTGATGTTCTTAGCTGCTGAGTGCCAAGGGATGGTGCAGTGTGTGCAGGGTGCAAATATCTAAATAAAGACAGAGTAACCTCACGTCCACATCTGACAGGGGTGCCATGTGGTGCCTGTCAGTGGTTTAGTTAGTGTGCATCCAAATGGCAAAAAGCGTCTGTCCACTGCACCAGGGAAATCAGGTTTGAATTTGAAGGGCCAGGTGTCTGGGTGCAATAAGATGCAAC[T/C]GCCTATTTCTCTAAACCCCAAGTACATTTGTTTCTGACATCATGAAGAAATGTGTGTTGGTGCGGGGTTTCAATTTCATGGTCAGACACTGTGAAATAGTCTTGTTTGCATGTCCCCGGTGTGGTGTGAAGGGCTTCAGGTATC…	ss61507758
29	BTA-61000	1332.3	AAACCAATGTTTAATCTTTTGCAGTCTGAAAATTTTGGGAATTTGCAGTTGAATATAGATGGATATCAGTAGGTGCATTTTATCTAAAGAATGAGTTGATGATTTTCAAATTGATTTCTTGTGTAGAAGCCACCTTCTCAGATGCAAGTCCTAGTGGATGGGATGAGAACTTTGATGCATAAAACAGATGCATGGCATTTCAACTGTGTGCTCTCCAGGGCTACTTGGTGGCTTCTGAAGGTAATACACT[A/G]GCTTATAGAAGCAAATGTTGTGAGCAAGCATAGCCAGGGAAGGTTTCCTGGCGGATAGCTTTTCATCGGAGTTTTGAAGCCAATAAAGTGAAAGCAGCAAAAACAGTACAGTTTTATTGCTTCACATTTTAGTAATATATTAAA…	ss61487298
29	BTA-17015	1347.2	CACCTAGCATCTTCCCTTACCCTCTTATTGTCTGGTTACATTTTGTTTTCCAAAGTTGGGGTGGAGATGGGCATTTTTGAAATGACTGGAACCTTTAAATTTGTTATAAATGTCAGTTCTTTGTGACACAGTCTCCCCAGAAGACATAATAACATGTGACATATTGATAGGATCAGGACATTCACAACCAGTGTGTTTATATCAGGCATGGGGTGAGAAGCTGCAGAAATGATTGGGGTGAAAATTATTT[G/C]CTAGCCTGGGGCTGCTCTCTGATGTAACTGCTGCAACTCTTGTTTGGATCTTTTTGCTTGCATATTTTATACCCCCACCAGCCTTCCTTGCTGGCTTTCTCTTCCCTGTCTCTTTCCTGAGTTCTCTGTTTTGTTAGAAGCCGG…	ss61476003
29	BTA-17014	1356.7	TATGGATATCCGCCTGTGAGTGGGATAACGGGCGATTTATTTACATATATAAATGTAGGGTGAACAGTGCTTTATTCTTGGGACAAGAACAGAAGATCATGGAGTATTTTTCTTGAACAAGGCAGGATTCTATTGTAGACCTCATCCTCCACCCTCTCCTATAACCAGGGAAACGAGACTCACCTAGCATCTTCCCTTACCCTCTTATTGTCTGGTTACATTTTGTTTTCCAAAGTTGGGGTGGAGATGG[G/A]CATTTTTGAAATGACTGGAACCTTTAAATTTGTTATAAATGTCAGTTCTTTGTGACACAGTCTCCCCAGAAGACATAATAACATGTGACATATTGATAGGATCAGGACATTCACAACCAGTGTGTTTATATCAGGCATGGGGTG…	ss61476002
29	BTA-65087	1377.2	AAACAGATGTTCTCAGGGCTCCTAGGGGATGGCAGGGGGTCAGTGATGGGTTTTCTTCCTTTCCTTTCGGGCTTTCCATTCAGTAGATGGGAATCCCCAATATGCTTCAGTCACTCCCCCGAAACTCTAGAATCACTGCTCTGGCTTTCTGCATCTTGTTCTGGCTGCCAACTCAATCACTGCTCCTCCCAAGGAGCTGGAATAAGATCAAAATTGAAAGTGGATTCCTTCTCCTCGCTGCTGACCCCTC[T/C]GCATTTCATACCCTTTCTCCTGTCTGGAGCCTAACACTCTCCCATCCCATGTGCCCCCAGCAGTAAAGGGTGATGGTCCTGCCAGCGGGAAATTTTTTTTGTCGAGCACATGCTTGGCCCCTCTTGCTACGTAGTCACTTGGCT…	ss61551365
29	BTA-65090	1387.2	TCCCTGTTGATAAAAATCCACCACAGGCAGGGAATGACGCACAAAGTGTAATAGACCCTCCAAATCACCATCCTCGGCAGCTGGGCAGCAGGGCTGGCCCTCCGGGTGCCAGCAGAGGACGTTCTACCATACTGAGGCTAGGGTGGCCGCGGTGAGAAAAAAAGACGGGCTTTCCTGTTGGTATAAAGCAATGACTGCAGTCATAAGACAGGAAAGACACCTTTACAAAAGGGATAGTTTGGAGACTGGC[A/G]GGGGGATCGTAGCAAACGCTCCCCCTCTGGCCGAACCGGTTCTGGGAGCTCCAGGCCTTGGAAACGGGGAGCTCCGCAAAGCATTCTGTCCCTACCCTGCTGCCCGCAGCCGTGCCCACTGCCTCGGGGTCGGCGGCGTCGCAG…	ss61551368
29	BTA-65091	1404.7	AATGAAAGTAGCCTGGTGAATAGTCTCATTAATTAAAGCAGTAGGTTTTAGTACTGAATTTTTTCTTTTAAAACTTGTTTATGTACATTTTAACATAAATTTACACATGTGATCATTACAACCATTTTTTCCAAAGTATAGGCTTTTCCTTTTCTTCCTTTTTTTTCACCTCTCGCCCTCTCCTCTCTGTTCACATCAATGCCCACACTGCCCACCAGTAATCCTAGGTTCTACATAGTGTGTGTGCTTC[T/C]GCATTTCACTGGAAGACAGACAGATAGACAGACAGACAGACACACACACACACAGGAATGATATACACACTTTAGTGCATCTGCCATTCTTATTTAATACCTCATGAGAATCTGTCCAAACCAACTGTATGGCTCTAAACCATT…	ss61551369
29	BTA-65104	1419	TTACTCCTTGCGCCCCCCTCTCCATGAACCATTTCCTCACAGCCCCCACCCTAGCGTCCCCACCCCCCCACCTCTTTCTCCTTATCTCAAGCTGAACTATTGACTTCCTGTCCCAGAATCTTTCTGGATAAAGAGGCTGAAGTTGGCTGACAGGCACACTGGGTGGAAAATCATACAGGATCTTTCTCTGGACCTGAAAGGGCCACTTTTGTCAGGGGTGGGACAGAGAAGAGAGAGAATATGAAATGTA[T/C]TCTGTTTTTCCTTCCAGGCCCAAGGACTCACGGCTGGGGAGCAGGTGCCTCTTGGGGAGGCTGGGTTTGTGTTGGGGGTGGGGTGGGGTGGGATGGGTGGAGGTGGCCCCGAGGGAGTTGGAGGTTTAGTTGGTTGGGTGGCAG…	ss61488374
29	BTA-07708	1421.2	CTGAGGGGAGGGAAGAATCGTGGAGGGAGCTAGAGGCTTCAGGGCAGATCGACTTGGCTTCTGCTCCTCAGGTCTCTGATCTGGAGATCCTCTAAGAGCCCTTAGGCTAATGGGCCCTTGCACCCCACCCACGATCTCACCCTAGTGGCTCCCAGTGCACACTTCTCTTCTACCCTGGCAAAGAGGTGTGCCCCAACGCCAGGGGTAAATCAGGAAGTGACCCTCCCTGGCTTGGCTCCTGGGTCCTGGG[T/C]GGTGCATATGTCAGCCTAATTACTCCTTGCGCCCCCCTCTCCATGAACCATTTCCTCACAGCCCCCACCCTAGCGTCCCCACCCCCCCACCTCTTTCTCCTTATCTCAAGCTGAACTATTGACTTCCTGTCCCAGAATCTTTCT…	ss38329760
29	BTA-65111	1443.5	GGGAACACATAGGGGCTAATCACAGGCAGCCTTGAGCAGCTGGGATTTAAGCCAGTGGTCGGTTGGGAGACTCCAGTCTTGTTACTCCACACACCCAAGATGCTCCCTCTGGCCCCAGGTCACTCAGCTCTCAGGCTGGAGGTGTCCCGCAGAGCAGCAGAGAAGACACTACTCAGGGCCGAGTGCAGCTCAATCACTGCCTGATGGAGGCTCTCAGATTGCTGGCCTGTTCAGTGAGCTGACCACCACC[T/C]CAGATGTTCTCTAAGACCCCTCTAAGCAGGAACACTTATGCAAGTCTACACCCCTAGATCTCCTGCTGAAATCCCTCTGCAAGAAAAAATTCATTCGCCTTGTGGATTTGAGCTCCCTCTGTGTCCTGCTGGGGACAGCCCCTG…	ss61551371
29	BTA-65113	1448.4	CCCAGCTCTCAAGAGGCTTCATGCCTACAGCCCTGGTCTGGCCCTTCCAAACCACTAAGAAGCGTGTGCACAGGAGGTTGGGCGTGAACCCCCAACGTTTCCCACCAGGAAGTCCCAGTGGCCTCCTTCCTGGAGAGTCAAAAGGCAGAAACAGGTACAGGTGTGATTCTTTCTCCTGCTGGGCTCAAGTGGTAACCTAGAGATGGTAAGCAGTGGTTACAGATAGGAGAGGCAATTTCCCACACCTGGC[T/C]CTTTGAGTCCCTTGACCCCCTCCGAAGAGTGGCTGGGGGCAGTGTGTGGTCATTTGAGATAATGAAGAGGGCTTGTGCACGCAGGCCAGATGACCTGGGACTAGTTCTGCTTGCTGTGTGACTCCAGACAAATGACCTAGCCTC…	ss61488376
29	BTA-08389	1452.8	CGTCCAAATGGTTCTTTTCATCTTTACCTCAACTCAAGCTTGGTGGCCTCCAACCTTGCCATCATAAATCTGTAGAGCCACTCTGTAGCTGCTGGCCCTTGCAAAATAGCTGGAAAGGGTGCTTTCGGTGCTCTATAAGCTGAAGACAAAGATAAATGAGACTGGGTTTTCTAGATGAGAGCCATGCAAAGGCTAAACAGGAAATACAGAGGACCTTCGGGTCTACCTGTGACACAGATCTCTCCGCTCA[G/A]GGTACGCTTGCAGATCTCCCTGGTCCATTGTTCAAGAATCTGCTTGCCAAGGCGGGGGACACAGGTTCGATCCCTAGTCTGGGAAGATTCCACATTCACAGGGCCACTGGGTCCATGTGCCACAACCACTGAGCCCGCCCTCTG…	ss38330441
29	BTA-65124	1454.9	CAGAAACCAACACAATAGTGTAAATTAATTATCCTCCAGTTAAAAATAAATACATTAAAAATATTAGACGGGGTATTCTAATTTCTCATCTGAGACCGTCTTTGCAAATTAGTTGACCACAGGACTGTCTGTAAAAATGAACAGAATGGTCAGGGGCTATGACAGCTTTCATCCCATGGCAGGAAAAAAAAGAAAACTCACAGGCTTTGTCCACAATCCATGCATGATATTTATCCAATATGCTGGTTAC[A/G]TGAGCAGTGCAGAGTCCCCTGGGGAGTTTTTAAAAAAAACCCAGATGCCCACATCCCACCTCCAAGGAGTGATTCAGTAGGTTTGAATAACCCAAACACCTGCCTTTCTTTTCAAAGTTCTCTAGAGAATTCTGATGCCCTGGC…	ss61551376
29	BTA-65147	1466.6	TTAAGGCTTTTACACATATTGATTTTAATATAAGCAACCACCTTCTCAGGTAAATATTAATATCTCCATTTTGCAGAAGAGCCAGATACTTAGAGAAAAAAAGCCACAAGGCTCTTCCTTGAGCCTCCTGAATGTAGCTGCCATGCAAAGAGAGGCTTATAAGCTGTAGGAAGCCATGCGCAGGGGTGTGAGGCAAGCACCGCCCCATGCCCAACAATGCCCCACCTGCTTCTCAGCCTCAGGAATAGCA[C/T]CAGCTGCAAAGGCCTGAAAGCAGTGAGGGGTAACAGTGAGATGGGAGGAAAAGAGGACCCTGACTAGTCGTCAGCAGCCCACAGAGTCCAGGAGCCACAGGGCAGAAGCTGCTGTCCCTGGAGTGGGCCGATTCTGCTGCTGCT…	ss61551389
29	BTA-65151	1478.2	AGCCTCATATTGTTACCTGAGTGGAAATATGCCAGGTCAGCAGGTGGCCATTGAGTTTCTTCTCAGTCCCCATTTCTCCTGCCCTCTTCCTCCAGAGGTCACTGACGAACAGTCAGAGGGACCAAAATGGAGCCAGCCATGACTACAAGTGGACTCCATCACCTTCTCTGCTCCCCCTGCCCCACAACATCAGTCAAGAGAAAACAAAACAGCAATCAGATGTGCTTGATTTGCTTTTCAAACTGGGATG[G/A]GCTGTGGTGGAGCAGGATTAACCCAGGTGTGCAAATTAGCAAAGGCTGAAAAGAAAACAGCCGCAAAAGAGTCCCCAACTTTCATGACCTCTTTCATCCACAGCTGAGGACAGCTGGTTTGGTTTTCTGCCCAAGGTGTTATTG…	ss61488385
29	BTA-65154	1491	TTTACTGTAATCTAATTACATTTCACAGCAACCCCAAAAAGTGGTGCCATTTTTATTCCCATTTTACAGATGGTAAAACTAAAGGGCACCTATGTAGCCACTGGAAAGAGGAAGACCTCAGCTCCAGAATCCACATCAAGATGAATTTCCCTTGGACCCCAGAGTAATTATCAAATGAAAAGAAGGCAGTTTTTCTTGAATGAGGACTCGGCCCAAGCGATGCTTGAGGACAGTGTAAACTGACTGTCAA[T/C]GGAGGTGGCCTGCTGACGCTGATGACTGGGGACCGTCAGGTCTCAGTGGAGTTGGCGAGAACCTCCCTGACTGCTCGGCACTGTCCTCCCCAGCAGCTTTTGCAAGTCAAAGCAGTTGGCATGGATCCAGTGAGGTCCTGAAAG…	ss61488388
29	BTA-65153	1494	TCCACTTATTGAGAAAGTGCTATGTGCAAGCACTATGCTCAGAACTTTATGTTTACTGTAATCTAATTACATTTCACAGCAACCCCAAAAAGTGGTGCCATTTTTATTCCCATTTTACAGATGGTAAAACTAAAGGGCACCTATGTAGCCACTGGAAAGAGGAAGACCTCAGCTCCAGAATCCACATCAAGATGAATTTCCCTTGGACCCCAGAGTAATTATCAAATGAAAAGAAGGCAGTTTTTCTTGA[A/G]TGAGGACTCGGCCCAAGCGATGCTTGAGGACAGTGTAAACTGACTGTCAATGGAGGTGGCCTGCTGACGCTGATGACTGGGGACCGTCAGGTCTCAGTGGAGTTGGCGAGAACCTCCCTGACTGCTCGGCACTGTCCTCCCCAG…	ss61488387
29	BTA-65157	1500.7	GGGGCTACCTTTGGGTGAGGGGATGAGAGACTTCAGATGTGGGTATTGGGAGGGGGTGAGGACTGGAGCAGAATGGTCTGAGGAGCTTGAAGCCTTACCTGTAACATTTTGTAAAAAGAATATATTGGAATACGTTCGTGGATGATTTGTTCTGTTAGAAATCTACATTAAAAAAGAAAAATGAAAATCCATTTTTAGTCATTGAAATCAAAATCAAAGTCATCTTCTGAAGCCAGATGAAAAAAGTCAA[T/C]TTTGCTTTCCAAAGAGAGTCCTTTCTTTTTTCTTTCAAGAGACTTTGAGCCCTCGGGCAGTTCACTCTGCCTCTGTAGGCCTTGGTTTCCCCATCTGTGATGTGACAGTCACAGATCCCATCCCAGCTGTTTCGAGGCTGGACT…	ss61551392
29	BTA-65162	1505.2	GAAGATAAGACATAAAGAGCTATAGCAATGCCAAGGGATAATAACATGGGATTCTTCTGTTGAGATCTTCCAGGGGAGTTTAGTGTTTTCTGAGGTAGAGCAATGGGATCTGACCACCTGAACAGGTGAAAGCACAAGGCTTGGCTGTAATTCTGCAGAAAAATCCAGGTCCACCCAAGCCACAGCATTCACACACAGAAACAAACAACTCTACTCCTGAACAGCACCAATTGATGGACAGTTCTAATAT[G/C]TAATTTAATAGGAAGGAGTGGCTGGGAGAACAGTAAATTTACACTGATATAGAGCAAAAGCTGAACTTGGTTAGAAGGAGGTAGATGCTGAAATGTGGAGGAGGTAGATATTAAAACACTAGATATCAAGCACTAGGAAACGAA…	ss61468595
29	BTA-65165	1505.2	AACAAAATCACATGCAGCCCTTTAAGAACAAAAAGAACGCAAGAAATCTCACATTGCAAACTGTCCCAAGAATATACAGAACATTTCTTAAATAATTACCAAGTGCCAAACTCCTTACCAGCTTTGCTTCAGTTAATCTTAACAATGTCTCTATAATTAAATACCATTATCCTCTGTAGAAAATGTAGACTAATAATCAGAGAGCTCAAGTAGTTTTCTCAGAGTCACACAGCTAAGACACAGCACAACT[G/A]GAATCTGAACTCAGCTCTCTGCTTCTACAGCTCATGGCACACTCGCAGAAAGCACAAGCGAACTCCTGCCCTCGCAAAAAAAGCCTAATCCTAGAGGAGCCCTCAACCAGGAGTTCTATCCATATGGAAACCAGAAGAGGGCCA…	ss61551398
29	BTA-65166	1510.2	AGAGTCACACAGCTAAGACACAGCACAACTGGAATCTGAACTCAGCTCTCTGCTTCTACAGCTCATGGCACACTCGCAGAAAGCACAAGCGAACTCCTGCCCTCGCAAAAAAAGCCTAATCCTAGAGGAGCCCTCAACCAGGAGTTCTATCCATATGGAAACCAGAAGAGGGCCAAGTTACAGCAAGGAGCATGAAACCCAGCAAACCTTAAAGAAAATGGCTTTTGCTGCTCAGGACAGTAGGAAATAG[G/A]GCAAAATGACCCTGGCCAGCCTCCCTCTGCCTCGACGACTCAGCCCTCCGCAATTTCCTGCCTTGAGTAACACACACACACACACACACACACACACACCCTGAAAGCAATGCCACAAGGATCGATCTCATGCCTGTGAACGTG…	ss61551399
29	BTA-12811	1619.5	AGATTCCCGCTCTGCCTCCATCCTCTGGGCAGGTCCCAGATTGTCCCCGAGAGGGCGCTCCCCAGAGGCTGGGTGGTTGCAGGCTGGGCACCAGCTGACCTCACGGATCCAGGCAGAATGTGTGCAGACCTAGTTCCCCTACTTGCTGGCTCTCACGAAGTTCACGCTCGGCTTGCTCCTCTCACACTTGACTTGACTTATGGGGTCCCTCTAACCTCTGCCGCGAGCAGACATCGATTCTCACAAAGGT[T/C]ATTATCATCCTACCCTGGCTCCCCCCTCCCGCCCCCTCGGCTCCATCTCTGAGGTAGGTTTTCCTGGAACAGGAGGGAGGGAGGCACCCTTTCCCACCCCCGGGCCTGCGGGCTTGAGAGGGGGTGCCCTGGGAGCCGCACCCG…	ss38334863
29	BTA-65224	1619.5	TTGGAGGGATACCTATTCTGCAGATGGAGAAAGTGAGGCTGATGAGCGGGTTTATTTTATTCTGGATCAAAATGACAGTCAGAATTAGAAATCAACAGCAGACTTGCAGCTTTTGACTACCATCTTCCTACTTTGGATAAGAGTTTCTCTATATGGAATGTTCCCTGGATGAGGGAAAGGAACTACATTTTTATCTATCTATCTACTTACCTATGTATTCACCCACCTACCCACCCACCCAATCCATCCA[G/T]CCATCCATTCAACAAATATATATTGAGTACTTACCATGTGCCAAGTAGTGCTCTAGGTGCTAGAGTTTAACTGTCAACAAAACACATTAATTTCCTACCCTCTCAGACTTAAATCCTGCTGGGGGAGACGCGCATGGGGGAGAT…	ss61488407
29	BTA-65220	1630.5	CTTGCCGCTCGGACTTTTCTCTAGCTGGTTGCAGCGCGAGGGCTTCTCATTGAAGTGGCTTCTCTTGTTGCAGAGTACAGGCTCTAGGCACTTAGGCTTCAGTAGTTGTGGCCCACGGGCTTAGTTGCTCTGCAGTATGTGGGATCCTTCCAGACCAGGGATGGAACCCGTGTCCCCTGCATTGGCAGGTGGATTCTTATCCACTGAACCACCAGGGAAGTCCTGCCATATGCTTTTAATCGCCTAGTTA[G/C]AGAAACAAATTTTAATTGGTTTTTTTTTTAGCCAAACTATGTGTTGTAAGTAGGCAGGTGGCTAATGGGCAAGTGATGGAGAGGTCGCTATGCACCCACTCCTCTGGGTCCTTGCGGCCAGCGCTCTTCCAGGGATGGTGGACA…	ss61509924
29	SCAFFOLD208955_20939	1644.7	CTGTGTGGACAATGGCAGCGCCACCAGAACCCACCAAAGGTCACAACAGGTACCACCCCATCCCCTAACACCCCACCGCTGCCGTGGCCAGGAGCCTTGC[G/A]TGGAGGCAGCGACACGTCCTTTCTCTGGAGGTTTGTACCAGAGCGCCGAGGGACACCACACGCCAAAGCACATGAAGCATACTAATTAAATGAAGGTTTA	ss38327767
29	BTA-65388	1653.9	AGGAATGGATGGGTCTGACTCTTTCATGACCCCATAGACTGTAGCCCAGGAGGCCCCTCCCTTCATGGGATTCTCTAGCCAAGAATACAGGAGTGGGTTGCCATTTCCTCCTCCAGGGGATCTCCCCAACCCAGGGATGGAACCCCCGTCTCCTGCCTGAGTATTTTACATTGGCAGCTGGATTCTTTACCACTTGAGCCACCTGGGAAGTTTGTTTTATGTACATTCAATGGAATATCACTCAGCCTTA[T/A]ATGGAAATAGAATGCTTCCACATGCTATAACCCGGATATACCTTGATAGCCTTATGCTAAGGAAAATAAGACAGACACAAAAGGACAAATGATTCCACTGACAAGAGGTACTTAGAATAGCCAAATTCATTGAGACAGAAAGTA…	ss61488451
29	BTA-65386	1676.4	CCTCTGCAGTATCTTCAGGTGCTTGACCAGACCCCCAGAAACCCAGCGCTCCCACAACATGAGCCTTGCTTCATAGGAAAGGACGCCTTACCGGGGCATCCTCTCTCACCCTCACCATCTCTCTTCTATTACTTCTCCACCGCAGCAGCATCAGCTCAATCTGATGAGTTTCTTGGCTCTATGGATCATCAAGCATCAGTTCAGCAACTCTCAAGTGACTACTTTTCACTTGCAAACCCTTTGGATGAGG[T/C]TTTATATGAGACTTCTTCAATCGACAACACTTTGAGTGAGCGTGGCTCAAGTGAGACCGCCGCAGCCCAACACGCTTCCGGTGAGCCCTTGGCAGTTGAACACGCAAGTGGGCCCACTCCAGTTGATCACGCTACTGCGGTTGA…	ss61551522
29	BTA-85826	1680.3	GCAGGAGGCCTGTGTTCCATCCCTGGTCAAGAAACTAGATCCCACATGCCACAATAAGACCCACTGCAGTCAAGTAAATAATTAAAAAAAAAAATCCCTGTGTAAAAAACGCCTGTCCTTACAGAATCCACAGTCATAATATGATGCAAATGTTCCCAAGCTTTAAGAGTATATTGGAAGGAAATATTTAGGATCTTGCTTTTCCCTTGACCCCTTGACCCTACCAGTGTTCTAGCCCACCTTAATATCA[G/T]CCCATTTGATTCTGTAATCAACATTTGCTTCTATTTTCTGTAGCTCCAGATACATTATGTATGGTCTGCAAAAATTTTAAGAAAGGTCAGTGTTTGCAGGGCAAAGGCAATTGCACCATGGAACAAGGTCCCGGATGCAGAACC…	ss61562525
29	BTA-85843	1682.3	GAACCAGTGATTTCTAGATGTCTTCATTGCACAAGTCGTGGCTCCTGCAACACCTGAAGTTCACCAGGTAGACACTCCACTTTATGTTGTTCACATTGGCGCAGTTCTTTAGGCAACCCCTGAAGGTTAACCAGAGAGTGCCATCATCTGCAGAAGTAGGAGAAACTTATCAGCACAGAGGTTTCTAAAACCAAAACCCAAACAAAAAACTTCCCAGCCTGCACCAGTGAACAAAACACAACCTCGTGTC[A/G]TTCAAGTCTCGGTTGTTTAAACGTGAAGAACTGGAAGATGTGGCAGTCTGGGTACTTCCCAAAAGAGAGACAATAGCAGAGCAGTTTAAAGCAAAAAAATTAAAAAAAAAAAAAAAATCCCTGAATGTGGGGCTGTAATGAGAG…	ss61562541
29	BTA-85871	1682.3	TTCAAAGGAACAGACTCATGTTAAAGGCCTATGGTTCTCTTCTTAGGCAGAGATGGACTCAACACTGTGCTCATTTAAAAGAAACATCATAAATTTCATGGCACTTGAGCTAAGGCTTGATTTCACCCAATTGTTACCTGTCCTCTAAAAATGTCATACTTGAGACATTTTGAAGGACATACCGTTCCTACAGCTAAAGAACATGTCATTAAATGAGTTCACGATAGCAGATTCCTATTATCTCTAGCCA[C/A]AGTACCATATGTTCACTGATGGGTCAGTGAACTGTCAGAGACTGACAGTGCCTGAACCAGTCATAGTTTTCAGTGGTTTACCCATGGTGAACCTCACCTGAGTTAATTTTTGTAGAGACAGATCCCTAAAGCATCTGGGCCAAA…	ss61511148
29	BTA-85838	1693.4	CTCCACTGAGCATGTTGACACTGGTATAAGTAAGGGTTAGAAATACTAAGGTATCGCTCAGCACAAAGGATAGGAAAACCGAAAAATCATGCTGTTCAGACTTACCTATGAAGGGCCACTTAGCCTGTATCTATTGCTGACCCTGGCCCCTCTATTTTCACGGTTTAAAACTTCCCACAGGGAACGGCCAGGCCGGGAAAAAACAAAGTGCCCGCCTCACTTCAACACTTAGCTCTGTTCTCCACTGGCC[C/T]TTCCTTTTCCGTCAACTTAGTCTCCTCTGTTTTGTTCAGGCTTCTCAAAATACTGATTCCATAGCTATAGATCCCCACTCCGTAGAGACCACCTGTATCTATTTTTCATCATGGCACGTGATGGGGTAGAGATATTCAGTCATC…	ss61562536
29	BTA-85869	1693.4	TGATATTTTTTACATTTGTAACACATCGTTGAAGGCTCTGCCAGACACAGAAAGAGGTGCTTATAGGATGCGGTTTTATGGTGAAGGTTCTCCAGGTGGGGGGCTTCCCAACAGGAACTTACTACCGCCCAGTGCTCCCCAACTTTTCTTGGGACCCTGACTCCTTTGATAATCTTGTGAAAGCAAACTTATACAGACAGGTTTAAATCAAACCCTGAATGTAATCTCAAGAGGTCAGAGTTCCCCTAAA[G/A]ATTTATCTCTGGTCCCCAAGTAATGAGCCCCTTATCTAGCCTGATGATTTTGTTCAGTAATGGAGAAAAGGAAGCAAAGACAGGGATTTTAGCTCCCTAACTTCACAAAATGGACTAAATTGGTAAGATCAAACTCCTAGGATT…	ss61504910
29	BTA-85870	1693.4	CCAACAGGAACTTACTACCGCCCAGTGCTCCCCAACTTTTCTTGGGACCCTGACTCCTTTGATAATCTTGTGAAAGCAAACTTATACAGACAGGTTTAAATCAAACCCTGAATGTAATCTCAAGAGGTCAGAGTTCCCCTAAAGATTTATCTCTGGTCCCCAAGTAATGAGCCCCTTATCTAGCCTGATGATTTTGTTCAGTAATGGAGAAAAGGAAGCAAAGACAGGGATTTTAGCTCCCTAACTTCAC[A/G]AAATGGACTAAATTGGTAAGATCAAACTCCTAGGATTTTACAGGAAGAATGGATTACAGCTTTCTCGAAAGAGGGAGGGAGAGGTACTCCTAAAGTGTCACCAATAACCTTTTTACCGAGGACTTTAGACTAGCCATGGTCGTA…	ss61504911
29	BTA-65297	1700.3	TGAGCAGATGCACTGCTGGGCCTTGGGGCAGTGCAGAGGGAGGGAGATGCCTCTGGGGAGTCCTTGGGGCCACCCAGCTGGGAAGAACCAACTCTGAACTCCAGCCAACTCGGGCTTCTGCGGGAACAGGCCTGCCTGGCCTGTAGCCGGTGGCAGACAGGGTCTTGGGAGGGTCTCTTGTTGGTTTGTCCCCTTTCTTTCTCTCACTCCTGAAGTCAGAGAACCTGTGGCCAATATATAACCTGGAAGA[C/T]GGATGGATAGGGGGCGAGGAGGCTGTGGGCCTCAGCCTCACACAGACGCGTTGCCTGGTCCAGAGGCTGGTCTAAGCTCGGGGTGGGGGTGCGGGGGTGTTCTTGGGCGAGGAGGGAGTGGGGTGAGACCAGAGCAGAGGCTTG…	ss61488425
29	BTA-65291	1708.8	ACTGAGCCTTTTTTTTTTTTTTACTGTTCCTTTGCTCAGTGCTCTTTTCCCAAGCCCTCCCTCTTCTTCCCAACCCAGGCCCCCTGTCCCTCTCTGATCACCCTCACTGGTCTTTCCTTCTTCCTCCTGCACTCTTCTCCCCTTGTGTCTTACAGCACTTAGTACAGGTGATTAGACCATAAAAGTGGTTCATGGCATTTTCTTGAAGCCCCCCTACTTCTGCCCCCCTACTGAGTATGTAAATACTCTC[A/G]TGTGATATTTTTGAGCAGGAAGAATAAACACAGGCTTCTTCCCTCACACAACCCTCACTCACCCGGGGCAGGTGGACGCCCACCTTGCCTGGGGTTGGGTCTGGCCACAGTGTCCCTGGGATTGGCGGCGGCTGGCCCTGCAGG…	ss61551476
29	BTA-03915	1714.2	TGTGGAGGCATCAACCAGCCTGGGACATGCCTCTTTGTCTCTGGGATGATTTCTACCTCTGGCCATGGCGGGGAGGACGGCCATTGGAATTTGACCTTTGGGCTTACCTCAGTGGTTGTCAGAGGTGACGTTATAGCTTTCACTGGGCAAAGGATACCAGACTGTATGAGGGAAAGGAGTTGTAAGAGAAACTGGACACAGCCTAGCATCAGAGGAGGTGTGGACCAAGGCTTAAGACCTTATAAACAGT[C/A]ACCAATCAACTAGGTCAACCAGGGGCCAGGCCAGGCTTTCTGGAACTTGAGCTTTTATCATGTGATGGTTAGGCTCTCTAAGTAAAAGAATTCACAGGTAAGAACACAGAGTTACCAGGGCCCCTCCCAAGGCCTTGCAAGGAG…	ss38325967
29	BTA-65271	1714.2	GAAAACGTTGGCACAATGTGCCTTCTTTCTCTTTTGCTGCTTTTGGAACCCAGCTACCATGTGAAGAAGTCTGACGGCCCAGCCAACAGCCCGCACAACAGACACACAAGCAAGGTTATCTCACACCACCCAGTCTGGCCACCAGAGGACCACAGTCATGTGGGCAGCCTGCAAAACCAGCAGAATGGCCCAGCGGAGCCCATTAGCCCAGCTCAGGTGGCAACTTCACATTATCATGGGCAAATAAAGT[A/G]TTGTTTTAAACCACCAAGTTTTCAGGGTGATTTCTTGTGCAGCAATTGGTAAGTAGTAGAAGAATCACTTCAGTCACCTGTGAGCTACCTAAGAGGCCACCAAGGAAGAATGACCACTTAGCCGCCAATGGTAAGGACCAACCG…	ss61551459
29	BTA-65277	1714.2	CGGCCAAGGGGAATGCGAGCCACAGCCACTGAAATCCCTTCTCCACTTCACAGGACTGGTCATCGCTGGAGAGGTTAAAACGGAGGGTCTAGAGATTTTTGGTGTCAGTGGAGTCGTGGCACAGAAATGCAGATGGTTAAGTAGCAGTCCGCAGATTCGGTGAACCCTGAGAGGAACCCTGCCCGCCCTCCCTCTGCCCACCTGCTTCTCTTCCTCCTCACTCAGTGCTATCTGCCAGGCCCCTACCTCC[A/G]TGTGTGAAATTGGAAGAATTTTCTGGGGAATCTGAGCAGCTCAAGAGAAAAGACTTCAGCTCTCAGGGGCTCTATCACGTGCAAAGGAATAGCCTGATGGTCATGAAGCTCTCCTGTGTCAGCAAGCTTCCCTCCAGCATCTTC…	ss61551463
29	BTA-65293	1714.2	AGACTAATGTCTTGTTATATGTCAATTATACCTCAATTTGATTTTTTTCATTAAAAATAATAAATAAAAAAACAAACAGACAAAAAAATAATGAGTTCTGCTTCCTGACACCTGCAGATGTAAAGCCATCAGCAGTCAAGGATGCTTGCTTCCCAGGCTTGTCTAGCCAGTAGGTCTGTGTTGGGCCTTCTGACCTGGTGTGCACCCCAGGCCGGGCCACACCCCCAGCTCTGATGTGAACACTTCCTGC[G/A]TCGACACAGCAGTCTTAGCACGCCTGCCACCTAGCCCAGGGCCTCCTTGCTTTGCTCTGAGTCTCCTCGTCCTGAGTTAAGACCTCGTTGTTTCCTCACATTGACAGCAGCTCAGGGACCAGAGAGCAGGTGGAGACAGAGGAT…	ss61488421
29	BTA-65268	1716.3	AGCTTAGCCAGGTGGGCAGGGCTGAGCACCTGCTTCAAGGTCCCAGTGGGCAGGACAGTCTTTTGAGGACCAGGCTTCTGACACACTCTCCAGCTTCATAATATCACAGGGCAAGAATGTGGCCACTCGATGTGGCCTTTGTACTGCAGGCATGACTGTTAGGAATGATGGCAAGTCTGGTAATTTCTCTTGCAAAGAAACAATCAAAAATCAGAATATGTCATCATCTGCAAAAACCACATGGGCTCTT[C/T]CCACTGGTGATACACAAGACAGCCACAGATGGCCCTTTCAGTATGGATCCCCAAGACGTCAAGCCTTGTAGCGACTCCCTGGTCTAGTCCCCTTTCACATTTACTCCACGCTTGGCCACATGGCTGGCTTTAGAAAACGGGGCA…	ss61551456
29	BTA-65272	1716.3	ATTCCATGGACAGAGGAGCCTATCAGGCTACAGACCGTGGGGTCGAAGAGTCAGACATGACTGAGCGACTAATGCTTTCACTTTCCCTTATACGTAGTAAAATTCAGTAACTAGAGTTTATTTCTGATCAGGTCATTAATTCTGATTAAGTATTAGAGTCCCCAGTTGGTTGTTCATGGGCTGCTGATATGTGATGTAATAATTTATGCCATGATATAAGTGAATGAGCAAAAGTTAAAAAACGTGACAC[G/A]TAAAGAGAATGAGCAAAAGTTGACAGATGTGACGCACGTCCTTAGCCACATAAATTGTGGGCTCTGCCATCCAGTTAGCCCTGGAAAGAAGGCTGAGCCACTGACAACGGGGCCAGGGTAGCTGCAGCACAGAACAGCGACCAG…	ss61551460
29	BTA-65275	1716.3	ATTCTGTCTTCTAACATTTTTTCTTCAGTCTGAAAGATGTCTCATATGATACAATATTACATGTACATCCCAGTGACATCTAAGCATAAGCCATATCTTATTCCTTCTAGAGTGCAATTTCAGAAAAAATAACTCTAGCATTTATCCTAAACAATGTGCAGCTACTGCTAAAGAACTTCTGATTGTGAAAATCTTGCACAGAATTCCTAACATGCATCAACTAGTTCACACATTAATTTCTTTGAGTGAT[T/C]GCCACTGGAGTTGTCATTTCAGTGGGACTTAGCAGAGGTGGGGAAAAGCTTTTCTGCCATAAGAAAACAAAGGCCGGTGTCTTCATTACTCCAATTACTGCCAAGCTACTGAAAAATCCTTCAAGGCCAACAGAGTTCAACAAA…	ss61488419
29	BTA-65296	1716.3	CTGCCAGCCAGCCTGTGTTTGGGGGGCCGTGCTCCCTTAGAGACTTGAGCAGATGCACTGCTGGGCCTTGGGGCAGTGCAGAGGGAGGGAGATGCCTCTGGGGAGTCCTTGGGGCCACCCAGCTGGGAAGAACCAACTCTGAACTCCAGCCAACTCGGGCTTCTGCGGGAACAGGCCTGCCTGGCCTGTAGCCGGTGGCAGACAGGGTCTTGGGAGGGTCTCTTGTTGGTTTGTCCCCTTTCTTTCTCTC[A/T]CTCCTGAAGTCAGAGAACCTGTGGCCAATATATAACCTGGAAGACGGATGGATAGGGGGCGAGGAGGCTGTGGGCCTCAGCCTCACACAGACGCGTTGCCTGGTCCAGAGGCTGGTCTAAGCTCGGGGTGGGGGTGCGGGGGTG…	ss61488424
29	BTA-65301	1716.3	GCCCAGGCCTACCTTTTTCAGGGGGTGGGCACCAGGCCTGATCAGAAACAACCAAGGATGAATGAAGACGAATTGGGGAGGTTGTCTGGAAAGGCCTTTCCGGAGGGTGTGGCTGCAGACACTTGGTAGAGAGCAGCTGGCAAGAGCTGCCAGGCCTCCTAGGCAGGGAGGGAAGGAAGACCCAAGGGCAGAAGTGGGTGGGGGAGCCAGGAGACACCCTCACCTCCTGTGGAGCTGCCTGTTTATATTC[T/C]GTCTGCTCACATGGCCTTTTCCAGACGGCTGGCCCAGCTCCCTCCCAGGCTGTGGTTGTCAACACCCTCCCTGTTGCCCCATGTCCCCGCGGATGGACACTGCTGTCCATGATGGCTCTGCCACACCCACAGCCCTAGGGGAAG…	ss61551481
29	BTA-65496	1716.3	GGTTCAATCCCTGGTCAGGGAACTAGATCCCACATGCCGCACCTAACAGTTTGCATGCTGCAATAAAACCTGACGAAGCCAAGTAAATAAATATTAAAAAAAAAAAAAAAGGAATAAATGCAAGGTCCTACACTTACATTTCAATCTCTCTTTCTCATACACTCCCACCCACCCACCCACCCACACATTTATAAGGGTGAGATAGGGAAACCAACAGAACATACTTGGGAAGAAAAACCTCTGAATTTGG[G/A]TTTGTTAGACACACTACAGGAGGCCAAGGTCTCTGCATCTGCTAAAAACCTCAGACTGCCTTCTAGAAAAGCAGTATCCATACTTGGCAAAGTAACAACACAGCTCAGCTTCGTGGGTCAAACCACCCTGGAGAACTGCTGTGA…	ss61551577
29	BTA-65498	1716.3	ATAAATGCAAGGTCCTACACTTACATTTCAATCTCTCTTTCTCATACACTCCCACCCACCCACCCACCCACACATTTATAAGGGTGAGATAGGGAAACCAACAGAACATACTTGGGAAGAAAAACCTCTGAATTTGGGTTTGTTAGACACACTACAGGAGGCCAAGGTCTCTGCATCTGCTAAAAACCTCAGACTGCCTTCTAGAAAAGCAGTATCCATACTTGGCAAAGTAACAACACAGCTCAGCTTC[G/A]TGGGTCAAACCACCCTGGAGAACTGCTGTGAATTCTGGGTGTCAAAACTTAAGAGCGATTGACTGAAAGTAGAGGATAAGACAGGAAGCAAAAATCATGTCACATGAGTGATGTTTGAAGGATCTGGCATTTTTAGCCATAAAA…	ss61551579
29	BTA-65504	1716.3	TGAAGAACGGCTGATGAGCTTAAAAACTGGATCTGCCTTTCTCCACCTGGCCCCTTCAAAGTTCCCCTGTTGCAATATGTGGGAATGAAACTCTTTTTAACAAATAGAGGAGACGTTCATGGTGGTCCTGTGGCTAAGATCCCTTGCTCCCAATGCAGGAGGCCAAGGTTCAATTCCTGGTCAGGGAACTAGATCCCACGTGCTGCAACTCAGCGTTCACATGCTGTCACTAAAGGGATTCTGCATGAAG[A/G]TCGAAGGTCCTGGGTGTCTCAGCTAAGACCCAGCACAGCCAAATAAGTAAATAATTAGAACTAAATATTAAAAAACACAAAACAACAAATAGAGAGTGTGTGGGTGTGGAGGCATCAACCAGCCTGGGACATGCCTCTTTGTCT…	ss61509946
29	BTA-65497	1718.6	CCCTGGTCAGGGAACTAGATCCCACATGCCGCACCTAACAGTTTGCATGCTGCAATAAAACCTGACGAAGCCAAGTAAATAAATATTAAAAAAAAAAAAAAAGGAATAAATGCAAGGTCCTACACTTACATTTCAATCTCTCTTTCTCATACACTCCCACCCACCCACCCACCCACACATTTATAAGGGTGAGATAGGGAAACCAACAGAACATACTTGGGAAGAAAAACCTCTGAATTTGGGTTTGTTA[G/T]ACACACTACAGGAGGCCAAGGTCTCTGCATCTGCTAAAAACCTCAGACTGCCTTCTAGAAAAGCAGTATCCATACTTGGCAAAGTAACAACACAGCTCAGCTTCGTGGGTCAAACCACCCTGGAGAACTGCTGTGAATTCTGGG…	ss61551578
29	BTA-106381	1739.1	TCAATAATTCTTGAGCTTGCCTACGGCTAGAATTATTCCCAGCAGGCACTCGGGCCATCTCTAAACATGCTTTGTGGAGGAGAGGCCTGGTTCCACTCAGGTACTTAGGCTGGAGTCATTAATATTGTTGAAGGGCGGGGCGGGACAGGCGGGATGTGATAGGTGGTGGAGACGGAAGAGGAGCAGGATTCTTCTGGAAGGGGCAGGAACAGGGAGGCTGGGGCTCGATAAGGCCCTTGGTAGGGGATCC[G/A]CAGTCTGACAAGAGAAGCTGCTTTTCGTGCTAATAAATGTGGATTAAATCAGGTCAGGGACTTCCCTGGTGGTCCAGTGGTTAGAACTCCACGATGCCAATGAAGAGGGTGTGGGTTCGATTCCTGGTTGGGGAACTAAGGTCC…	ss61515245
29	BTA-106382	1748.4	TCCCTGGTGGTCCAGTGGTTAGAACTCCACGATGCCAATGAAGAGGGTGTGGGTTCGATTCCTGGTTGGGGAACTAAGGTCCCGCATGCCACGCAGCTAAAAGTGAACACACAAAAAAATAACCGAGACAAGTGGCCATCCAGTGTTATGAGAGCAAGTCTCACAAACAAACCCAACTCTGCACAGGCTCTCTCTAGAATCTGCAGGTTCCGATCTGCCCATCCCCAGCTACTCCTCTGCTGAAATGGCT[A/G]CTTTGATTTACTCAGTGTATTTACCAAGCAATTTGCAAGAGCAAGTAATTACTCCTCAGTTTGCTGAATCATAGGTGGAGGAACCCCTTGGGTCATCCCATTTGACCCCCATCTAGCCTTCCCGGGCCTCCCTGGACTCTGGCT…	ss61515246
29	BTA-106289	1752.5	TTGGGTAAAAAGCTGAGGCTCTCTCCCGCACTGCACTTCTCAAGTATGTTCCGCAGAAGACATTGTTCTTACACAATCACGGTGCACACACCCACGCTAGCTTTGTGTTTGTGCTGCTTCCTCATTTTTTTTTCCTTCTCGTCTGCTGTCCTTTCCTGTTTTTCTTTGAATATGAAATCCTCCCTGTCTCTCTCTCTGTGCTTCCTGCCTATCTTCCCTCTCCTAATCCCTCACCATCTCTTCCCTCCGC[C/T]GGGACTCCTGTTTCTAGTCTTATTAGACATTCTGTCCTCCCTTCCACTCACAGCTTGGGGCTTCCCATTACCAATGGGTGAAGCCAGGCTCAGCCCAGCTCCCCCTCCAACCCTGCCTCTGGTGACAGAATTAGAGCTTGTTCT…	ss61515192
29	BTA-106378	1752.5	GCTAAGTCCTCTCGTTGCACAGAATGGATTTAGACAGTTTGCACTGTCTCTACAAAGTGGAAGTTGCATTCATTTTCTGGGAAATTCTGCAGCACAGATAGAAGATAAACTATCTCTGATCTAAAGGATCCAAATCGATTTCTCTGTCCAAATCACATGTGTACACATCCGGATAGAGAAACTAGACAAGATCATCTTAAGATAACACACTTAATTGGATTTATAAAAATCTATAGCTGTTGTTAGCCTT[A/G]GAGGTAGGGGCTATGTAAATGTAAGCCATCTCTACAGTGATAGTCGATGCGCACTTTATTAGCACAGTCATGGAAATGGAGACAGATGAGCGTCAGTCACTACGGACCTGGGTTCAGATCCTCGTACATTTCATGTGATAGATC…	ss61515242
29	BTA-65467	1756.6	AGGCAGAGAATGGGATTCTTCTCTCAAAGTTTCTTACTCAAAATCTAAAAACTGATAAAAGCGATAAAACACAGCCCAAACAAACCAAAACATAAACAGGTTCTTTTGGGTTGTTGTTCAGCCATGTCCGACTCTTTGCGACATGATGGACTGCAGCCACCAGGCTTCCCACCAGGCCCTTTAGGCCACCTTCCTGAAATTGCACCCTAAATTGAGAAGATTAATTGTGGACACGGAAGCACCTAAACCC[A/G]TTGGTCCCTTCTTTTGGCTCCGAAAGTCTGCTCTTATGGTATTGACTTACTTAGAAAAGGAATTGAAGTCTCTGGTTTAAACCTTCATCTTTCTTCTCTAGAACCACAGCAAGTAGCGCTTATGAGCTCATTTCCATAACAACG…	ss61551562
29	BTA-90760	1763.1	GCAACCAGGGGTGGCATGAGTGTGTATTACTTTCCTATCAGTGCTGTGACAAATGACCACAAATTCAGTAGCTCAGAACACCACCAATTTATTGTCTCACAGCTCTGGAGGTCAGAGTGGATGGTGGCTCAGCAGGGCTGGGTTCCTTCTGGAAGTTCTGGGGGAGAAGTTATTTCCTTGACTTTTCCAGCCTCAGAAGGCTGCCTGCATCCTTGGCTCCCAGTCCTGCATCACACCAACCTCTGCTTCC[A/G]TTGTCATATCCCCTTCTCCGATTCTGTCCCTCTTGCCTCCCTATACGATGACTCTTGTGATTGCACTGGGTTTGACCACATCATACAGGATAATCTCCCCACCTTAAAATCCTTAACCAAATCTCATAAGTCAAAGTGAATTCG…	ss61495107
29	BTA-90762	1769.8	CAGTAGCTCAGTCATGTCTGACTCATTGTGACCCCATGGACTGTAGCCCGCCAGCTGTCTCTGTCCATGGGATTTTCCAGGAAAGAATACTGGAGTGGGTTGCCCTGACCTCCTCCAGGGGATCTTCCCAACCCAGGAATCAAACTTTTGTCTCTTGCGTCTTCTGCATTGCAGGCGAATTCTCTACCCACTGAGTAAAGAAGTCAGGGGAAGTCTCATGCATATCTCATGCTTCTGTGCTCTGCTCAGT[C/T]GCTCAGTCGTACTGGACTCTGTGAACTCATGGACTGTATAGCTCGCCGGACTCCTCTGGTGTCTCTTGTGCCTCTTGCACTGGCAGGCAGATTCTTTATTACTAGCGCCATTTGGGAAGCCTTATATATATGATAAATGCATAT…	ss61495109
29	BTA-90745	1774.4	TTTTTTGAGCTGCTCATATAAATCTTTAAATATATGGAGATTAAATGCTCTGTTTCTTCTACTCTTAGCCCCAAGGGCAGTGGGAAGGAACCACAGCATCGTGCAGTTCAGAGTTTCTTGCTCTTCCTGACTATTCTGAGCTTGGCTAGCTTTGCCCACCCTACCAGATGGTAGGTGCATAGTCCACAGGACTCCAGAACAGGGAATTCTGGAGAATTCCTGGGCTCCAGAGCAGGTCTAAAGAAAGACA[A/T]GGAGACCTAAGTGGACCTGGCCAATGAGAACCCTCTACACTACTGAACGTTGTACGGTAGGGTCCTTGAGTTGACCGTGTCTGACTGCAGGAATGAAGGATCAAGTGGGACAGCATTTAATGGACTTCACTGGGATAGAAGATC…	ss61565086
29	BTA-90754	1776.6	GATCTACTAAGTGCTCATCCCAATAGCTGTCAGTATGAGAAGGAAAGCTGCAATTCTGGCCCAGGTCAGATAGCATCTCAGTTAGAAATCCTGTAGATGTCACACTCCCATCCCAAAGCCGATCGTCCTATTCTCCTCCATTTAGGAGAGAAGGTGTCCTTGGGTGGAATGGGCCAAGCCAAGAGGCTCCGCATGTTCTGCTCAGCACAGGGCCTGGGCTCCAAGTCTGAGGCCTTGAATCGTCCCTGCA[G/A]AGACTCAGAGCAGCACTTGTTATGTCAGGGATCACTCAGCCCTGTGAATGATGTCTCTCACTAATGCCAAGCCATGAATCATTGGTCTGTGGTACTGTAAAATTAACATGCGCCACTATAAATAACTCTTCTGTAATGGGCTGT…	ss61565091
29	BTA-90746	1778.8	CTGTACACAGTCTATGAAATTTCCTTCCTCAACCTATCTGAGTGTATTTTATTTTATGCCAGGATACAGACTGGCATGGCTGCCAAGGCCCTTGCTCCGTGACCTGCATTAAAGTCTTCAACGTGATAAGGACTATTCAGAATTTTGAACTGGCTCCACGAACACGCCATCTACAACAGTCTCCAGAGAAGCCCAGCTAGTGTTTCCCTTGTTCTCTGAGGACGGAGTGAACCTTCACTGAAGACCCGAT[G/A]CCTATCTGTATCCACAACTGCATTACATTTGAATGTTTCAGAATGAATCTCTTTCTCGGATACAAAAACGTTTGTCCTATCTGATAGGATGGCCTATGTTTGGGGAGATGAGGGGAGGGGTGGGGATAAGAGTCCGGTGGATAT…	ss61565087
29	BTA-90748	1778.8	CCTCTGTACCAGGATGTGAACAGGGAAGGAGTGGGTGGTCTCCACCTATGAGTGGCTGCTTGGGGCTCCTGAAGGCACACTGTCACCACCCCCAGAATGACTTGGCAGTGGGGAGCAAAGGGATGTCCAGGTTGTGCCAAGAATGAACATGTCATGGCATAGTCATGTGGTCCTTGATGGGAAGTTCCCCATGATGGAAAGGGAGGTTCATGCAACAGGGCAAAATCTCCCATCCTCAAACACTTTGGAG[G/T]TTTTTCTAAACCCTGATACTAGGAGAGAAAAAATTCAAAAGATATACTGGATTATGTCAAGAAACATTAGCAGCTGTGACTCAAAGATACATGGGAGGGCGCATATCTCTTGACTCAGAGGGGTCCTTTTCTTAGTCACTTTGC…	ss61565089
29	BTA-65531	1792.7	GAGAACCCTGGAGTGTGTCAGTGCCTGGATCTCTAACTGGAAAACCAGATGCAGTGCAAAGAGCAAAAGCATCTTAAAGGCAGATAACTTTCCTTCCAACCAAAGTTCATTCTGAAACAGCGGGGAGCTACAAAGCAGTTTCCGTGGGGTTAGATTAGTTTGACCTCACCAGTCACATTACCTGTGAATAGTGTGTTCAGAGAGCCAAGGTTTACTTAATGACTCCAGAGAAAAAGACAATACCCAATGA[C/A]ACCAGTGAAACCAGTCAAAAGACAGTCAAGAGCTTCATATCCCCACTTGTTATTCAGTCATGTCTGACTCTTTGCTATCCCATGGACAGCAGCACGCCAACCTCCTTTGCTCTTCACTATCAGAGTTTGCTCAGATTCATGCCC…	ss61488495
29	BTA-65523	1804.3	CAGGCAAGAAATCTGGAGTGGATTGCCATGCCCTCTTCAAGTGTATCTTCCCGACCCAGGAATCTAACTCATATCTCCTGCATTACCAATGGAATCTTTACCACTGAGTCATCAGGGAAGCCCGTTTTAAAGTGCTTTCTCTATCAAAGGCACAAATCACAAAATACTCTTAGATGTCCCTAGAAGGGAAAAAAAAGGAAAATAATAACGCAAAATTTTTTAGTCTTTTGCTGGTGGTCCCCACTTTTTT[C/T]CCTGTGTGTAATCTCTTTGCTTGCTTAGCTCATTCATTTTGAGGACTCTAGAGACCTTTCACCTCATGCGAAGAGTTGACTCATTGGAAAAGACTCTGATGCTGGGAGGGATTGGGGGCAAGAGGAGAAGGGGACGACAGAGGA…	ss61488489
29	BTA-65524	1804.3	ACATACACTATCTCCTTTACATGGAGGCTACGTGAAAATGATTCAAATACTTTTGGCTTCAGGTTTCCAACTTTCATGGGTCCCCACAAAATATATTAAGTCTTCCAAAGAATGAGAATCTCTCCCCCGTCCTTTTTTCAATGGAGCCACTAGCTCCCTGCTAGTGTTGGTCTCCCCATTCTGACTTCTTAGGCTGTCATCCTACTGCTTTCTGTTTTTGGAGAAGTTGCAAGCTTCCCTCTAGCTTTTG[C/T]CTGTTTTAAAGCCTGTGCCTGCATGCATGTTCAGTCAATTCAGTCGTGTCTGACTCTCTGTGACCATATGGACTGTAGCCCACCAGGCTCCTCTGTCCATGGGATTCTCCAGGCAAGAAATCTGGAGTGGATTGCCATGCCCTC…	ss61551597
29	BTA-65517	1808.9	GGGACATGGAAACATGCTCTTCTTCAAAACCGGTCCCTGGTGCCAAAAAGGCTGGGAAAAGCTGGTCTAAATAATACCTTTAAAGCAACCACCTCCTCTGTCTTCACAGGTGGGTTCTGGGCATGCTCCCAGGATAGAGGTGAGCTGAGGCATCTTACTATAGCAAGTGCAGGAAAGATTCAAGATGAGGAACCCCTGGTTCCTGTAGCTGCTGATGGTTCCCGGAAGTCCTGAATATCTGTCTGATCAG[T/G]AACTCACGCCATTAAGCAAGAGGAAGCTTCAGAGGTGGGAGGAGAAGAAGGAAGAGAAAAAACAAAAGGGCAGGTCAAGAGAGGTGCTGACAAAGAGACATTCAGAGGAGTTCAGAAGTGGTCTCAGTACTGAGAAAGGAAAGA…	ss61551594
29	BTA-65515	1815.7	TGTTTTCTTCTTTTAACTTTGTTTTTCCCAGAAGAAAAAAAAACTTGTTTAAGGGACTGTTCCATCAAAGCTCAAGTAAATGTCATTACTTCAGAAGCTTGTTTTTTTTATTTTTTTTCTGGCTGGTAGGAGCCAGTCCAATTCTTCTCAGCCTACCATTTTGCCAAGTCCTGCTTCTCCCAACTTAAGGATGCAGATAGAATCACTAACAAAATTACGGATATTTAAAGCAAAGATCCGAAACTCTATC[A/G]TTAAAAATCCTTTTCCTTGGAGACATTAAGCCCACAGGATATGGTTTGGATGGTGGAATCAGAAAACCAGAGCTGGCTTCGTGTTTCTGAAACTTTGTCTGATTTAATGCTCTGTTGTTGCCATCTTGAAATTCTAAATTATTT…	ss61551592
29	BTA-65505	1832.8	TTTACTCTTACTTGTATGTAAAGCCAGAATGAGGTTATATTTGATGAATCAAACAAGCAGAATTAAAAGTAAAGGCGTAAGTCTTGGAGGACTTCAAGTTACTATGTTAAAGGGCATCAGTAATGCTTATGTAAATATGTTTTTCAATTATTCGAAAAATTTCTCCAAATGTTTATGATGGATAAAAATTGTATTTTCTTTAAATAAGAGTCCATGTCAACACCTAATTTGGAGTGAGACAAAGCAGATC[A/G]TTTGTTAAAGAGTAATCTTTAGTGGGTCTCTTCAAAATAATGTTTATTTACAGAGCCGTTTTGGGAAGAAGGATAAGTGATATGGTTGCTAAGGGAAACCCTGTCATGATTGGAAGAGAGGTCATCACAGGTTTTTACAAAGAA…	ss61551582
29	BTA-22801	1835.1	GGCAGATTCTTTACCAGATGATCTATCAGGGTAAAAAACAAGCTAACAAAAAAACAAAAATAAACCACAACACAATGACAAGGCTCAGAGAGAAAGTTGTTGAAATCGTGGTAAGTGGTTTCAGAGTACTAGTGTCAGATTGCTAAAGCTGGCCAAGCGAGGTTGGGACCAGTAGATATAGAAAGAAGGGCCACCAAGAGAAAGGGGCTCATGATAGACGGGCCTCACCCTGCCCCTCGCAACTGTCATT[A/G]TTCAGACAATATTCACAACCATGTCACAGGACAGGTCTTGTTGAAGAACTGAGGCAAGTTTTAATACCTGAAGTACTTTAAAAACTTAAAAAAAATGTTTTTTACCATCAACTTACATTTTCACTTCTTCGAAAATAATATGAG…	ss61528438
29	BTA-22805	1835.1	TTTAACCTTACCATGAGTCAGATGCAGGTTATCATTAAATCTTACTATATAGATGGATAAACCAAGACCAAGTGATTGCATCGTACCCAAGGAACAAGCAGGAATCTGTCACAATCAGACCTGCGGAGCTGGGCCGGCCACCAGCTTCTTGACCCCAGCCGATGCTCATATATCAGACCATATGTGTTATAGAAAAAAACACACACACACTGTATTTTTCAGGGAAGATAGGACACTGGGCTAGACCCTC[G/A]GAGTAGGAACAAAACAATCACTGCACAGTCGTAGAATGACCAGCCTTTAACTTTTATTGCATATTTTGTGTTTTTAGCGAAAGTGACAAAATTCTGAAAGTAGTGCCTTGTGCTCCATTCTTCATATTTAGGGTGGATTTTAAG…	ss61528442
29	BTA-10760	1837.4	AAGATCAAGAGAATTAGTAACAGTTCAGTTCATTTCAAATGGGTGTCTTAGAAACTTCAGAAATTATTTTTACAGCCAACACAGGAGAATTAGAGGCATAGCGAGTCTGTCAGTAATTATCCAAACTGAAAGCATAGTTTAAAAACATTTTCTTATTTTCTGTTTCCTAAGTTGACTTGAGTTACCCTTATGAAGTTATGAGAATTTATTTAATTAGATTTGTGTATGACTCTTATCAAGAAACATATAT[C/T]AATATTTTTTCCTTTTGGATATCAAGAGTGCACAGAATTTCAGGAAATTAAGAGTACACATTGGTGATTTTAAGCACAGATACAAAAAGATTGGTATTGAAGTTAAACCTGTTCTCCATACAGTATTTAAACGACTTATGGAAT…	ss38332812
29	BTA-65444	1844.6	ATAAAAATGGGCTCAATGTTAAATCTCTATTGCTATCACATCCCCTCATTTGCATTTCTTTGCTGGAAAAAAAGCGTTGAAGTCTACATTCTGCATAGTGCCCTGGAATTATATCTGCTCCTACTCCAGCCCATTTTACATATGCAACATTACTTATCCATCCACCACATCATCTTTTATTTACTTATAGTGATTATACCCAATTGCAGAGGCATTTGAATTCCTATTGAAGTTTTAGGGTGGAGGATCA[C/A]CAAAATTTGGGTAAACCAATTAAGTTCATGTGAATACAACATCCAGGGGAAAATTAAAAAAAAAAAAAAAAGAATTACATGTATTTTCTTGGCTGCATCACGTCTTACTTGCGGCACACCAGAATTTCATTGCAGCATTTGGGG…	ss61488475
29	BTA-65443	1849.9	CAGTTTCCTCATCTTCAACCCACAGGCGGTTTATAAACAGAAGAATTTCCTAAGTTTCAGGATAAAAAATGTGAGACACATACTGGTGCCTCTTAGTTCAGTGTATAAATACACTTTCTCTGGGGAATTTCAGCTTCATGTAAAATTCTCTTTTTCTATTGTCCAGTCTAAAAAAAAAAATAGTAAATGGCTGTTAGAAAGGTCCAGATTGTGGGAGGTATTTAGTGAACCTGCACCAATAGAAACATAC[G/A]TAATTTCTCATCCATCTGTTCTGGATTTGAATGCTAACCTTGGGCAGCTAACACAGTTCCCTAAGTCTTTGCTCTAAGATCACAGAGAGAACAGACAGGCAGCTATGCACAGAGAGTGTCTAAAGTGTTGCCTTTTCTCTGTGG…	ss61551550
29	BTA-65427	1869.9	TAATTCGTACTAAACTCCTCTCCTCTGGGGTCCTCTGTGCCAGTGTGACCTCAGTGATGCTGCCATGCCACTTTGAGCATCACACTTCTCTTAAGATCTCTACCAGTCACACTAAGCCCACAACTTCAGATCCTCAGTCCCTAGGCCTTAGCTTGGACACTGCCCGAAAGATGACTGCTTATGCACCTTTTCTTCAATCTTAGAAAGGAATAAGATACAGATTTGGTACGAGTATTGCAACTTCAAGGAG[T/A]TCTCACATCCCTTCTTTCCACCCAGTAGGCTTATGTCTCACTAAGATTCACCAGCAGCAGGTTCTCAATGCACCTTTCCCTGCCCCGAAGTAGGCTGTCAGCAAGAAGCTGTGGCAACTCGTGCTGGAGTAACAGGTTCTGCTG…	ss61488470
29	BTA-65429	1879	CTGTCAGCAAGAAGCTGTGGCAACTCGTGCTGGAGTAACAGGTTCTGCTGTGACAAGCTAACACAGCCCATGCACACTCATCCACAAACACCTTCAGTGTGGTCTGGTCAAGCAACTGAGGATTTCTTAATTACAATTAGCTCCCTTGTCTGTCTTAGAAGCCTCCCTCTTCCTCTTTCCTTTATCTTCATTTTTGTACCTTGGTCAAAGGTGTGTTTTCCCGTCTCTGTCCCTTCCACTTCTTTAAGAG[C/T]ATACACATTCTCACCTCTCCCAAGATTACTCTTGAAAAATCAATGTTCCAAACATGCCATGAAATCTACTGTGATATCTTGATGAGATGGTTGGATGGCATCAACCATCCATCCCTGGCATGCTGCAGTCCATGGGATCACAAA…	ss61488472
29	BES2_Contig422_801	1891.5	TGAGCCTTTGAGAGAGATGAATGAAAAAACAAAACAGGAAGAAGGCCTTGGGAAACTTACAAAATCATGACAAACACAAGCTTATGAGAATTTTGAGGCA[C/T]GCTTATTATAATTTGCTTGTCGTTCCCGAGTCCACCCAGTGTGTGGTTTAAAGAAGAAATATCAGGTGTTTCTGCCAAGATTTTCAGGAGAAACTGAGTT	ss66537751
29	BTA-65433	1898.5	TTCCACTTTTAAACTTGCATGAATAGTTCTGATGATAATTACCAAATGTTGATATGTATGAAAAATCAGCATTCCACAAATATCCAACTTGGGCAGCTTTCATACACGTGTGGCTGCTTGAAATTCAGCAAATTTCATTAGAATCACATGTTTGCTTAGAGAAATAGTAGCCAAAATCTGTGCTGAGAACACACACAAAAACACACACAGAAAAGTAGATGCAGAAAAGAATTCTTAGGTTGAATTTGTT[T/A]AGAAATGCTCCAAGTCAGACAGGATCTTCTGAGATCCCTCACTGCTATTATTATTGGTAATATAATCTGAATATCTCTCTTAATACTCTGTCTCAAGAAATTGGTATACTTAATGAGATACGGATACTACTATATATTTCAGGG…	ss61503444
29	BTA-74283	1911.4	AGAAGAAAATGTGAGTGAAAAAATTTCTGCCTGAGGCAAAAGAAAAATTTCGTGGAGGAAGGGCATTTTGAGTGGGGCCTTGAAGGATGAGTAGGAGTACGATGAGCACTCTCTTCTTGGCTCTCTCTCCTTTAATACTTTTTCTTTAATGCACACCTGCCACATAGAATGAATGAAGGCAGAAGCTGTCGATATTGGTTACACGGAATTAGCACAGCATAATATTGCAGAGAAACATAAGGCTCTTCTA[T/C]GGGAAGAATCTTAGAGACCATTTAGTTCAAAATTGCCATGGAGGAAACAGAGACTCGGTGAGCTTGGGTGTTTTGACCAAGTTCACACCTTCCATCACATGAGACTTCCTGTTTCCTGTTAACAGTTTATAATCAGATGATGAC…	ss61556182
29	BTA-65408	1936	TTAATGCCTGTGGAATTAGTCTATCTTAATGTTTACTACTAAAATAAAACTTCAGAATACAACCTTTATGACGTGTAATCCCTGACTTCAGAAAACCCGGGTGATTTCCCTTTGTGCCAGAATTATATACTGAACCTTTAGCCTGGAATTTAAGATGCTCCATAAAATACCAGAACATTTATGTTTGTAACCTGTTTTTCCCATTTCTCATCTCTGCTCAGCATCAATAATATGTTTCCTTATTCTCTGC[T/C]TGGTTGTCCTTTGGGTTCCCCCGCTTCTATGCCTGTGGTCTTTCTTCTGCGTGAGATGACTTACTCTGTTCTTCACGGAGGCTCCTTGGGCCGCTGCTTCACAAACTTGAATGTACATTCAACCTGCCTGAGAGAGTTAAAAAC…	ss61551538
29	BTA-65395	1956.6	CTCCAGTGTTCTTGCCTGGAGAATCCCAGGGACGGGGGAGCCTGGTGGGCTGCTGTCTATGGGGTCGCACAGAGTTGGACACAACTGAAGCGACATAGCAGCAGCAGCATTCATTCATTTATTCAACAAACCTTTAATGATAGCCCACGAGGACCAGGTATGATACTAGTCCCTGGTCATAAGTCAATAAAATACAATCTCTGCCTTTGAAAGGATCACGGTTCTTTAAATGTCAAAGTCAACTTGAGCT[T/G]GGGTGAGTTGGTTCAGGAATCAGAAACTGATTTAAAGAGGGGTTGCTCTCAAGTCAGTTTGAGTACTGTTTCCCACTGGAAGTGTTTAAATTTCACACAGAAAAACACTCAAATGTGATAGAACTAATGAAAGGTCAAAGAAGC…	ss61551525
29	SCAFFOLD125425_2197	1973	TGGGGCATGTTGTTTAATGATAGGGGCATGTTGTTTAATGGTAGGAGCTTGGAGAGACAGCTCCAGTTGTCACAGCGTGGCCCTAACAACACAGACAACC[G/A]AGTTCCTACAGACTGTTTTTAGACCTTCTTCCCAGGGAACACAGTCCTACCTCGCTTCCCTGGAGCACTGCAGTGTATGACTGGCTTCCCTTACAGTCTT	ss38323458
29	BTA-04535	2017.5	CACACCAGGTATTGCAGTGGAAGGAAAGCAGAGACGTAGAGTGGGATGTAGCAGAGCAGGAGCAGGAGTTTGTTGCTGAGTGAAGAATCAGTACCTTGCATTGACCCCAAACTAAAGGGTATTGCTTTCAGGCTGTGATTCAGCTAATAATAATGATGCTTAGGGGAGGACAAATGCTAAAACTAATAATAATTTCATAAACTCTATTTCAGTTCATCATCATTAGAAACCAATGAGGTAGCTGTTATCA[T/G]CCCAGTATTACTGATGAAGGAGTGGATGCTCAAAGACATAGAGTGTATTTCTGTGATCACACAGCTGGCGGCTCTGGGGGTTAGGAAGCAAATGCACATCTGATGTACACTGTGGCCTGGCCTATTCCAAGAACAAGTCCCTAA…	ss38326587
29	BTA-66492	2034.5	TCTTGCCACTTGAAAACACAAACAGCACATTGCTCATTTCTGGCTAGCACTCCTGAAGGGGATGCCTTATTCCCAGAGGGCTCTGCACACTGCTGGACCCTGCAGTCAGTATGAGGCACACAGTGGTTGGTCAGGATGGAAGAAGTTACGCCATGATCACAGGTGGCCTCGAGCCTTGAGCACACAGGGCCCTCACTCTGTACCCAGGCAGGCGAGGTAGCCCCTCTCTGGTCAGGTGTCTCCCAAGGAC[G/A]GGAGTGGCATGGGGCTTTAAGGTTCTCCTTGGAACTGACACCAGCATCTCTGCCCCTATGATGGTGGCTAAAGAGGCCATGTGGCCACTCCTGGGTTCCACAGGGAAGCACCGATCACCCTCACACCTAGAAGGCAGGGGAACG…	ss61488767
29	BTA-10766	2049.6	AAAGGTTAGGAGCCAAAGGAGCACCCTAGAACAGCTTCAGTCTGTTTGGAATGAATTAATCAGACCATTAAACAGATCTTTTAATCTAAAGCATCCCTTTCATTTCTGTACCCTGTAAAACAAAGTGATGGAGAGTTGATGGCAGAATCTGCCATGCTCCTTATTTGTATTACACAGACTGGAGGTCTGGCCTCATTAGCATTCCATTGCAGTCAAGGACCACACATTCAGGCTGAAAGCTTGGAGTGAG[G/A]GAGTCAGGGGGCCCTGAGGTCTCTCCAGCTAGATATAAACCACCACGAGGGGTCTCCCTCTTTATCTGTCTGTCTGTCAATAGCCACCCTTCACTTGGAGAATGTGATACAACTTCTGAAGAACCTCTTACTTCCCATCCCTGT…	ss38332818
29	BTA-65574	2063.6	CTAGCTATGAGGGCGCCCGGTGTTTGGGGAGCACCTCTGTCTGTTGGCTTTGTTTGGGTGCCCCCCTCCCCTCATCCCTGTAAGAATGGGGACTTCAGTCCTGGTGGGAAGTCCTGACTGTCTCATCAGGACTGCTTGTGGACTGAGAAGGGTGAGAAGACACGGACTGCTCTCTTATCTCTTTCGATGTGCTGGGGTGACCACATGGGTCTCAGTAGAGAGTGCTGTGTACTTGATACCCGAGCAGGTT[C/T]TCTGTGTTCCATCTTTTTCTCTCACCCCCTTGTTAAAGCTCCAGCCCCACGGGATTTCTCTGCCAGACCCAACAAGCTTCAACCCCGCCCCACCGCCTAACTGGCCGTGGGTCCAGTCCCTGCTTTGTAACATGACAGGCAGTC…	ss61551620
29	BTA-65570	2076.3	AATCTGTGTTTATAGCTTGGCTGTAGCTCATGGTAGGTTTTCAGAAAATCTGTGTTTACTGTTTGAATAAATGATGAGAAGTTGTGGGTGCTCACCAGCGTTTTGCAACGACTGATGAGAAGGAAGGCACCTCCCTGAATCTCCACTGGGGTCTTTACAGAAATCCTCTTGTGCGCATAGGGCCAGGAGTGTGATTTGCCAGTTTACATAAAGCAAGTCAGTAAACCTCAAGTATGCTGTGGAAGCTACC[G/T]TGCTTTAAAGGCTGTTGACGTCCATGTCCCAGAGGAAAAACAGTAATATCACATCACAGAAGCCCACGCCTCACCGACAGACGTGGGCTGTCTGCATCAACACTCCCAGCTCTTTTCCTTTCCAGGCTGCACCTGCTGGCCTAC…	ss61488507
29	BTA-65564	2081.2	GAGGGGAATATGGAGACAAGGGAGGAGCAGTCAAGAAACAGTAGCACAGCTTAGAGTAGGCTCCTGGTTCCCCCGCCAGGGATACACAGAACTGTATCTCTGAGTTGTTCTGCAGGACTAAAACTGCCCACACTTGGGAGATGCTAACTCCTTGACGAAGCATTCTTCAATCCAAAGAGAAGGGCACAGTTTGAGACTGCCTGAGGCCAGATGACCTCTGGATTGAAGGAATCCAGGTCCTGCAAATACC[T/C]TGATTCTCATCAGCAAGACTGCTCGTGAAGCGCTGCTATCAAACTCCTCACCAAATCCCTTCCCCCAACCCAGGGTTGGGACACCCAGTTTGGAGGGCATTAGCCTCCTGTGGCCCCCTTTGCCTGGCAGAGCAATAAAGCTCT…	ss61488502
29	BTA-65568	2086.1	TGAAGCGCTGCTATCAAACTCCTCACCAAATCCCTTCCCCCAACCCAGGGTTGGGACACCCAGTTTGGAGGGCATTAGCCTCCTGTGGCCCCCTTTGCCTGGCAGAGCAATAAAGCTCTTCTCTACTTCACCCCAACCTCTGTCTCTGAGATTCAATTTCGCATCAGTGCGCAGAGGCCAAGTTTCAGCATCAGCATGTGCTCAAGCTTTCTCTCAACACTCTAACCAAAGGAGCACCACTATCATTTTT[T/C]GCTTACCTCTGTTTCCTTTTTCTCCACGGTACTGTCTCCCTGACATCAGCTCACATATTTATTACTGACTGTATTCCCCACTCCCACACTGCAGTCCCATGGGGCAGGGGCTCTGAATGCTGTGTTCATGGCCACACACTGTCA…	ss61488506
29	BTA-65555	2096.5	AGTGAGTTTTTATAAACCACTTAAGACAGCATTATTTGACATCCCAAAGGTTTAAGAAAAGCTGGCAGGCCAGAGAATGAAGTCAGAAGGGTCCGAGCTCCTTGCCGAGGGGCTGGATGGAGTTAAGTCCTGTTGCAGAGGATTTGATGCCTTAAAGTTAGGATCATGTATGGCTGTGTTTTTGACTGTCAATTTCCATCCCCAGTCTTCTCACTTGAACACCTTTTATTGGCACTAAATTTGTTTTCGG[A/G]TAATGAAAGCAGATGTTCTGTTTATGCCCTCACCCGCTCACCTCCAAGTCTCACCTCAAAGACACCTTCCTTCCTCCAACCCTGCATCTGAGCTCAGTGGAGCCCTGTGTTCAGGGCCGAGGTAGGCGTGGGGAGAGTGCGCTG…	ss61509948
29	BTA-65554	2105	CGTTCAGCCCTGGCTCCCTTGCTCGCTAGCTGCATGCCCTCGATCAAGTCATTTAACCTCTCTGTGACTCATTAGAACCCTCGTGAAGGTCGAATGAGTGAGTTTTTATAAACCACTTAAGACAGCATTATTTGACATCCCAAAGGTTTAAGAAAAGCTGGCAGGCCAGAGAATGAAGTCAGAAGGGTCCGAGCTCCTTGCCGAGGGGCTGGATGGAGTTAAGTCCTGTTGCAGAGGATTTGATGCCTTA[A/G]AGTTAGGATCATGTATGGCTGTGTTTTTGACTGTCAATTTCCATCCCCAGTCTTCTCACTTGAACACCTTTTATTGGCACTAAATTTGTTTTCGGATAATGAAAGCAGATGTTCTGTTTATGCCCTCACCCGCTCACCTCCAAG…	ss61509947
29	BTA-65658	2126.9	ATGAATTATCACTTTCATGTATTTCTGAATTCAGTTCATTATGTTGTCAAAGATTTTTGTGTCAATGATTACATGTGATTTTGCTTTATAATTTTTTAAATCTTGTATTTCTTTGATTCTGATATCAATGTAATGCCAGTGTCATAAAATTGAGAAGTATTTCTTACTTCTCTATTTCCTGAAATTGTTTCCATAGGTCTGGTATTATTTCTTCATTAATTATTTTATATGTTTAACCAGGAACACCATA[C/T]AGGCCTTGAATTTCATTTGTGGGACCATTTCAAACTATGCTTTTAATTTCCTTACTATACATGTATTATATATATTGTAATATCTTGTTATTATATATATAAAACATGCTTGTTTTTCAAAGAATTTTCTGTTTCAACTTGGTT…	ss61551661
29	BTA-65662	2128.8	TCTCTCTCTTTTGGTAATTGTCTTTTCTGTTTTTTATTGATCAGTCTGCTTGGGGCTTATCAATTTTATTGACTTTTTAAAAGAAAACTCTTTATTTAAATAAATAAAAACTTGAGGTTTATTGATTTAAATAACCAAAAACTTTGCTGTTTCTTTTCTGTACTGAGATTCTTCTGCTGTCTTTCCTGAATGACCCTCATGTCTAACAACGTCGCTAGCTGGTCAGAACTTGGGTACCTCCCAGCCCTTT[G/T]CCAAGTTCAGGGATTAGACCACTGTGCAATCCCTGACAGTTTTTTTTCCCTGTCTCTGTACAGGTTCCCTATTTTGCACAAGCACCCTAGCATTCACCAACAAAATCATGGGGACCCCTTTCTCAATTTCTGCAGCTCTTTCTT…	ss61551665
29	BTA-65717	2136.5	ACAATGAGCACCAAAAATATTGAATCTATCCTAAATCTGAAAATACTGAGAAAGTGTTTGGACAGATCAGGGCATAATCTACAAAGAAGAGATTTTTTAAGTCAATATGATTCAATGGAGGAGGTACTGTTTAAAATGGCAGGTGTGATTTAAAAGAGAAAACGCTTAAAAGGGGTAGGAGAAATTTAAAGGGGACTTGCAAAATACAAAGCCTCTAAGGGAGAAAAAAAGGTCAAAAAGGAAGATAGAT[G/A]TGCTCTTGGCAAAAGAATTGTGTAAAGGAAAAGAAAAATAAGAAGGCAAATTTAGGGTGCTGTAGGGTAAATTGTTAGTCACTCAGTCCTGTCTGACTCTTGCAACCTCATGGACTGTAGCCCGCCAGGCTCCTCTGTCCATGG…	ss61551698
29	BTA-65713	2138.4	TCACTACCAAGTTCTGTAATGGTGCTGCTGCCTCTGATCTCCCGGGCACAGGTCAAGGACTCTGGGAGAAACAGCAGAGAGAAACGAAGTGTTGGGAAGATGTGGACCGACCTTAGGCCCTGCAGAACAGGTAGGATTTGGACAGTGGAAGGCAGAATCAGTCAGGAAAAGAGGAATTACAGGAGCAAACTCAGAGCAGTGTGTTTTTTCTTTTCCATTTTATTTTCTGCTAAAAGATGGAGAGCAGTTT[A/C]TAAAGTGTGGAATGGGATTATCTATGTGGAACTCTCTCTGCAACCTTATTTTTTTTAATTGAAGTTTAGTTGATTTACAATATTGTTTTAGCTTCAGTATATAGCAGACTGATTCAGTTTTATATATATATTTTATATGTTATA…	ss61551694
29	BTA-65699	2148.3	GACACTACCGAAGGATGGTGGACAGCTAATAAAGAGAACAGATACCTGGGATTTCCCAGGGGCCTTTGAACTTCTTGGTGCCGTAAAACTGGCAGAGTTTGTGTCTCGGATCCCAGTGCTGCTTTGTGAGCTTCATGGTCTTAGCCAAAGGACCTAAACGTTTCAAGCTTAGTTTGTTGATCTCAAAATTGTGATAATATCAGATTGTCAGGAGGACTCAAAAGGATCTTTGTCAAGTATAAAGAACAGT[A/G]CCTCTGGACGCTGGATACTCAATAACCATCAGCAGCAACAGCGGCATAATGTTGACAGCTCCTACTTTACCAACACTAGAGCCATTCTAGGATGTTTTCCTCTCTGGTGAGTCTCTAGTACAACTGTGGGATGGGACAGAAGTT…	ss61551690
29	BTA-29794	2162	CTCAACCCACTGTCCACGGTGGTCTCAGGAGGGAGCCCCCTCTGAAGTCATTCTCCTTTTTCAGTCGTAAGACTCCTGGAGCCTAGGTCCTCGGCAGAGGGCCACTTACTTAAAGGAGTGCTGGATTTAAACGAGATGGCAGGATGTTTCCTGAAGCAGGTGATGTGTGTTCTCATTTGTAAAAAGGGGTGAACAGGGCCTTTTATTCAATCTTGTAAAGGCAAGTGATGACAAATGAATGTATCTTCTG[T/C]GTAGCGGCTGCTCCAAGAGGAAAGCTGTGATTAACAGAGACATTCCTTTTCATTCCTGTGCAGCCCCGAAGGGCCTCTTGGCTTTCCCAAGATCTGGTGAGCTGTGGTCCTCAGGGTGAGCCCAGTGCCTCTGAGCTTCCGAGT…	ss61479270
29	BTA-29792	2166.4	TACTTTATCACCTTGAGTATCTTTTCATTGTTTGGAGTTTTCTGCACTTCATGGGCTGAGAAATGGAAGTTCTTGCATCTGGCCGTGGCCCCGTCTCCCATCCTTTCCTTTGCTGCACGGCTCAGGGTTTCCTCCTGGCCACGGGCACCTGCGTCCCTCCCAGGCTTTCCAGGCTGTGGAAGCCTGTAGCCCAGGCACACCTGGCTCAACCCACTGTCCACGGTGGTCTCAGGAGGGAGCCCCCTCTGAA[G/T]TCATTCTCCTTTTTCAGTCGTAAGACTCCTGGAGCCTAGGTCCTCGGCAGAGGGCCACTTACTTAAAGGAGTGCTGGATTTAAACGAGATGGCAGGATGTTTCCTGAAGCAGGTGATGTGTGTTCTCATTTGTAAAAAGGGGTG…	ss61479268
29	BTA-02252	2181.4	CAAGGGACAGCAAAGCTTTACATGACCTGACCCCAGCCCATCACTCTGCCTCTGGCCACACTGGCCCCCTGGCCTCTCCTCGCATGTACCAACTCACCCCAGACAAGGGCTGCCCACTCCTCCTGTCTCTGGGGGGCTCTTCTCCTGGATACCCATGCCCTCCCTCTTCTGCTGCTTTTGGTGTGGACCAGCCAAGCTAGACAGAAATCCTGTGAAAGGATGAGATTAGAAAGACATCCAAAGTCACCTC[T/C]TCCCCCTCCTTCCTGGCAGACTCTAGCCTCTTTACAACATTTGGTTTTGTTTTTCTACAGAGCACATGCCAGACCTGGCTGAATCCAGGGCTCAGCCCCCTCCGATATCCCTCCCATCTCATGACATTCTTCTCGTTCAGTTTC…	ss38324304
29	BTA-65681	2186	AGCGAGGCCCAGAGATTTGGGTAAGTCTTTGGCTTCCTTGGAGCCTTCCTGGTGGCTCAGACAGTGAGGAATCTGCCTGCAATGCAGGAGACCCAGGTTCAACCTCTGGTCAGGAAGAACCCCTGGAGAAGGGAATGGCTACCCACTCCAGTATTCTTGCCTGGAGAATCCCATGGACAGAGAAGCCTGGTGGGCTACAGTCCATGGGATCGCCCCGAGTGGAACACAAATGAGCAACTAAACACTTAAC[G/A]TGGCTTCCTTGGCCTCAGTCCTTGAAGCTGAGTGCTGCCTGCAGTTTCTCTTCAGCTCTACAGAATCTGGGGCTTGGCGCAGCACTCACGTCCTTCCTCAGCCTGTCTTCTTGATTATGAAACCAAAACATAGACCCAGGCCCA…	ss61488542
29	SCAFFOLD170015_32126	2195.5	TGGTTGTAGGTCAAGTGCTCTCTTTGCTACCTTCCTGCAGGGAAGTGACATGTCCTGATGAGACCTGGTGGCCGCCCCGAGCCGGGAGGGGTGGACCTGGGGGCCAGATTGCAGGGGTGAATGGGCGGGGCGGGATGGAGCTCTTGACGGGTGGTTGAGGGCTAGCACGGAGAGGAGATTGGTGACGGGTGGTTGAGGGCTGGCGCAGAGTGGAGGTTGGTGATGGGGAGAGGTGGAGCCTGCAGGGAGG[G/T]AAAACAGCCTTTGAGCTGAGTGGAGGAGGGTGCGTCTGCACAGTGTCACTCCCTGCAGCACGTTGCACATGGAAACCCCGGGTCCTGGTTTCTGGGTGAGAAAGAGGCAGTAATTTGAGGAATCCTGGCTCTGGTATTTATTGC…	ss38325791
29	BTA-73109	2214.7	CCTGATTCCTAAGTGGGTATCCACAGATGACTTGTTGGAGAAGATGAAAGTTGAAGGATGAACAGGAACAAGAAAGCAGAGATCGGAAGGGATGGGAAATTACTCCAGACTAAAATATCTTTCTTCTAATCTTACCAAGATAAAGAAGTTAGATATAACAATGACATAAAACACCAGAAATCACATAAAGCAAGGATAAAGGGGGAGAAAAAAGGAAATAACTACTTAGCAGATGGGAGTAAAATAACAG[T/A]ACAGTTCATTGACACATAGGAAAGCCTGCTAGTAAAGTTTAGTATTACAGATGTGAAATATTGCCCCAAATGGTACTTCCCAATCATTTTCCCTTGTGGCTCAGCTGGTAAAGATTCCACCTGCAATGTGGGAAACCTGGGTTC…	ss61468970
29	BTA-65656	2242.8	TTCAACATACTTATTGATTTCTCTCTCATAGGAATGAGATGAAGAGGAAAAAAAATGGGAAGGTTTTACATCAAGTTTTTTGTTCATTTGCTACACCCCAGTAAACTGGCTTCTTTAAAAAGCCCAGCCATCAAGAGCACTTAGTTTGATGGAGATCACATGGTTCAGGCAGGAACATGCCTTCAAGCAAGTGACACTCATAATCCAGGGACCATGTGCATGAACAAAGGTGTGAAGGCAAGAAATCAAA[T/C]AGTGTATTTGGAGACCATGTGCAACGGGATTTTGAAAACATCTCAATCGCAATTTGGGCGGAGGTTCCAAACAACAGATACTACCATTTCAAAGTGAGGTGCAAGGCAACCTATGCAAGGAGGTAATGAGAGAAAACGAGTCCT…	ss61551659
29	BTA-65646	2250.8	GTGTCCACGATCAGAATGGGGGCAGGTGCTGGGGGCTCCTTATGTCAGAGGGAGACCCGGAGATCACAGGTGGAGAAGACAGAGGGCTGCTGAAGGCAGTCTGGGCTTTCCTTCCCACTCAGTCTCTCAGCGACTGCTACCCCATCCTGATCTCTGGGCACCATGAATAACTATGGTTTGTCCCTCTCTTCTTGGTCATTGTGATTGTTTTTATCCCCAAGGTTTTAGTCTTCCCAACTGGACTCTTGAA[G/C]AAGTATGGCAAATAGGTCAAAACACATGGACGAACTAGCAGACTGGTTGGAGCTGTATTGGGAAGCATTCTCTCCTGCAGCTGGGCCAAGTATAACAGCTCTAGGCAGACTGTGAAATGATTTGACTTATTTTTTATTTCTGTC…	ss61488537
29	BTA-65642	2253	TGGGACAGAGAATTTTCGGTTTGATTATTTTCACCCTGCTTCATTCCATAGAGCACACGAGGTGGCTTACACAAATGCATGTAACATAAAGGAATGAAAATAAATAATTGAATGCGTCAGAGTGATGGGAAAATATTAACAGAGTGAAGCCATGAATAATTTTATCGCCCCAAAATGCACACCCCCCACTGTGCTGTACGTATCCTAGGGTGGGGGCGCAAGTCTGTTTGTGCACTGAAGGGGGTTAAAG[A/T]CCTCAAACACAACTCGATAAAAGTAACTCTAACCAGGGAAAAACAGGCAGTGTTTGAATCTAGAACAGGATGTAATTGCAGAGTTAAGAGCAACTTTTTCATTTTTCCTTATTAGTCTTAATATGCTGTTTGATTAGTACAAAA…	ss61488533
29	BTA-07368	2261.6	CTGGGTTCTATCCCTAAGTAGGGAAGATCCTGTGAAGAAGGAAGTGGCAGCCCACTCCAGTATTCTTGCCTTGAAGAAGCCCATGGACAGAGAGAGGAGCCTGATGTGCTACACGGTCTATGGGGTCACAAAAGAGTCTGACGTGACTTACCAACTAAACAACAGCAAAAATGGGAATAGTAGGAAGCATGAGAGGAGTTTAGTCCCTGGAGTCCACCAGCATGTAAGCCAGCAACAGAGGTGGAACTGG[A/G]CAAGTTTTCATAGTCAGTCGCTCCTGGCTTTCTCACCAGGACCACTTTTGTTCCATAGCATGAGTGGCTAAGTCATCTCAAGGCAAACTCAGGTCAAGATGACAAACGTCCAGGCCCTCTGAATGTCTTACCCGTTTGTTCACT…	ss38329420
29	BTA-99814	2263.8	ATGCATGGGCTTGGCACTGTTTAAAGAAACTCTGGCTAATTCTGTATGACTCACACTTTTATAACAGCCACATCACGTTATTACTACAACAGCCCTGTGAGGCAGGGACCACTATTATCCCCATTTTACAGATGAAGGATTTGAGGAGAAAAGAGATTAAGTGATCGGCCTAGGGCTACACAGCTGCTCAGAGAAGCTGAGTTTTCAATCTAGGAGGAGGGGATGGATATTCACTTTGAAGCCCAATACT[C/T]TGAGCAGAAAAGACAAATCTCTTGACACTTACACCAAACAGCTCTGCTGAAACATTGCATTTCCTCTTGTGACCCAAAACAAACTCAGACCTGAAGCTACATTTTTACCACCTCCGCCCCTACCCCCATGCTTAACAAGACACA…	ss61512056
29	BTA-102309	2376.9	AGGCATCGTTTCTCCACACAGCCCATCTGGAGAAGTCCCACTGCCCAGCCAACTGCCGTGTCTCCACACTGGGTGGGCATGGAGGGGTGGTTGATGCAATCAGGCCCATTTGCCTGACACCTGTCCTGGCTCATGTCCCTTTTGCCAGGTTCCCGGGAGGCCTTGGGACATCTCGTGGTGAGGTAGGGGCACAGCGGGTATACACAGCATAGATATCCCCTGACTTGGGGAAGTAAGGGAGCAATAGAGT[G/A]GATCAGGGCCAAACACAGTTTCCTTATTTTTATTATTTTCTAAGTGACATGGTAAGGAATCTGCCTGCCAGTGCAGGAGATGCAAGAGATGTGGGTTCGATCCCTGGGTCAGGAAGATCTCCAGGAGTAGGAAATGGCAACCCG…	ss61513209
29	BTA-65775	2390.2	TCCCCCGTCCCTGGGATTCTCCAGGCAAGAACACTGGAGTGGGTTGCCATTTCCTTCTCCAGTGAATGAAAGTGAAAAGTGAAAGTGAAGTCGCTCAGTCGTGTCCGACTCTTAGCGACCCCATGGACTGCAGCCTACCAGGCTCCTCCATCCATGGGATTTTCCAGGCAAGAGTACTGGGGTGGGGTGCCATTGCCTTCTGTACCTGCTTCCTTTTCCGGAAATTACGATGATTAATAGTACACTTACT[C/G]CAGGGGCTTGTTGTGAAAATTGAAACCAGGAAATAGTACTACTGTATAACACTTGGTGTCTGCAATGGTAGGTAAACGTTATACATGCAATTGCTGTTTTTATTTTCTTTCTTCAATGAACTCTAGAAGATAAGTGTTCGGCAA…	ss61488551
29	BTA-65785	2395.9	CCCACCCCCAGCTCCATCGGGGCCATGTCGGAGCGAGAAGAGCGGCGCTTCGTGGAGATCCCTCGGGAGTCCGTCCGGCTCATGGCAGAGAGCACAGGCCTGGAGCTGAGCGATGAGGTGGCGGCCCTGCTCGCAGAGGACGTGTGCTACCGACTCAGAGAGGCCACCCAGGTACACTCCCCCTCCTTGTCCCTCCCTGGGACTGCCCTCTCCCCAGGGGTTTATTCAGCTAGTATCTGTCAGGTCCCTC[C/T]TTCGTGCTCTGAATACAGTGGAGGCGGTCCCTGTCCTCTCCAGGGCCTCCTAGGCAGCTGGGCTTCCAGCGAACCAGGCGCCTGCTGAGCATCCTCTTGTGCCCCTCACCACAGCCCCGCTGGGCAGGCCCGACGGGTTCATCA…	ss61551730
29	BTA-65872	2404.9	TATATATATATATATTTTTTTTGCTTGTGGCTTGCTTGTGGAATCTTAGCTCCCTCATCGGTAATTGAACCCAGACCCCAGCAGTGAAGGCGCCGAGTCCTAACCACTGGACCACTAGGGAATTCCTCTGTCTTTTAAATTTGTCCATTGCATCCTTCAATAAGCAGAAGTCCTTTTTGATATAATCGAATCAGTATAGTTGCCATATTTCTCTTTTCCTCTTCCTCTCCCTCCCCTTCCTTCCTCCTCC[C/T]CCGCCTCTGTCTTCATATGATCCTTGTCTCCATCTGTATCTATTAGTTTCCAAGCCCTCTCATTAATTCTATTTGTTTCTTTTTGCACCAAGAAAGCCACAGACATACCATGGCTTTGTTATATGTCTTTATAGATGGTAGAGT…	ss61551768
29	BTA-65879	2441	AGCCACAGGAGACCTGGTTTTGATCCCTGGGTTGGGAAGATCCCCTGGAGAAGGAAATGGCAACCCACTCCAGTATTCTTACCTGGGAAATCCCATGGACAGAGAGAGGAGCCTGGCAGGCTACTGTTCGTGGGGTTGCAAAGAGTCGAATGTGACTGAACACGCTCGGAGTTTGTGTCAGACACTGTTGCTTTGAGATGGTATTAGTTTTATAAATAAATGGAACTACAAATGGTTGGATGTTTACCCA[T/C]AGTCACATTGTGACTAAGAGGTGGGGTTTACTTGTTTATTATGCAAATGTTTCCTGGATGTCTCGTCTCTGTGGGCACTGTTCTGGTTCTTGGGGGACAGAGCATTGAACAAAAGAGACATAATTCTCTGTCCTCATAGATCTT…	ss61551771
29	BTA-106994	2446.7	CTGGCTCGGGCTCCCATGGAGGTTTCAACTTGTGGGTTTCTGCTCTCTGTATTCACCTGTCTGTCTCTCCACCTTGGGGTGTGGCATTCTGCTGCCCTCACTTCTGTGACCTCACTGTCACAGGTCCCTGGCCCTCTGTGACCTTCCGTCACTTGCTGTGACCTCACTTCTTTTACACGTCTAAGAAGAGTTGCTGATTTCTCAGTTTGCTCAGCTTTCTGTTTGCTGTTAGGACAGACTAGCCACTTCT[C/G]AAAGGACCATGATACAGATGATCTTATCCTCCACTAGAGGATGTTCTGCATTCACTCTGTGGGGCTCCTGCACTAAGACTGATCACATTTAGTTAGTTAAGGATTAACCGAATTGGGGATACATTTCAGTTTTATGAATATTCT…	ss61515558
29	BTA-106996	2446.7	TGGTTGAGGGATAAGCATGTGACTAAGCATGTGATCCAGATCAGGCCAATGAGAGTTAGACCTTGGATTTTGTTCACACTGCTGGAGAAAGGAAGATCTGTTTCTTTTCTGAGGGTCTTGGCGTGGTGAAGTCATACATCTGGAGCTGCTAGGGGCCATCGTTTGAAAGACCTGTCCGAAAGGGAACCAATAAAGGGGGAAGCAGGGTAAAAGCAAAGAGACACAGACAAACACTGAGATCATGGTTACA[T/C]TGCTGAGCCTTGGGTCAAGTCACATCTGAAGATACCTCTTCTGTAGTTGTCAGTCCCATGAACAAATACACGCTTCCCCTCCTTAAAAAAAATACTGATCCAATTTGTGTTTTCCATCATTTACCCCCTCAAGGTGTGCTGACT…	ss61515560
29	BTA-65836	2497.7	GCCTGCAATGCAGGAAACCTCAATTCGATCTCTGGGTTGGGAAGATTACCTGGAGAATGGAATAGCAACCCACTCCAGTATTCTTGCCTGGAGAATCCCATGGACAAAGGAGTCTGGCGGGCTACAGTCCATGGGGTCACAAAGAGTCGGACACAGCTGAGCAACTTTCACTATTCACTACTCTGCTTCTTAGGATTTCTTTATGGGAGAGAGACTGTTATCCCCAAACTCTTGCTTCTGTGTGGTTCTC[G/A]CAGCTCATTGGGTGATGCAGAGGGGACAGAGGCCCCCGAATCTCAGGCAGGTCTTAGAAAGGCCTTCACTGATCTGGTTCCTAATTTTCTCCTGGGCGCCGTTGCTGGAGCCCCACCTCTGCAGAGCTGGGTCTGGGGGACTCT…	ss61509959
29	BTA-65845	2497.7	GGGGCTAAGACTGTGCTGTCAATGCAGAGGGCCCGGGTTCAATCCCTGGTTGGGGAACTAAGCTCCCACATACTATAGCTAAGAGTTAGCACGCCACAACTAAAAAAGATCGTTTGTGCTACAACTAAGACCCGGTGCAGCCAAGTTAAATAGATACATAAATATCAAAATAAAAAAGAAATAAGCCCTGTATGGCAGTGAGGAAGGGAAATTGGGCAGAGGGAAATGCTGAACTTTTCCTACTGTTCTT[T/G]GGGTTCATGGGGCCGTTCCCTTCTCTAGTCAGTCCTAAAGGAAATCAACCCTGAATATTCACTGGAAGGACTGATGCTAAAGCTGAAGCTCCAGTACTTTGGACACTTGATGTGAACAGCCGACTCACTGGAGAAGACCCTGAT…	ss61509968
29	SCAFFOLD115786_4123	2522.9	TGCACACAGATTCTTAACTGCTGAGTCACTGGGGAAGCCCAAGATAATTATTAGAAGGGGATATTTCTGAGTCAAAAAAGTATGCATTCTTAAAGCCCCT[T/C]ATACACATTGTCAAATCATTTCCAAGAAAGTTGGTACCAGTTTACACTCAGCTTACAAGAGCAGGCACTAAATATTGAGAGGAATTTCTCCTGTGGGGCT	ss38323020
29	BTA-65853	2539.5	TATAGCCTTCTGCACCAGCACACATAAAGACTGCTTTACCTTAGAGACCCTGAATTCTTTTGAGCACGAGGTAAGAAGAAACTGTAGGCAAACTAATAATGTAAATTTCCGTGTCTGCTCTGTCGGAAGGTGGAGCACCGTATTGAGAAGAGTGTGTACCTTAGAATCAGACCTGGATTCCAGTCCCAAAGTGAGCTTGGACCAACTCTTTAATGACTCCTAACCTCAGTTTCCTCTTCAGTAGTGGTCC[C/G]CATGATGTGTATATTTTATGGTTATTGAATGAATTGAGAATGGTTGTAAGTCCCTCCTAAAACTATGCTCAGCAGGTGGTAGTTTGTCAGCAAGTAATTGGTGTTAATATTAGAATTGTTACGTGTTGCAGAGAAACAGCGACA…	ss61509969
29	BTA-66030	2561.7	CCCAAGAGTAACCATTACCCTGGCTCTGAAGCAAGGAAGTAAGTTTTAAAATGTGTGACTTACTCTTCTGACATTAGATGTTTTTTCCCCCCCTCAGTGGCTGCTCCAGTGGGCCCCACTCCCACTGTTCTGCCTATGGGGGCCCCCGTTCCTCGGCCTCGTGGTCCCCCACCGCCCCCTGGAGATGAAAACAGAGAGGTGAGATTGCAGGGTTCTTCCTGGGAACAGGAGAGTGTTTTAGAAGGGGACT[A/G]TTTCTGGATTTTTAGAGAAGGACTCGAGAGAAGATGGGAGAACTTCTGGGGGTGGGGTTGGTTGGTGGAGGGGATCCATGTTTACTTAAAACACAGGTAGGGCAGGAAGTCGGTCGGGTCTGGCAGACATTTCTAGGGTGGGAT…	ss61551855
29	BTA-65950	2582	ATGTGGTGGAAGGCTGGACCCCGGTTCAGGGACACCAGAGGACTTCCTGGGTGGCCTTAGGGAAGTCAGTGAATCCATCAGCCTCCGTTTCCCCATATGTACTCTAGATTAAATTATNNNNNNNNNNNNNNNNNNNNNNNNNNNNNNNNNNNNNNNNNNNNNNNNNNTTTATTGAGTTCCTCCCTGTCATGATCATCACCATCAGTGCCAACAGCACTGTTGTGCCAAACAGGGCCTTGGGCACCTTTTG[T/C]GAATGAGAAACTGGTGTGGGTGGTGGACACAGCTGCTCTGGGCCTAGACACAGGCGTGGCAAAAACTGGCAAGGAGGGTGTATGGATTTCAGGGTAGACCCTCTCCTCCACACTTCTCTGCACTGCACCCGGGGGCGTCAACAC…	ss61503493
29	BTA-65947	2591.9	GCACCTTCATTTATCCACTCCATTTCTCAAAGCAAACTGCTTCAAGGACCAGCTGAATTGTCATTTGCTCTGTGAAATGGCTCCTGAGTTCCATCCCTATGTATCTCTCACCACCCCACCCCGCCATCCCCCGTCCCCAGTCACTATAGTCTGTCTCTGTGCCTTTTCTGGGCTTTGGTCTGCTTTAGTCTGTCTTGTATTTGAATCAGCTGTGTTTCTGGCTGGCTCGCACCTTAGACTACAAGTCCCT[T/C]GACAATAAGGATTCGGTCATTGTTTTATCCTTTCAATATAGTGAGTTGTGCATAAACGTTTTCAAAATACATCAAAAGTTAAGGGTGGCAGGGGAGTGGGATCAGAGAGGCAGTGAGTGAGCCCCAAAGGTGGGAGCGGGGCAG…	ss61551809
29	BTA-65943	2601.8	AAATTTTTTGAATTATCTTACAAAGCTCTACCAAAAAAAAAAAAGCCAGGTTTGCTTGAAATGTGGCCCACCTGTATTCCTAAAATGTTGCCCCAAGCTACCATACAGGCTGGCCGATTGCTAAGAAAACCCGCTTATCGGGGACTCAGTGGGATAACCCTTTGTCATCAGCGGCGGCCGTCCTTCCCCACCTCCGCCCCCCCGACACGGCCCAATAGCACGATCCATTGTGAATAGATCCATTATGATC[G/C]ACTATGACTCCCGGGCTTCCGATTTCACCAAGGCAGTGGTTGCGCCCAGAGCCTTCTGACGCGTGAGCGCCGACCCCCACCCACACCACCGTCCAAGGTGTTGATTGGCTAGCCGGGCCAGGGGGCGGGCTGACCTCCGCTCCT…	ss61551806
29	BTA-09465	2610.4	GATGGCATCAGTAACTCAGTGGACATGAGTTTGAGCGAACTCTGGGAGATAGTGAAGGACAGAGAAACCTGGCGTGCTGTAGTCCATGGGGTTGCAAAGAGTCGGACATGACTTAGTGACTGAACAAATAAGAGTGGCTTATGCATTTGAATCCAGTAAAGTCTGAGACATAAAGTTAAGTGTTCCTCAGTGCCCTCGGAAACTCTGAAGGAAGTAGCAAGAAGTGGAGCTTCTGAATGTCTGGGGAAAT[A/G]TTCACAAGCCTCCCTTTCAGGGCTCCTGACTTGTTTCTGTGTTATCCTTCTTTTGTGGGCCAGTGTTTTTTCTTAAGACTTTACTCTCTAGGCATTCCAGTGCTGCTTGGTGTGGCCCTGTTCCCACTGAGTCATAAGAGAAAT…	ss38331517
29	BTA-09466	2615.2	CAGTGCCCTCGGAAACTCTGAAGGAAGTAGCAAGAAGTGGAGCTTCTGAATGTCTGGGGAAATATTCACAAGCCTCCCTTTCAGGGCTCCTGACTTGTTTCTGTGTTATCCTTCTTTTGTGGGCCAGTGTTTTTTCTTAAGACTTTACTCTCTAGGCATTCCAGTGCTGCTTGGTGTGGCCCTGTTCCCACTGAGTCATAAGAGAAATGAGACAGCTTACAACCCCAGATCAAAAGAGCTGACATTGACT[G/T]GTGCCAGTCATTTGTTGAACCTGTGGGATTCTTCCTGCTGCCAAGCTTCCATGCCTCTCCTACTTTTCCCCACCATGTAGATATTCATTAGGAGAGAAGCACTGCTTTCCTGGGCTCCGGCTTGCAGCTCTTTGAAGAGCTGGT…	ss38331518
29	BTA-65938	2621.8	TGCACTCTAGAGCCCGCGCCGGCAACAAGAGAAGCCACCTCAATGAGAAGCCCACGCACCGCACGCAGAGCCCCCCTCTCACCTCAACTGGAAAGGGCCCACGCGCAGCGAAGAAGACCTAGCGCAGCCACAGATTAATTAATTAATTCATTAAAAAATAATAAAGGGGACAGAGTTTCCATTCTGTGAGATTTAGAAGTTCTGGAAATGGCCAGAGGTGACGGTTGCACAAAGATGTGAGTGGATGTAA[C/T]GCCACTGGCCTAACTATACACTTAAAATCAGTTACGAGAGCAAATTACATCACACACATTTTTTCAGAATGAAAAGAATTTTTAAAAAGCCAACAGGGCAATCTCCCTCCCAGAATGCAAAACATCTTCAGAGATCGACCATAC…	ss61488600
29	BTA-66057	2635.9	CAGTTTGCTCTGGGGCACACAGCAGGTGCCTGTAGGAGGAGAGATGTATACTGGAGCAATCCGGTGCAGAACGCAGAGCCTGGCCGAGTAGAGACATCCATGGGGGTAACGGGTTATATGGAGAGGGTAGCTGAATCTGCCAGGGACCTGCAGGGAGTAAATGACTCTCAGGTTGGTCCCTGAAAGATAAGCAGGTCTTTTGAAGGCATTCCAGACCAGGGTAAGGGCACGAATGAAGGCCTGGAAGCGT[G/A]CAGATATCTGCATGTGTGAGGGGTCCTTTCCTGGTGTGACAGTGCTGAGCCCATGATGGGCCAGAGCCCAAGGGGACTGGACGTGAGAGCCGGTTGGCGGAGGCGCAGTGCTGAGGGATGTGTTTCCCTCGCCTAGTCCTTCCT…	ss61551868
29	BTA-66045	2648.6	TCTGCCTAGTCTCTGGCTTGCTCAGCTCTGACCCTGATGCCCATGCTCTCCTTTCCAGTTTTCTTCTCCAGTGGAGCCCTGGCCATCAGCCTAGACTGGCCACCGCCCCCCGATCTCAGCATCCTCTGCCCACTGGCAGGGAGTCTTGTACTGCCCTAGGACAGCATTGTCTTCAGCTTTCCATCAGCCTATTGTGCATCTGTAGCCGGACTGCCATCTCCCTGTACATCAACACTCAGTTGTCTCACTG[C/T]GCCTAGCCCTTATGGCACCCACTCCAGTACTCTTGTCTGGAGAATCCCATGGACGGAGGAGCCTGGTGGGCTGCGGTCCATGGGGTCGCTGAGGGTCGGACACAACTGAGCGACTTCACTTTCACTTTTCACTTTCATGCAGTG…	ss61488617
29	BTA-66150	2654.6	CTCATTCTGTGGTTCTTGTATCACACATGGAGACAAGGGACGGAGTTTTCCTGTGCTCAGAGCCAGGGAGGCTTGTTCACTGGCAGTTTGGGGGACCCGACAGGTTTCTCCTTGGTCCCATCATTGTAGCTGGATCAGCACTTTTCACCCAGTTCCTCTTAGAGGGGTAAATAGAACTTTTCTGTCTGGGGGCTGGGGGAGGCTTTGTCCACACCCCAACCAAAGCATCTTTGAAGTTTCATGTTTTATC[G/A]TAAGATTCATGGGAATTTGGCAATCTCTCTCTGTTACAGTCATGCTAATTTCTTTTTTTTTTTAATGCTTTGAATTTTATTTGAAGCACCTGGAACTGTATCTAAGAAATAATGTGCAAAATTGTATGCACAAGAAATAATAAA…	ss61488664
29	BTA-66333	2667.2	GCGCCCCGCTGCCCAAACCCCTCGGTCCTCTTTGTCCTCCTAGCTCAACCTTTCGGTCCTCACTGTCTGCGTTGCCCCTGTTTTGTACAAGAGCAGAGGGCCTCCAGGCCCTCAGGTGGCAAAGGCCTGATCTCTAGACAGCACATGCCTAAACCGCTCTTCACCACAGGAAGTGACGTGAGAAGCGCTCTCAGTGCGTGCTGTACACCTCACTAAAGGGCGTGTAGAGCCCACTTTAGTGGCGTGTCGT[T/C]CCGTGTAATTATTTTGAGGCCATTTTTTAATATTTTGTAATAATTACAAAAAATATTTGTGATTATTATACTCCTAGGAAGTCTCAAAGGTTGAGTAATAATTTTATTAGATATTGGACTAGATTCACCTGTTTAAAAAAATTT…	ss61488714
29	BTA-66126	2669.4	TCTCACAACGTCAGGTATGTGTTCATCCTTTCTCTCTCCCACTAGAATGTTGGAGATGGGCAGGGATGTGATCTGTCTCCTTTGCCACCGCATCCCAGTGCCGGGATCATGATAGCCGCCATGGGGGAGGCATCAGTAAATACATATTGAGGAATTGATTTAATGAAGACCTTGGGCCGTAGTCATAATTCTAGGCTATAGCTAATTGGCTTCCTGTTTTGGGGTCGTATTTATTTCTCACTTGGAAAAC[A/G]GAGGTGAAAGATCCCCCCAAATGCCACCAACCCCAACAGTTAGCTCCAGGGCAGCAATCCAAGTGTGCAAAAAGTTTGTGTTCTCACACCGTGTGTGTTAATATCTTTATAGACTTTGTCTTTTGGTCCTGCTGGTTAGACACT…	ss61488652
29	BTA-116993	2673.5	ATGGACTCATCACTCCATCTTGCCTTCTAAAGGGAGCTCTTGGTTCTCAGCACAGAGGAATCCTCTTGGCTGAGGCTTTTGAACCAAGTTTTGCAGAAACGCTCTTGGGCTTCAGAAAATTCTGGCATAAAATACAAACCCCAGTTTATCTCAAAACCACACTGGCAGGAGATACGGGAAAGCTGGGCGGATGCTAGAGAAGCATTCCATTTCCTCTTCTTAGGATGGAAGATGAGACAGAGATGTCAGC[G/T]TCCAGGCTGTTCACTGCACCGTCTGCTGAACACACATGCCTTCGCATCCCCCACTTCATTCCGGACATCCACAGCCTGAAACTGAGCTGTCCCCGCCTTTGGTTACTAGTGACCGTGGAATAAAACAAGGCTGGTCAAGGGTGT…	ss61474388
29	BTA-117001	2673.5	GTCCAGGCTGTTCACTGCACCGTCTGCTGAACACACATGCCTTCGCATCCCCCACTTCATTCCGGACATCCACAGCCTGAAACTGAGCTGTCCCCGCCTTTGGTTACTAGTGACCGTGGAATAAAACAAGGCTGGTCAAGGGTGTTGTTGGGTTGTGATGGGCTTGCTATGTCTGGCCATCACCCCTGAACCTCAACTCCCAGTGCTTGGCCGATGGAAAACACAGAGGTTCGGAGGTCTAAGCTTCCAG[G/A]GAAACAAGAAAACCACTGTGTCAGACGGTGACTGGGGCTCCAGAGAGGGCTGACCATCTGGCAGGACTGATCTTCAACAGGCAACACTATTTCTGAGCCCCGGCATCTACAACGGCCGCGAATAGTCTATACTGCAGAGTCCTG…	ss61466131
29	BTA-66071	2692.9	GTCCTCCCTGCCCCAGCAGAACGCAGGGACCCCGAGGCAAGCGCTGAACCACAGAAATAGCCCGGCAGCGTTCCCACAGGCTTCTGGGTGGTATTTTTAGCTCTGGAGCCGGAGGCTCAGCTTGTTAAGAATAGCCGCGGGCAGTGGGAAAGCGCTCCGGCCATGGGGGCGGTGGTGGCCGCTGTGAGAGGCCCGCAGAAGTCCACTCGCAGTGGCTGCTCCCCAGGCAGGGCGAGATAGCATCTGGTCT[G/A]CAAAATCAAGCATGAAGGGTTTGTGTGACAGCCGTGATCGAGAAAGAGGGTGGCATCCTCACCAAGCTCCCTGGTGGCTCTGGGCCTCCTGGCGGACAGCAGCCTGCAGGCTGGGACTGGCCGTCCTCCTGGGGCTCTGTGCCT…	ss61551875
29	BTA-01521	2704	AGCAGAGCCTGCTTCTGGGCTATCGAGAAGGTTCCAGAAGATGCTGGAGGACAATGTGCTTAGCACAGAACCTGGCTCCTGGGAGGCACAGATGACCCACACTTGGGTGTGTTATTGGCGCGGCTGTCGTTTGGCTGGTGCCCATAGTCCTGAGGTTGGGGGACAGGAAATCAGGACAGAGCACAAAGGCTGGTCCCAGGGCGGGGGGAGCGCAGAGGGTCCGCGCTCTCTTTGTCTCTCTGGCTTTCCC[C/T]CTCATTAGTCTGTTTAACGAGCTGGAACAGCAATTAGGCACACGCTCCCTCCCCAGGGACCCCGGCTCTCTGGAGCCAGAGCACAGGGCCGCCGGGGCCAGGAAAGGGGCCCTGGACTCCTCTTGGAGCAGGACACGGGCCTAG…	ss38323573
29	BTA-66095	2715.2	AGGGTTTTTCCTCTGTAGCTCAAAGGTGGAAGGCGTTTATTTTATTAGCTAACCAAATATCATTGAGAGGAATTTGAACTACTGTTACTACCAAAGATTTTTATTAATAAAGGCTTCTATTTTGGTAACACTTCTCTATATTTTTACTTACAGGAATGTTACTGTTGGAAATTATCATTTTAAAAAACTTGTAAAAACAAACCTCCATAGCTGATAGGAATGGTCTCAACTTGCAGCCCCATTATACTAA[C/T]GATGATCTGAAGTTTCTCAAGCACGCAGAGAAACGTAAGAGAAACGTTCCAGCAAAGGGAGGGGCGAAAACACGAACATGTTTGTCTTGAACATGTGGTTGGTGAGCGCGGACATTCCCGTAAGCTGTCAATTAGGAGGGACGT…	ss61488637
29	BTA-66099	2715.2	GGTGAAGGACAGGGGAGCCTGGCATGCTGCAGCGGGTCACAAGGAGCTGGACACGACTGAGGGACGGAGCAACAATGTGGGGGTGGACACACCTTTCCAGCCGCCTCTTCCGCGATCCCCACATCCTGACCCCTGGTCCCGCCAACCCAACAGAGTAGTACTGAAGATTTCGTGGACCTAAAATTGCCCCCAAACCTTTAGGGGAGCATCCCAGGATTGCCAGTGTGTTTTCTTTTTTCCTATTGATTTA[C/T]TTATCTCGCTAGGGCTTTGTTGTGGCGTGTGGACTCTTAGTTGCAGCACGTGGGATCCAGCTCCCTGACCAGGGATCAAACCCAGGCCCCCTGCACTGGAAGCGTGGAGTCTTAGCCACTGGACCGTCAGGGAAGTCCCGCCCG…	ss61503513
29	BTA-66106	2717.1	GAGTTAGTGGCTCCCGCTGGCCTCCCAGCCTACCTCCCTGCCCGCTTCTGGCCTCGCTTCGGGACGGTGTGGGTTCAGGTGGTCCCACTCGTGGTGGAAGGTGGGCTTGCTGGGCTGCGGCGGTGATTTCAGGCCCGTCTCTGACTCTCTGCACTGCTGCTGCTCCTCGGGGGCCGCCAGGGCCCTGAGGCCACTTGGTGTTCCTGCCACCTCACTTCTTACACTGGGAGTTGCAGAGTGATTTCTCGGC[A/G]CTCAGTGCTCCGTCTAGTCACTGGCCCGCCTCTTAGGGAGCGCCCTCGTTTAGTCGCTCTCTCGCCTCTTAGGGAGCGCCCGCGCTGCCCCTTCTCTCTCGCCCCATGGGCGCTGGCATTGCTGCTTGTCCGGTGCGTTCGTCT…	ss61551883
29	BTA-66122	2718.9	CAGTTCAGTCTAAAGTTAGACTGGACTTCCCTGGTGGCCCAGTAGTTAAGACTCCACACTTCTGCAGGGGTCATGGGTTTAATCCCCACTTGGGGAACTAAGATCCCACACAAAGTGAAGCGTGGACAAAAATGTTAAGAGAAACCCCCCTCAAATGTACTAAAATTACATTAGCTCTCATCATAAATTTGAAGCAAGGTATGAGAACCCTGAACTGATCCACCCCGGGCCACTCAGTGGGAAAATGTGG[G/A]AAATGGGTTGAAAACCAGACAGAGTTTAAAGACAGCAACATGGAGCCCAGTGGTGATCCCCGCAGGGCGAATGTCAACACATGAGAATCCCCCTACTGACCCTGGTGTTGTTCCTTTCTGCTTTCAGCTCAGCGATTTCTTCTT…	ss61488650
29	BTA-66154	2722.7	CTCGGCGTGTGGGCCTACAACAAAAAAAAACTTACAAACGCCTAGCTAAAAACCTGAAGGAGAGAGAGCTTTAAAGTTCCTGGCAGTTAAGAAAGATACAAGGTAATTACGAGTGTGCAGTTATCTGACCTCATCACGTGTGACAAAGCATGTGTCAGGGCGTCTGGAATCCCCGCCCAGCGCTCCCTACCACTGCGCAGTGCCTGCCTCCGCCCCCACCCTCCCCCGATGGGGTCTTCAGAGCCCCAGC[T/C]GCCAACGTCTGCGGGGCTAAATAAAGCTTTACGATCTGTAAGGCACCACAGGCATTACTGCAGACTCTGCCCTTCCTCACCGCCGGGGAGAGGGCTTCCACACCCGCTTCCCGGGCGAGGGCATGGCCGTGGCTCCCTGAGCTG…	ss61488668
29	BTA-66215	2749.1	GGAGCTGTGGGTGCTGTGGCCTGGCCGCTGGTTTCGTGGCTGCTAAGGGGTGGCTGTGCAGATGGCAGCAGCCGACCCTCACATCCCAGTCCCAGGGGACATTCGAGAAATCAGCAGTTCCAGGGCAGCGTCCTGACTGGGCTCTTCCAGACAGGCTCGCCTGGAGGCCCAGCCTGGGACTGTGACTCCAGCCGGACCAGGATCCTTTGTCTTAAAACCTAAATCGAGAGTGGTATTTGTTTCCTGCAAC[G/C]GAAACTTAACTGAATCCTCTGGGGATTTTTCTAGCAACCTGAGACACAGAGAAGAAGCCAAGTTTGAAACTGTGTCCTTTTTTGAAAAAATAATATTTTTACTTTATTTATTTGGCGGCCCCAGGTCTTAGTTGCAGCATGAAT…	ss61488678
29	SCAFFOLD252706_2287	2810.1	GAAAAGTGGATTCTTAACCACTGCACCGCCAGGAAAGCCCTTCATGATCATTTTGCGTCCTTCAGCCATCAGGACAGCTCCAGTGGGTGTCTGATAACAA[G/A]GCAAACGCAAGCGGGTGTTTGATGACTCCACGCAGATAGAAGTTCTCTCGTCTGAGGTCCCGGTGGTCATCACTAGGAGGTGCCCACGGCTGCTGCCCTG	ss38329944
29	BTA-14309	2867.9	GCCCGCGAGGTCTCGCAGACACAGGCGAGGGGCCGCCGGCAGGAAGCGCTCAGGCAAGCGCGGCGCCCACGCAGAGCAGGCCAGCGCCGTCAGGGAGCTGGCTGGAGCTCCTGCACCCTGTGGAGCAGAGTCGGTGGGGACTGCTCCAGCCAGAGTCCTCCCAGCTCCAGGAAAAGGCTGGACGGGGGAGGAGCCCCGCTATCCAGAATCAACTCTACACAGACCATCAAACTACTCCAGAATAACCACC[G/A]GCTTTACTTTAAACATCAACAGAGCCAGGACAGCATCTGTACTGAGGCTTTCGCTCTGATTTGAAATGAAAAAAACAAAGATGCGATTAAGAGATTAAGTCCCTTTTGCAAAAGAATATTGTGTGTGGACAACGGTTAGACACT…	ss38336361
29	BTA-44068	2884.1	CGCGAGGTCTCGCAGACACAGGCGAGGGGCCGCCGGCAGGAAGCGCTCAGGCAAGCGCGGCGCCCACGCAGAGCAGGCCAGCGCCGTCAGGGAGCTGGCTGGAGCTCCTGCACCCTGTGGAGCAGAGTCGGTGGGGACTGCTCCAGCCAGAGTCCTCCCAGCTCCAGGAAAAGGCTGGACGGGGGAGGAGCCCCGCTATCCAGAATCAACTCTACACAGACCATCAAACTACTCCAGAATAACCACCGGC[T/C]TTACTTTAAACATCAACAGAGCCAGGACAGCATCTGTACTGAGGCTTTCGCTCTGATTTGAAATGAAAAAAACAAAGATGCGATTAAGAGATTAAGTCCCTTTTGCAAAAGAATATTGTGTGTGGACAACGGTTAGACACTCTT…	ss61482957
