# Supplementary material for: High resolution radiation hybrid maps of bovine chromosomes 19 and 29: comparison with the bovine genome sequence assembly
Source: BMC Genomics. 2007 Sep 4;8:310. doi: 10.1186/1471-2164-8-310 (PMC2064936; doi:10.1186/1471-2164-8-310)
Supplement: Additional file 2 — Map locations, bovine build 3.1, orthologous human and contig information for BTA19 and BTA29. The position of markers with compatible retention patterns are highlighted in blue colour. Empty cells represent no acceptable hits of the loci, when blasted with bovine and human genome sequence assembly. Cells shaded in yellow colour represent loci that were assigned chromosomes other than BTA19 and BTA29. The loci and their corresponding scaffolds which were unassigned by the bovine genome sequence assembly are indicated in green colour. [file 1471-2164-8-310-S2.xls]

## Sheet: Additional file 2
Chromosome	Name	Cumulative (cR)	Btau 3.1_s_start	Scaffolds	Chromosome Assignment	Btau 3.1_e-value	Human Chromosome	Human_s_start	Human_e_value
19	BTA-25257	0	159987	NW_001493640.1	BTA19	0	1	108702447	7e-09
19	BTA-25119	25.9
19	BTA-46468	50.9	594380	NW_001493640.1	BTA19	0	17	16355995	8e-15
19	BTA-109954	77.7		NW_001502493.1	Unassigned
19	BTA-86608	120.3		NW_001501916.1	Unassigned
19	BTA-86615	124.5	1673429	NW_001493643.1	BTA19	0	17	49006226	1e-07
19	BTA-86613	124.5	1673261	NW_001493643.1	BTA19	0	17	49006226	1e-07
19	BTA-117829	134.6	1815421	NW_001493643.1	BTA19	0	17	49175793	8e-15
19	BTA-117833	139.5	1815848	NW_001493643.1	BTA19	0	17	49175793	8e-15
19	BTA-117835	143.3	1816036	NW_001493643.1	BTA19	0	17	49175793	8e-15
19	BTA-87957	143.3	1880727	NW_001493643.1	BTA19	0	17	49248854	1e-13
19	BTA-87958	145.3	1880960	NW_001493643.1	BTA19	0	17	49248854	1e-13
19	BTA-22161	167.1	2148369	NW_001493643.1	BTA19	0	17	49472500	2e-09
19	BTA-22160	172.5	2159056	NW_001493643.1	BTA19	0
19	BTA-22162	172.5	2148488	NW_001493643.1	BTA19	0
19	BTA-22155	174.3	2159459	NW_001493643.1	BTA19	0
19	SCAFFOLD210001_43773	188.5	2385022	NW_001493643.1	BTA19	6e-105	17	49644816	3e-153
19	BTA-22153	190.7	2388842	NW_001493643.1	BTA19	0	17	49645799	1e-16
19	BTA-22150	190.7	2446217	NW_001493643.1	BTA19	0	17	49702910	5e-10
19	BTA-22149	190.7	2446034	NW_001493643.1	BTA19	0	17	49702910	5e-10
19	BTA-05727	190.7	2385163	NW_001493643.1	BTA19	0	17	49645799	1e-16
19	BTA-08011	196.7	2558999	NW_001493643.1	BTA19	0	17	49794858	1e-07
19	BTA-22143	198.5	2560148	NW_001493643.1	BTA19	0	17	49794858	1e-07
19	BTA-96256	208	2693562	NW_001493643.1	BTA19	0
19	BTA-96250	208	2693133	NW_001493643.1	BTA19	0
19	BTA-22140	213.6		NW_001502587.1	Unassigned
19	BTA-22142	217.1
19	BTA-28126	232.2	2892590	NW_001493644.1	BTA19	0	17	50192694	5e-13
19	BTA-28123	232.2	2892860	NW_001493644.1	BTA19	0	17	50192694	5e-13
19	BTA-28135	232.2	2882099	NW_001493644.1	BTA19	0	17	50192694	5e-13
19	BTA-28131	235.8	2889022	NW_001493644.1	BTA19	0	17	50192694	5e-13
19	BTA-02315	250.9	3054038	NW_001493644.1	BTA19	0	17	50341105	2e-12
19	BTA-108967	258.1	3084132	NW_001493644.1	BTA19	0	17	50347128	4e-07
19	BTA-108969	258.1	3083810	NW_001493644.1	BTA19	0	17	50347128	4e-07
19	BTA-28111	272.2	3155340	NW_001493644.1	BTA19	0	17	50439277	5e-10
19	BTA-28119	283.9
19	BTA-28107	287.7	3157312	NW_001493644.1	BTA19	0	17	50442251	1e-16
19	BTA-28108	287.7	3157430	NW_001493644.1	BTA19	0	17	50442251	1e-16
19	BTA-28153	287.7	3161383	NW_001493644.1	BTA19	0	17	50424241	2e-12
19	BTA-28112	287.7	3155477	NW_001493644.1	BTA19	0	17	50439277	5e-10
19	BTA-28104	287.7	3159191	NW_001493644.1	BTA19	0	17	50424241	2e-12
19	BTA-28106	287.7	3157018	NW_001493644.1	BTA19	0	17	50442251	1e-16
19	BTA-28152	287.7	3173234	NW_001493644.1	BTA19	0	17	50435474	2e-09
19	BTA-28121	289.4	3137636	NW_001493644.1	BTA19	0	17	50410894	1e-07
19	BTA-28151	289.4	3173372	NW_001493644.1	BTA19	0	17	50435474	2e-09
19	BTA-28120	289.4
19	BTA-46442	293	3304479	NW_001493644.1	BTA19	0	17	50572932	0
19	BTA-46430	296.6	3335659	NW_001493644.1	BTA19	0	17	50596078	1e-13
19	BTA-46432	303.6	3336040	NW_001493644.1	BTA19	0	17	50596078	1e-13
19	BTA-46433	311.9	3336269	NW_001493644.1	BTA19	0	17	50596078	1e-13
19	BTA-13349	325	3612492	NW_001493644.1	BTA19	0	X	112932988	2e-06
19	BTA-46575	329.5		NW_001502008.1	Unassigned
19	BTA-04223	341.1		NW_001502892.1	Unassigned
19	BTA-44665	382.6	4437781	NW_001493645.1	BTA19	0	17	51561915	0
19	BTA-44652	382.6	4392940	NW_001493645.1	BTA19	0	17	51514690	3e-14
19	BTA-44677	384.5	4496823	NW_001493645.1	BTA19	0	17	51631154	1e-07
19	BTA-44716	390.5	4607143	NW_001493645.1	BTA19	0	17	51696242	0
19	BTA-44725	394.6	4632356	NW_001493645.1	BTA19	0	17	51725075	1e-16
19	BTA-44761	405.7	4713000	NW_001493645.1	BTA19	0	17	51803939	0
19	SCAFFOLD226442_3035	411.1	4765116	NW_001493645.1	BTA19	2e-108	17	51869848	1e-16
19	BTA-06651	414	4765081	NW_001493645.1	BTA19	0	17	51869848	1e-16
19	BTA-44787	414	4765466	NW_001493645.1	BTA19	0	17	51859383	2e-15
19	BTA-44793	420.1	4791088	NW_001493645.1	BTA19	0	17	51891771	1e-16
19	BTA-44815	423.7	4836142	NW_001493645.1	BTA19	0	17	51937663	8e-15
19	BTA-44865	434.9	4898966	NW_001493645.1	BTA19	0	17	52000788	2e-09
19	BTA-44817	434.9	4840954	NW_001493645.1	BTA19	0	17	51917133	2e-15
19	BTA-44888	437.6	4950633	NW_001493645.1	BTA19	0	17	52049545	0
19	BTA-44893	440.2	4955188	NW_001493645.1	BTA19	0	17	52050239	0
19	BTA-44889	440.2	4950776	NW_001493645.1	BTA19	0	17	52049545	0
19	BTA-44928	447.4	5047651	NW_001493645.1	BTA19	0
19	BTA-44930	447.4	5048765	NW_001493645.1	BTA19	0
19	BTA-44927	447.4	5048028	NW_001493645.1	BTA19	0
19	BTA-44965	449.6	5162772	NW_001493645.1	BTA19	0	1	98929217	2e-12
19	BTA-91865	456.2	5270649	NW_001493645.1	BTA19	0	17	52340823	7e-12
19	BTA-45143	467.2	7271040	NW_001493650.1	BTA19	0	17	52438531	3e-14
19	BTA-45487	479.6	7227465	NW_001493650.1	BTA19	0	17	52565361	1e-16
19	BTA-45490	487.3	7227099	NW_001493650.1	BTA19	0	17	52565361	1e-16
19	BTA-45492	489	7223128	NW_001493650.1	BTA19	0	17	52551414	5e-16
19	BTA-45491	504	7227000	NW_001493650.1	BTA19	0	17	52565361	1e-16
19	BTA-45669	517.6	5577645	NW_001493648.1	BTA19	0	17	52887957	2e-12
19	BTA-45635	530.4	5656693	NW_001493648.1	BTA19	0	17	52946348	3e-11
19	BTA-45636	532.3	5653299	NW_001493648.1	BTA19	0	17	52962031	5e-13
19	BTA-45631	532.3	5666813	NW_001493648.1	BTA19	0	17	52983363	3e-11
19	BTA-45632	532.3	5667086	NW_001493648.1	BTA19	0	17	52990447	2e-15
19	BZ857409-C89KA	534	5670667	NW_001493648.1	BTA19	5e-125	17	52962090	5e-13
19	BTA-45584	536.1	5779444	NW_001493648.1	BTA19	0	17	53088629	0
19	BTA-45586	536.1	5778246	NW_001493648.1	BTA19	0	17	53088629	0
19	BTA-45574	542.7	5846561	NW_001493648.1	BTA19	0	17	53151432	3e-11
19	CC531035-G564FA	546.1	5865391	NW_001493648.1	BTA19	8e-140	17	53170451	3e-11
19	BTA-11204	547.8	5895385	NW_001493648.1	BTA19	0	17	53199823	2e-09
19	BTA-45159	570.5	6031524	NW_001493648.1	BTA19	0	17	53372360	1e-10
19	BTA-45686	584.8	6090492	NW_001493648.1	BTA19	0	17	53436183	0
19	BTA-45689	588.6	6094309	NW_001493648.1	BTA19	0	17	53407384	0
19	BTA-45688	597.4	6094357	NW_001493648.1	BTA19	0	17	53407384	0
19	CC590090-C167FA	607.9	6097197	NW_001493648.1	BTA19	0	17	53436183	0
19	BZ886415-T167FG	618.4	6099841	NW_001493648.1	BTA19	4e-179	17	53436183	0
19	BTA-45703	621.9	6146724	NW_001493648.1	BTA19	0	17	53486491	5e-13
19	BTA-45726	648	6202603	NW_001493648.1	BTA19	0	17	53543137	5e-10
19	BTA-45733	673.5	6257000	NW_001493648.1	BTA19	0	17	53566208	1e-16
19	BTA-16243	681	6312213	NW_001493648.1	BTA19	0	17	53598906	3e-14
19	CC498982-T89BC	689.6	6412709	NW_001493648.1	BTA19	1e-150	17	53613864	1e-16
19	CC498982-T72KC	689.6	6412709	NW_001493648.1	BTA19	2e-150	17	53613864	1e-16
19	CC498982-G89BA	691.3	6412723	NW_001493648.1	BTA19	0	17	53613864	1e-16
19	BZ872308-T167FA	698.2	6459990	NW_001493648.1	BTA19	0	17	53648270	1e-13
19	BTA-16709	715.2	6791742	NW_001493648.1	BTA19	0	2	58129465	2e-15
19	SCAFFOLD23408_767	718.9	6793634	NW_001493648.1	BTA19	2e-108	2	58129465	2e-15
19	BTA-16718	724.4	6881545	NW_001493648.1	BTA19	0	17	54075354	2e-09
19	BTA-104142	747	10956484	NW_001493652.1	BTA19	0	17	54463666	5e-13
19	BTA-45810	769.1	10747579	NW_001493652.1	BTA19	0	17	54658786	5e-13
19	BTA-46435	779.3	10555950	NW_001493652.1	BTA19	0	17	54856561	2e-15
19	BTA-46438	779.3	10546183	NW_001493652.1	BTA19	0	17	54856747	2e-15
19	BTA-46436	779.3	10550474	NW_001493652.1	BTA19	0	17	54856747	2e-15
19	BTA-46440	784.8	10478570	NW_001493652.1	BTA19	0	17	54920953	3e-11
19	BTA-13223	800.7	10277515	NW_001493652.1	BTA19	0	17	55142467	1e-16
19	BTA-45982	800.7	10254002	NW_001493652.1	BTA19	0	17	55142593	1e-16
19	BZ840034-C72KT	812.6	9974497	NW_001493652.1	BTA19	5e-147	17	57582539	7e-12
19	BZ840034-A72KT	812.6	9974496	NW_001493652.1	BTA19	0	17	57582539	7e-12
19	BZ840034-A167FC	818.6	9974398	NW_001493652.1	BTA19	0	17	57582539	7e-12
19	CC538776-CWR1752T	836.3	7554274	NW_001493651.1	BTA19	7e-165	17	57303227	2e-15
19	CC538776-G167FT	841	7554336	NW_001493651.1	BTA19	3e-167	17	57303227	2e-15
19	CC538776-TGR527C	845.7	7554515	NW_001493651.1	BTA19	3e-123	17	57303227	2e-15
19	BZ953217-CRM25KT	853.6	7688635	NW_001493651.1	BTA19	4e-160	17	57198821	5e-13
19	BTA-24946	863.3	7830296	NW_001493651.1	BTA19	0	17	57044812	1e-07
19	BTA-24942	863.3	7826776	NW_001493651.1	BTA19	0	17	57035179	7e-12
19	CC546172-T89BC	874	8034880	NW_001493651.1	BTA19	7e-168	17	56832755	0
19	BTA-46447	878	8091343	NW_001493651.1	BTA19	0	17	56802365	1e-16
19	CC507099-TGR527C	884.2	8131529	NW_001493651.1	BTA19	3e-104	17	56746596	1e-13
19	CC507099-A91DC	887.9	8131582	NW_001493651.1	BTA19	3e-161	17	56746596	1e-13
19	BTA-86490	898.2	8380176	NW_001493651.1	BTA19	0	17	56455532	2e-12
19	BTA-86493	902.1	8444361	NW_001493651.1	BTA19	0	17	56366137	7e-12
19	SCAFFOLD105007_21421	908.2	8486327	NW_001493651.1	BTA19	2e-108	17	56344914	2e-15
19	BTA-00316	910	8486477	NW_001493651.1	BTA19	0	17	56344914	2e-15
19	BTA-86498	913.7	8486865	NW_001493651.1	BTA19	0	17	56344914	2e-15
19	CC474822-GGR527C	917.4	8515464	NW_001493651.1	BTA19	1e-163	17	56308574	5e-13
19	CC767956-GRM25KC	922.9	8653685	NW_001493651.1	BTA19	1e-147	17	56082937	4e-07
19	BTA-93463	924.7	8663414	NW_001493651.1	BTA19	0	17	77091625	1e-07
19	BZ914683-C93KT	926.5	8675895	NW_001493651.1	BTA19	5e-175	17	56082892	4e-07
19	CC574701-G89BA	933.8	8912030	NW_001493651.1	BTA19	2e-85	17	55858130	2e-15
19	CC574701-T91DC	933.8	8912098	NW_001493651.1	BTA19	4e-102	17	55858130	2e-15
19	CC574701-T167FC	933.8	8912030	NW_001493651.1	BTA19	2e-76	17	55858130	2e-15
19	CC509023-G167FA	933.8	8894214	NW_001493651.1	BTA19	0
19	CC574701-T89BC	933.8	8912065	NW_001493651.1	BTA19	1e-102	17	55858130	2e-15
19	CC518784-T89BG	933.8	8912935	NW_001493651.1	BTA19	2e-143	17	55858130	2e-15
19	BTA-93482	951.1	9227214	NW_001493651.1	BTA19	0	17	55586272	1e-13
19	SCAFFOLD110615_4785	960	9300181	NW_001493651.1	BTA19	2e-108	17	31967019	0
19	BTA-25637	979.3	9463692	NW_001493651.1	BTA19	0	17	32106125	3e-14
19	CC571398-T89KC	988.5	9575655	NW_001493651.1	BTA19	3e-148	17	32206480	2e-09
19	BTA-46509	1015.9	9757936	NW_001493651.1	BTA19	0	17	32376052	0
19	BTA-97840	1022.6	11247598	NW_001493653.1	BTA19	0	17	32578197	2e-12
19	BZ871466-CGR527T	1025.8	11359802	NW_001493653.1	BTA19	8e-121	17	32704607	1e-16
19	BZ924124-C69KG	1025.8	11366200	NW_001493653.1	BTA19	2e-155	17	32704607	1e-16
19	CC551636-GGR527C	1029	11373116	NW_001493653.1	BTA19	6e-150	17	32759916	2e-12
19	BTA-46474	1043.9	11433573	NW_001493653.1	BTA19	0	17	32807476	5e-16
19	CC511666-T72KC	1055.7	11771534	NW_001493653.1	BTA19	0	17	33153741	8e-15
19	CC519175-G89BA	1066	11843865	NW_001493653.1	BTA19	3e-167	17	33250827	5e-13
19	BTA-46456	1067.6	11853617	NW_001493653.1	BTA19	0	17	33228140	1e-13
19	BTA-46449	1072.7	12024238	NW_001493653.1	BTA19	0	17	31422431	2e-15
19	BZ859440-A89BC	1093.5	12168302	NW_001493653.1	BTA19	8e-168	17	31391734	1e-10
19	BZ859440-G89BA	1098.6	12168302	NW_001493653.1	BTA19	0	17	31391734	1e-10
19	CC511143-A72K2G	1098.6	12211976	NW_001493653.1	BTA19	1e-160	17	56502123	3e-14
19	CC511143-G91DC	1098.6	12211906	NW_001493653.1	BTA19	7e-162	17	56502123	3e-14
19	BTA-46514	1107.3	12421728	NW_001493653.1	BTA19	0	17	31060843	2e-15
19	BTA-46516	1109	12430029	NW_001493653.1	BTA19	0	17	31046570	3e-14
19	SCAFFOLD276848_2797	1127.8	12775476	NW_001493653.1	BTA19	2e-108	17	30438090	1e-16
19	BTA-09214	1131.9	12775626	NW_001493653.1	BTA19	0	17	30438090	1e-16
19	BTA-46564	1138.1	12838553	NW_001493653.1	BTA19	0	17	30369395	5e-16
19	BTA-46552	1162.1	12859481	NW_001493653.1	BTA19	0	17	30339508	7e-12
19	BTA-46543	1181.7	12936368	NW_001493653.1	BTA19	0	17	30242718	7e-09
19	BTA-05909	1187	12963665	NW_001493653.1	BTA19	0	17	30229789	5e-16
19	BTA-29947	1204.5		NW_001502093.1	Unassigned
19	BTA-29943	1206.3		NW_001492854.1	BTA10
19	BTA-46527	1211.7	13542315	NW_001493655.1	BTA19	0	17	29883880	3e-11
19	BTA-44521	1222.8	14791021	NW_001493656.1	BTA19	0	17	29496649	1e-13
19	BZ838039-T89K2C	1228.1	14558537	NW_001493656.1	BTA19	0	17	29264681	2e-15
19	BTA-07806	1228.1	14692391	NW_001493656.1	BTA19	0	17	29408732	5e-13
19	CC532859-T93KC	1228.1	14616845	NW_001493656.1	BTA19	0	17	29324943	3e-14
19	BTA-44536	1228.1	14558054	NW_001493656.1	BTA19	0	17	29264681	2e-15
19	CC594171-C89BT	1228.1	14662997	NW_001493656.1	BTA19	0	17	29364079	5e-16
19	BZ838039-A89K2G	1235.3	14558538	NW_001493656.1	BTA19	3e-136	17	29264681	2e-15
19	CC500064-A89K2G	1240.5	14546754	NW_001493656.1	BTA19	0	17	29247136	2e-15
19	BTA-44540	1249.2	14522558	NW_001493656.1	BTA19	0	17	29237137	1e-13
19	BTA-11922	1263.2	14498062	NW_001493656.1	BTA19	0	17	29197840	3e-14
19	BTA-44552	1268.9	14453528	NW_001493656.1	BTA19	0	17	29177951	1e-16
19	CC481382-C167FT	1275.8	14337187	NW_001493656.1	BTA19	0	17	29046748	3e-08
19	BTA-44546	1279.7	14460882	NW_001493656.1	BTA19	0	17	29161069	7e-12
19	BTA-44555	1279.7	14309549	NW_001493656.1	BTA19	0	17	29029595	5e-10
19	BTA-44561	1287.6	14180324	NW_001493656.1	BTA19	0	17	28892398	3e-14
19	BZ872811-C91DT	1289.9	14165697	NW_001493656.1	BTA19	4e-138	17	28871184	5e-13
19	BTA-44563	1308	14030367	NW_001493656.1	BTA19	0	17	28756116	5e-16
19	BTA-44565	1323	13927005	NW_001493656.1	BTA19	0	17	28680387	1e-16
19	BTA-44583	1340.9	18106559	NW_001493659.1	BTA19	0	17	28199513	1e-16
19	BTA-44603	1368.4	15275858	NW_001493658.1	BTA19	0	17	28330870	2e-12
19	BTA-44594	1379.5	15359973	NW_001493658.1	BTA19	0	17	28228302	5e-16
19	BTA-44618	1396	15704056	NW_001493658.1	BTA19	0	17	27875444	2e-15
19	BTA-44616	1399.3	15732326	NW_001493658.1	BTA19	0	17	27875312	2e-15
19	BTA-44615	1401.1	15768103	NW_001493658.1	BTA19	0	17	27796226	1e-16
19	BTA-13335	1401.1	15739023	NW_001493658.1	BTA19	0	17	27860068	3e-14
19	BTA-44609	1418.6	15791313	NW_001493658.1	BTA19	0	17	27605707	5e-13
19	BTA-44610	1422.2	15895042	NW_001493658.1	BTA19	0	17	27689670	5e-16
19	BTA-44501	1447	16536026	NW_001493658.1	BTA19	0	5	170726092	8e-15
19	BTA-44495	1447	16561362	NW_001493658.1	BTA19	0	17	26957419	2e-12
19	BTA-20575	1460.3	16925471	NW_001493658.1	BTA19	0	17	26510050	5e-16
19	BTA-46586	1471.4	17123199	NW_001493658.1	BTA19	0	17	22692229	1e-16
19	BTA-46585	1471.4	17125781	NW_001493658.1	BTA19	0	17	22660465	0
19	BTA-46580	1471.4	17179402	NW_001493658.1	BTA19	0	17	22747296	5e-13
19	BTA-46576	1471.4	17183401	NW_001493658.1	BTA19	0	17	22735507	5e-13
19	BTA-46571	1473.1	17289776	NW_001493658.1	BTA19	0	17	22892003	3e-11
19	BTA-15926	1480.1	17426048	NW_001493658.1	BTA19	0	17	22991933	2e-12
19	BTA-44631	1489	17544730	NW_001493658.1	BTA19	0	17	55438453	3e-14
19	BTA-44637	1494.4	17598825	NW_001493658.1	BTA19	0	17	23223801	3e-11
19	BTA-44638	1497.9	17602483	NW_001493658.1	BTA19	0	17	23181738	8e-15
19	BTA-44649	1511.2	17803437	NW_001493658.1	BTA19	0	17	23448011	2e-15
19	BTA-44663	1530.9	18306459	NW_001493660.1	BTA19	0	17	23960133	2e-15
19	BTA-44669	1548.3	19992954	NW_001493661.1	BTA19	0	17	24322153	3e-14
19	BTA-18793	1579.1	19304791	NW_001493660.1	BTA19	0	17	25218761	2e-15
19	BTA-07830	1592.8	19271366	NW_001493660.1	BTA19	0	17	25195638	1e-13
19	BTA-118485	1594.6	19244408	NW_001493660.1	BTA19	0	17	25120547	5e-16
19	BTA-04414	1594.6	19361415	NW_001493660.1	BTA19	0	17	25266538	3e-14
19	BTA-44726	1617.1	19578032	NW_001493660.1	BTA19	0	17	25568877	8e-15
19	BTA-44731	1624.6	19737675	NW_001493660.1	BTA19	0	17	25732590	2e-15
19	BTA-44751	1632.1	20261350	NW_001493662.1	BTA19	0	17	1024255	5e-16
19	BTA-44791	1688.2	21257194	NW_001493662.1	BTA19	0	17	1371702	5e-16
19	BTA-44801	1703.3	21642551	NW_001493662.1	BTA19	0	17	1880117	8e-15
19	BTA-01578	1727.9	22221177	NW_001493662.1	BTA19	0	17	2625866	7e-12
19	BTA-44833	1735.2	22422252	NW_001493662.1	BTA19	0	17	2832866	2e-15
19	BTA-44838	1747.8	22520003	NW_001493662.1	BTA19	0	17	3066605	0
19	BTA-44845	1752.7	22530396	NW_001493662.1	BTA19	0	17	3065698	0
19	BTA-115853	1769.8	22857093	NW_001493662.1	BTA19	0	17	3353463	1e-16
19	BTA-44868	1779	23062875	NW_001493662.1	BTA19	0	17	45313791	2e-12
19	BTA-11532	1779	22994444	NW_001493662.1	BTA19	0	17	3531598	2e-15
19	BTA-07396	1810.1	23642950	NW_001493662.1	BTA19	0	17	4390480	2e-15
19	BTA-108581	1823.8	24048100	NW_001493662.1	BTA19	0	17	6221469	5e-16
19	BTA-44691	1855.1	25378411	NW_001493664.1	BTA19	0	9	115858445	3e-08
19	BTA-44690	1863	25378004	NW_001493664.1	BTA19	0	17	4775841	3e-08
19	BTA-44693	1866
19	BTA-44708	1887	24986793	NW_001493664.1	BTA19	0	17	5266669	1e-16
19	BTA-08382	1901.4	24817580	NW_001493664.1	BTA19	0	17	5511417	5e-10
19	BTA-105808	1903.6	24675421	NW_001493664.1	BTA19	0	17	5737568	5e-10
19	BTA-98517	1924	24572906	NW_001493664.1	BTA19	0	17	5886832	7e-12
19	BTA-20935	1968.2	24268041	NW_001493663.1	BTA19	0	17	7497288	2e-15
19	BTA-44712	1978.5
19	BTA-14962	1990.5	27237071	NW_001493666.1	BTA19	0	17	8310311	2e-12
19	BTA-44959	2015.2	27597686	NW_001493666.1	BTA19	0	17	8779603	2e-15
19	BTA-44960	2017.1	27613513	NW_001493666.1	BTA19	0	17	8823979	2e-12
19	BTA-44964	2025.2	27762168	NW_001493666.1	BTA19	0	17	9019832	2e-15
19	BTA-44976	2030.8	27919963	NW_001493666.1	BTA19	0	17	9269180	8e-15
19	BTA-44980	2045.7	28189564	NW_001493666.1	BTA19	0	17	9666099	5e-16
19	BTA-44981	2045.7	28207824	NW_001493666.1	BTA19	0	17	9736067	3e-14
19	BTA-44989	2057.7	28299387	NW_001493666.1	BTA19	0	17	9856206	5e-10
19	BTA-44985	2057.7	28293595	NW_001493666.1	BTA19	0	17	9823858	4e-07
19	BTA-44990	2067.6	28303035	NW_001493666.1	BTA19	0	17	9831108	3e-14
19	BTA-01174	2067.6	28376343	NW_001493666.1	BTA19	0	17	9950313	7e-12
19	BTA-44994	2075.5	28396324	NW_001493666.1	BTA19	0	17	10001437	1e-16
19	BTA-104726	2087.8	28456076	NW_001493666.1	BTA19	0	17	10069817	7e-09
19	BTA-45057	2120.4	28737898	NW_001493666.1	BTA19	0	17	10304337	2e-15
19	BTA-67105	2135.2	29137240	NW_001493666.1	BTA19	0	17	10941267	8e-15
19	BTA-45030	2158.2	29180085	NW_001493667.1	BTA19	0	17	11087329	3e-11
19	BTA-45031	2169.9
19	BTA-45023	2180.9		NW_001502297.1	Unassigned
19	BTA-45027	2182.6
19	BTA-13124	2182.6
19	BTA-29349	2187.7	29493356	NW_001493669.1	BTA19	0	17	11618794	3e-08
19	BTA-106969	2211.8	29630223	NW_001493669.1	BTA19	0	17	11668188	2e-12
19	BTA-45064	2217	29835781	NW_001493669.1	BTA19	0	17	11879913	1e-16
19	BTA-45066	2224.4	29999924	NW_001493669.1	BTA19	0	17	59060655	7e-06
19	BTA-45079	2231.3	30126442	NW_001493669.1	BTA19	0	17	12358935	1e-13
19	BTA-20635	2256.1	30064294	NW_001493669.1	BTA19	0	17	12235500	5e-16
19	BTA-45082	2268.3	30242570	NW_001493669.1	BTA19	0	17	12500622	1e-13
19	SCAFFOLD151511_3373	2271.7	30271896	NW_001493669.1	BTA19	2e-108	17	12516610	7e-12
19	BTA-11476	2282.1	30576168	NW_001493669.1	BTA19	0	17	12973179	2e-15
19	SCAFFOLD37470_667	2290.8	30751100	NW_001493669.1	BTA19	2e-108	17	13149858	1e-16
19	BTA-05960	2294.6	30794237	NW_001493669.1	BTA19	0	17	13203911	5e-16
19	BTA-17255	2320.3	31126345	NW_001493669.1	BTA19	0	17	13460933	8e-15
19	BTA-26776	2328	31276190	NW_001493670.1	BTA19	0	17	13854048	3e-11
19	BTA-11250	2354.3	31636221	NW_001493670.1	BTA19	0	17	14425365	5e-13
19	BTA-97038	2358	31641445	NW_001493670.1	BTA19	0	17	14404219	5e-16
19	BTA-97125	2366.5	31694229	NW_001493670.1	BTA19	0	17	14480797	1e-13
19	BTA-45090	2378.3	31880392	NW_001493670.1	BTA19	0	17	14809728	5e-13
19	BTA-45036	2401.7	32554954	NW_001493670.1	BTA19	0	17	16113861	4e-07
19	BTA-45040	2409.2	32558584	NW_001493670.1	BTA19	0	17	16192648	1e-16
19	BTA-45043	2423.2	32893554	NW_001493670.1	BTA19	0	17	20008906	3e-14
19	BTA-45047	2446.4	34013261	NW_001493671.1	BTA19	0	17	17860220	1e-16
19	BTA-45106	2448.1	34198459	NW_001493671.1	BTA19	0	17	17581012	1e-16
19	BTA-45109	2455	34336058	NW_001493671.1	BTA19	0	17	17333542	2e-09
19	BTA-45146	2476.8	35290150	NW_001493672.1	BTA19	0	17	46431514	5e-10
19	BTA-07221	2488.3	37703198	NW_001493675.1	BTA19	0	17	46145546	2e-15
19	BTA-45367	2496.1	37837900	NW_001493675.1	BTA19	0	17	45999116	5e-16
19	BTA-45368	2498	37840572	NW_001493675.1	BTA19	0	17	46022273	1e-16
19	BTA-45369	2498	37840528	NW_001493675.1	BTA19	0	17	46022273	1e-16
19	BTA-45370	2501.5	37840937	NW_001493675.1	BTA19	0	17	46022273	1e-16
19	BTA-45372	2506	37840956	NW_001493675.1	BTA19	0	17	46022273	1e-16
19	BTA-45375	2510.4	37841152	NW_001493675.1	BTA19	0	17	46022273	1e-16
19	BTA-45377	2517.8	37846940	NW_001493675.1	BTA19	0	17	45999116	5e-16
19	BTA-45380	2525.3	37856356	NW_001493675.1	BTA19	0	17	46012699	8e-15
19	BTA-45379	2530.7	37856592	NW_001493675.1	BTA19	0	17	46012699	8e-15
19	BTA-45269	2539	37893849	NW_001493675.1	BTA19	0	17	45957409	1e-16
19	BTA-45277	2547.3	37937401	NW_001493675.1	BTA19	0	17	45934542	1e-16
19	BTA-11992	2556.4	37891193	NW_001493675.1	BTA19	0	17	45957409	1e-16
19	BTA-45275	2556.4	37937582	NW_001493675.1	BTA19	0	17	45934542	1e-16
19	BTA-45283	2569.5	38033600	NW_001493675.1	BTA19	0	17	45764587	1e-16
19	BTA-45285	2576.9	38036458	NW_001493675.1	BTA19	0	17	45779735	2e-15
19	BTA-45288	2586.1	38061493	NW_001493675.1	BTA19	0	17	45721021	1e-16
19	BTA-45287	2586.1	38036789	NW_001493675.1	BTA19	0	17	45779735	2e-15
19	BTA-45291	2586.1	38065902	NW_001493675.1	BTA19	0	17	45737695	2e-15
19	BTA-45292	2587.9	38071106	NW_001493675.1	BTA19	0	17	45721021	1e-16
19	BTA-45299	2597.8	38255512	NW_001493675.1	BTA19	0	17	45552328	8e-15
19	BTA-45304	2610	38305369	NW_001493675.1	BTA19	0	17	45484268	2e-15
19	BTA-45303	2612.8	38305433	NW_001493675.1	BTA19	0	17	45484268	2e-15
19	BTA-45302	2615.9	38305511	NW_001493675.1	BTA19	0	17	45484268	2e-15
19	BTA-45305	2619.9		NW_001503693.1	Unassigned
19	BTA-45315	2630.1	35541786	NW_001493674.1	BTA19	0	17	45279761	5e-13
19	BTA-45314	2630.1	35539006	NW_001493674.1	BTA19	0	17	45265456	1e-16
19	BTA-45316	2633.6	35541603	NW_001493674.1	BTA19	0	17	45279761	5e-13
19	BTA-45318	2637	35649180	NW_001493674.1	BTA19	0	17	45131848	8e-15
19	BTA-45317	2637	35598824	NW_001493674.1	BTA19	0	17	45190161	2e-15
19	BTA-09802	2644	35728534	NW_001493674.1	BTA19	0	17	45062706	1e-16
19	BTA-45325	2672	35965453	NW_001493674.1	BTA19	0	17	44827461	8e-15
19	BTA-45329	2677.4	35983296	NW_001493674.1	BTA19	0	17	44798288	1e-13
19	BTA-05437	2690.7	36271521	NW_001493674.1	BTA19	0	17	44457973	1e-13
19	BTA-45357	2697.3	36426661	NW_001493674.1	BTA19	0	17	44305719	5e-16
19	BTA-45358	2699.4	36426545	NW_001493674.1	BTA19	0	17	44305719	5e-16
19	BTA-45356	2699.4	36426989	NW_001493674.1	BTA19	0	17	44305719	5e-16
19	BTA-45339	2709.4	36701619	NW_001493674.1	BTA19	0	17	43982685	0
19	BTA-45654	2715.3	36909022	NW_001493674.1	BTA19	0	17	43768282	1e-16
19	BTA-94634	2717.2	37050561	NW_001493674.1	BTA19	0	17	43639907	0
19	BTA-45350	2722.6	37204733	NW_001493674.1	BTA19	0	17	43460081	1e-16
19	BTA-45351	2724.4	37205107	NW_001493674.1	BTA19	0	17	43460081	1e-16
19	BTA-24838	2729.8	37282225	NW_001493674.1	BTA19	0	17	43387833	1e-16
19	BTA-45352	2729.8	37252173	NW_001493674.1	BTA19	0	17	43410120	5e-16
19	BTA-88708	2733.3	37318060	NW_001493674.1	BTA19	0
19	BTA-88705	2733.3	37321249	NW_001493674.1	BTA19	0	17	43342579	2e-15
19	BTA-45382	2748.5	38873919	NW_001493676.1	BTA19	0	17	34115424	0
19	BTA-45499	2755	38945217	NW_001493676.1	BTA19	0	17	34188287	2e-15
19	BTA-45497	2758.2	39073709	NW_001493676.1	BTA19	0	17	34368234	1e-16
19	BTA-45494	2761.5	39087406	NW_001493676.1	BTA19	0	17	34375035	1e-16
19	BTA-45475	2763.6	39218805	NW_001493676.1	BTA19	0	17	34490823	1e-13
19	BTA-45474	2772.7	39242304	NW_001493676.1	BTA19	0	17	34560887	1e-16
19	BTA-04699	2779.7	39335789	NW_001493676.1	BTA19	0	17	34670335	0
19	BTA-45439	2795.1	40294242	NW_001493677.1	BTA19	0	17	36346091	5e-16
19	BTA-45448	2803.3	40305196	NW_001493677.1	BTA19	0	17	18294616	5e-16
19	BTA-45454	2807.2	40360012	NW_001493677.1	BTA19	0	17	16664041	1e-16
19	BTA-45457	2813.5	40473192	NW_001493677.1	BTA19	0	17	35965610	0
19	BTA-45458	2819.8	40473316	NW_001493677.1	BTA19	0	17	35965610	0
19	BTA-45470	2836.9	40884686	NW_001493677.1	BTA19	0	17	35473454	0
19	BTA-45472	2836.9	40927468	NW_001493677.1	BTA19	0	17	35430139	5e-16
19	BTA-45468	2836.9	40815820	NW_001493677.1	BTA19	0	17	35551392	5e-16
19	BTA-45469	2840.8	40875686	NW_001493677.1	BTA19	0	5	155083723	2e-15
19	BTA-45406	2848.6	41041126	NW_001493677.1	BTA19	0	17	35273307	8e-15
19	BTA-45404	2870.6	41160181	NW_001493677.1	BTA19	0	17	35124968	5e-16
19	BTA-57051	2925.4	41395742	NW_001493678.1	BTA19	0	17	25919042	1e-16
19	BTA-57050	2925.4	41395620	NW_001493678.1	BTA19	0	17	25919042	1e-16
19	BTA-57052	2925.4	41395973	NW_001493678.1	BTA19	0	17	25919042	1e-16
19	BTA-57053	2927.2	41396238	NW_001493678.1	BTA19	0	17	25919042	1e-16
19	BTA-55942	2944.2	41647565	NW_001493678.1	BTA19	0	17	37133072	3e-11
19	BTA-55938	2950.7	41647926	NW_001493678.1	BTA19	0	17	37133072	3e-11
19	BTA-56081	2959.4	41842164	NW_001493678.1	BTA19	0	17	37400764	7e-12
19	SCAFFOLD281250_1419	2963.7	41842514	NW_001493678.1	BTA19	6e-106	17	37372436	1e-16
19	BTA-45517	2974.6
19	BTA-45521	2982	43831356	NW_001493680.1	BTA19	0	17	37748383	5e-13
19	BTA-45527	2987.2	43835302	NW_001493680.1	BTA19	0	17	37738949	2e-12
19	BES4_Contig492_558	3024.9	44345905	NW_001493682.1	BTA19	2e-108	17	38827495	3e-08
19	BTA-03390	3028.6	41925198	NW_001493679.1	BTA19	0	17	38872374	2e-15
19	BTA-45570	3030.5	41959859	NW_001493679.1	BTA19	0	17	38933809	3e-14
19	BTA-45569	3056.1	41964242	NW_001493679.1	BTA19	0	17	38904178	5e-10
19	BTA-45553	3086.9	42527231	NW_001493679.1	BTA19	0	17	39579244	5e-16
19	BTA-99554	3086.9	42351843	NW_001493679.1	BTA19	0	17	39335373	2e-15
19	BTA-45548	3086.9	42531646	NW_001493679.1	BTA19	0	17	39574850	1e-16
19	BTA-99555	3086.9	42351680	NW_001493679.1	BTA19	0	17	39335373	2e-15
19	BTA-45546	3090.6	42531720	NW_001493679.1	BTA19	0	17	39574850	1e-16
19	BTA-45542	3113.1	42835092	NW_001493679.1	BTA19	0	17	39933453	1e-16
19	3917-385-Y	3139.2	43069858	NW_001493679.1	BTA19	2e-108	17	40214516	3e-14
19	BTA-45537	3151.8	43162836	NW_001493679.1	BTA19	0	17	40332301	5e-16
19	BTA-45532	3160.4	43365613	NW_001493679.1	BTA19	0	17	40570644	5e-16
19	BTA-45661	3207.6	45198423	NW_001493686.1	BTA19	0	17	42292533	1e-16
19	BTA-45659	3214.8	45093795	NW_001493686.1	BTA19	0	17	42207001	2e-15
19	BTA-45683	3221.8	48428056	NW_001493689.1	BTA19	0	17	41222105	1e-13
19	BTA-45684	3223.3	48423165	NW_001493689.1	BTA19	0	17	41244017	8e-15
19	BTA-45682	3223.3	48434584	NW_001493689.1	BTA19	0	17	41244017	8e-15
19	BTA-45680	3226.4	48436977	NW_001493689.1	BTA19	0	17	41229323	2e-12
19	BTA-45676	3228.7	48528990	NW_001493689.1	BTA19	0	17	41342065	1e-16
19	BTA-45675	3231	48622207	NW_001493689.1	BTA19	0	17	41412596	5e-10
19	BTA-02462	3245.7	45729957	NW_001493687.1	BTA19	0	17	42703990	1e-10
19	BTA-93411	3258.7	46177067	NW_001493688.1	BTA19	0	17	57768555	2e-12
19	BTA-93414	3258.7	46180955	NW_001493688.1	BTA19	0	17	57748981	3e-14
19	BTA-45579	3261.8	46206608	NW_001493688.1	BTA19	0	17	57782273	5e-13
19	BTA-45581	3275	46496129	NW_001493688.1	BTA19	0	17	58099131	1e-10
19	BTA-45589	3279.9	46607930	NW_001493688.1	BTA19	0	17	58222785	2e-15
19	BTA-45597	3284.7	46814933	NW_001493688.1	BTA19	0	17	58391961	3e-14
19	BTA-45615	3313.6	47303266	NW_001493688.1	BTA19	0	17	58986436	2e-12
19	BTA-45621	3319.8	47361144	NW_001493688.1	BTA19	0	17	59089404	8e-15
19	BTA-03894	3338.4	47669239	NW_001493688.1	BTA19	0	17	59475950	2e-12
19	BTA-103899	3346.3	47734355	NW_001493688.1	BTA19	0	17	41859705	2e-15
19	BTA-23324	3351.2	47847037	NW_001493688.1	BTA19	0	17	59663507	3e-11
19	BTA-45700	3365.5	48119113	NW_001493688.1	BTA19	0	17	59952488	8e-15
19	BTA-45701	3365.5	48130948	NW_001493688.1	BTA19	0	17	59970160	8e-15
19	BTA-45732	3372.5	49077155	NW_001493690.1	BTA19	0	17	62955633	5e-16
19	BTA-04934	3372.5	49193155	NW_001493690.1	BTA19	0	17	62846671	1e-13
19	BTA-45731	3372.5	49034896	NW_001493690.1	BTA19	0	17	63001585	1e-16
19	BTA-45743	3379.4	49322386	NW_001493691.1	BTA19	0
19	BTA-45737	3382.8	49442626	NW_001493691.1	BTA19	0	17	78383040	2e-15
19	BTA-45750	3387.6	49549238	NW_001493691.1	BTA19	0	17	78271424	5e-13
19	SCAFFOLD256301_5813	3405.6	49677959	NW_001493691.1	BTA19	2e-108	17	78076847	5e-13
19	BTA-13041	3432.4	49751808	NW_001493691.1	BTA19	0	17	77966653	3e-14
19	BTA-45906	3435.8	49754343	NW_001493691.1	BTA19	0	17	77992962	7e-12
19	BTA-45908	3447.9	49775765	NW_001493691.1	BTA19	0	17	77956554	3e-08
19	BTA-13045	3449.6	49793463	NW_001493691.1	BTA19	0	17	77956499	3e-08
19	BTA-13047	3449.6	49792874	NW_001493691.1	BTA19	0	17	77956499	3e-08
19	BTA-45802	3490.8	50817830	NW_001493693.1	BTA19	0	17	77176948	3e-11
19	BTA-45795	3493.4	50821046	NW_001493693.1	BTA19	0
19	BTA-45794	3493.4	50821128	NW_001493693.1	BTA19	0
19	BTA-45799	3493.4	50817928	NW_001493693.1	BTA19	0	17	77176948	3e-11
19	BTA-45793	3496.1	50822025	NW_001493693.1	BTA19	0	17	77187669	2e-06
19	BTA-45772	3524.1	51349070	NW_001493693.1	BTA19	0
19	BTA-45770	3527.6	51407665	NW_001493693.1	BTA19	0	17	76450546	7e-06
19	BTA-45768	3532.3	51450178	NW_001493693.1	BTA19	0	17	76357182	2e-06
19	BTA-05671	3537.3
19	BTA-91003	3560.2	55360277	NW_001493697.1	BTA19	0	17	75938163	1e-16
19	BTA-91568	3567	55295354	NW_001493697.1	BTA19	6e-155	17	76010599	2e-09
19	BTA-45888	3582	51741659	NW_001493694.1	BTA19	0	17	75582429	2e-12
19	BTA-45875	3614.4	52236375	NW_001493694.1	BTA19	0
19	BTA-45868	3615.4	52241101	NW_001493694.1	BTA19	0	17	74927877	2e-12
19	BTA-45864	3619.4	52296802	NW_001493694.1	BTA19	0	17	74862526	8e-15
19	BTA-45860	3634.2	52533124	NW_001493694.1	BTA19	0	17	74591185	5e-16
19	BTA-45858	3637.6	52554925	NW_001493694.1	BTA19	0	17	74528000	2e-12
19	SCAFFOLD250290_12600	3640.2	52557875	NW_001493694.1	BTA19	2e-108	17	74559132	2e-15
19	BTA-45846	3648.6	52711157	NW_001493694.1	BTA19	0	17	74363244	2e-12
19	BTA-00405	3655	55700010	NW_001493699.1	BTA19	0	17	74204766	5e-16
19	SCAFFOLD105423_15698	3655.9	55699949	NW_001493699.1	BTA19	2e-108	17	74204766	5e-16
19	BTA-04652	3664.7	52871906	NW_001493694.1	BTA19	0	17	74138651	5e-16
19	SCAFFOLD188448_3370	3669.3	52872056	NW_001493694.1	BTA19	2e-108	17	74138651	5e-16
19	BTA-45843	3671.6	52879881	NW_001493694.1	BTA19	0	17	74138523	5e-16
19	BTA-45829	3676.1	52921826	NW_001493694.1	BTA19	0	17	11571869	2e-15
19	BTA-45937	3702.3	53717744	NW_001493694.1	BTA19	0	17	73080305	3e-14
19	BTA-03377	3710.1	53837212	NW_001493694.1	BTA19	0	17	72943848	2e-12
19	BTA-45954	3714.4	53958398	NW_001493694.1	BTA19	0	17	72790294	8e-15
19	BTA-45963	3719.6	54067562	NW_001493694.1	BTA19	0	11	111642984	1e-13
19	BTA-45965	3722.3	54131404	NW_001493694.1	BTA19	0	17	72532463	8e-15
19	BTA-45966	3724.8	54247921	NW_001493694.1	BTA19	0	17	72413405	5e-13
19	BTA-45979	3746.7	55147119	NW_001493695.1	BTA19	0	17	71859607	2e-15
19	BTA-07747	3757.6	54813700	NW_001493695.1	BTA19	0	17	71418421	5e-16
19	BTA-46002	3763.5	54748579	NW_001493695.1	BTA19	0	17	71326361	5e-13
19	BTA-46072	3771.7	54631221	NW_001493695.1	BTA19	0	17	71158950	2e-15
19	BTA-46037	3785.8	54290546	NW_001493695.1	BTA19	0	17	70848247	1e-13
19	BTA-46095	3814.7	56834335	NW_001493702.1	BTA19	0	17	70033476	8e-15
19	BTA-46135	3837.5	57321380	NW_001493704.1	BTA19	0	17	69838347	5e-10
19	BTA-46121	3849.1	57514273	NW_001493704.1	BTA19	0	17	69594905	1e-07
19	BTA-46115	3851.9	57601197	NW_001493704.1	BTA19	0	17	69487137	1e-10
19	BTA-46113	3861.6	57662286	NW_001493704.1	BTA19	0	17	69447564	5e-16
19	BTA-111179	3871.1	57747983	NW_001493704.1	BTA19	0	17	11677138	1e-07
19	BTA-46256	3876.4	57887401	NW_001493704.1	BTA19	0	17	69224638	2e-12
19	BTA-46126	3886.1
19	BTA-01709	3889.7
19	BTA-46277	3905.3	58533418	NW_001493705.1	BTA19	0	17	68449925	2e-06
19	BTA-46278	3913.3	58528355	NW_001493705.1	BTA19	0	17	68403669	1e-16
19	BTA-46276	3932.1	58613813	NW_001493705.1	BTA19	0	22	16417645	2e-09
19	BTA-46269	3947.5	58665749	NW_001493705.1	BTA19	0	17	68220297	8e-15
19	BTA-46265	3964	58766556	NW_001493705.1	BTA19	0	17	68006361	8e-15
19	BTA-46262	3969.4	58895851	NW_001493705.1	BTA19	0	17	67884789	1e-16
19	BTA-46280	3977.6	59045077	NW_001493707.1	BTA19	0	17	67758651	3e-14
19	BTA-46281	3981.7	59052929	NW_001493707.1	BTA19	0	17	67754325	7e-12
19	BTA-46285	4001	59187630	NW_001493708.1	BTA19	0	17	67605031	8e-15
19	BTA-46292	4011.5	59377410	NW_001493708.1	BTA19	0	17	67407133	1e-16
19	BTA-46305	4014.4	59453184	NW_001493708.1	BTA19	0	17	67347989	2e-12
19	BTA-109498	4014.4	59516587	NW_001493708.1	BTA19	0	17	67295022	5e-13
19	BTA-109506	4017.4	59487290	NW_001493708.1	BTA19	0	17	67295085	5e-13
19	BTA-05874	4023.6	59610818	NW_001493708.1	BTA19	0	17	67140832	3e-11
19	BTA-77447	4030	59684113	NW_001493708.1	BTA19	0	17	67061504	3e-11
19	BTA-77444	4041.2	59684252	NW_001493708.1	BTA19	0	17	67061504	3e-11
19	BTA-46306	4050.1	59453081	NW_001493708.1	BTA19	0	17	67347989	2e-12
19	BTA-46288	4051.5	59361328	NW_001493708.1	BTA19	0	17	67430383	7e-12
19	BTA-46313	4051.5	59462571	NW_001493708.1	BTA19	0	17	67338236	2e-12
19	BTA-46301	4051.5	59450124	NW_001493708.1	BTA19	0	17	67336708	3e-14
19	BTA-46307	4051.5	59452716	NW_001493708.1	BTA19	0
19	BTA-46302	4052.8	59450220	NW_001493708.1	BTA19	0	17	67336708	3e-14
19	BTA-109495	4057	59528681	NW_001493708.1	BTA19	0	17	67229752	2e-12
19	BTA-46319	4058.4	59719440	NW_001493708.1	BTA19	0	17	67031001	3e-14
19	BTA-109491	4058.4	59552673	NW_001493708.1	BTA19	0	17	67229682	2e-12
19	BTA-77448	4061.3	59683956	NW_001493708.1	BTA19	0	17	67061504	3e-11
19	BTA-03306	4070.1	59922083	NW_001493708.1	BTA19	0	17	65378833	5e-13
19	BTA-46322	4089.8	59950043	NW_001493708.1	BTA19	0	17	66770689	2e-12
19	BTA-09444	4104	60031335	NW_001493708.1	BTA19	0	17	66675027	2e-15
19	BTA-84891	4109	60159701	NW_001493708.1	BTA19	0	17	66532477	5e-16
19	BTA-84899	4109	60090256	NW_001493708.1	BTA19	0	17	66618251	3e-11
19	BTA-84898	4112	60090311	NW_001493708.1	BTA19	0	17	66618251	3e-11
19	BTA-84894	4116.4	60152334	NW_001493708.1	BTA19	0	17	66509586	1e-16
19	BTA-84892	4119.7	60158501	NW_001493708.1	BTA19	0	17	66509586	1e-16
19	BTA-46341	4132	60271950	NW_001493708.1	BTA19	0	17	66373759	5e-13
19	BTA-46342	4136	60271637	NW_001493708.1	BTA19	0	17	66373759	5e-13
19	BTA-46344	4136	60273083	NW_001493708.1	BTA19	0	17	66373759	5e-13
19	BTA-46348	4147	60310996	NW_001493708.1	BTA19	0	17	66303792	1e-07
19	BTA-104736	4164.1	60528281	NW_001493708.1	BTA19	0	17	66049158	3e-14
19	BTA-104738	4167.1	60528699	NW_001493708.1	BTA19	0	17	66049158	3e-14
19	BTA-104739	4171.1	60528745	NW_001493708.1	BTA19	0	17	66049158	3e-14
19	BTA-104733	4183.1	60615798	NW_001493708.1	BTA19	0	17	65942390	2e-12
19	BTA-104732	4224.4	60619700	NW_001493708.1	BTA19	0	17	65942197	2e-12
19	BTA-104731	4256.2	60619914	NW_001493708.1	BTA19	0	17	65942197	2e-12
19	BTA-93880	4285.3	60795636	NW_001493708.1	BTA19	0
19	BTA-93878	4286.9	60796176	NW_001493708.1	BTA19	0
19	BTA-46057	4293.3	60849890	NW_001493708.1	BTA19	0	17	65684063	0
19	BTA-46056	4293.3	60849522	NW_001493708.1	BTA19	0	17	65684063	0
19	BTA-07437	4294.8	60862980	NW_001493708.1	BTA19	0	17	65682543	0
19	BTA-46059	4296.4	60879236	NW_001493708.1	BTA19	0	17	65675181	2e-12
19	BTA-46358	4309.6	61169996	NW_001493708.1	BTA19	0	17	65340711	8e-15
19	BTA-46360	4312.8	61206306	NW_001493708.1	BTA19	0	17	65237439	7e-09
19	BTA-46361	4319.5	61297322	NW_001493708.1	BTA19	0
19	BTA-46363	4326.2	61356465	NW_001493708.1	BTA19	0	17	65076542	3e-11
19	BTA-46364	4338.5	61366247	NW_001493708.1	BTA19	0	17	65050038	3e-14
19	SCAFFOLD212069_21366	4341.9	61366922	NW_001493708.1	BTA19	2e-108	17	65050038	3e-14
19	BTA-05949	4341.9	61366772	NW_001493708.1	BTA19	0	17	65050038	3e-14
19	BTA-46375	4356.1	61490808	NW_001493708.1	BTA19	0	17	64899729	7e-12
19	BTA-46377	4366.2	61494535	NW_001493708.1	BTA19	0	17	64922255	0
19	BTA-46380	4367.8	61525711	NW_001493708.1	BTA19	0	17	64818332	1e-16
19	BTA-46381	4367.8	61526065	NW_001493708.1	BTA19	0	17	64818332	1e-16
19	BTA-05994	4383.7	61807084	NW_001493708.1	BTA19	0	17	64285682	5e-13
19	BTA-05993	4386.9	61807200	NW_001493708.1	BTA19	0	17	64285682	5e-13
19	BTA-46413	4388.5	61843417	NW_001493708.1	BTA19	0	17	64218369	8e-15
19	BTA-46408	4388.5	61840399	NW_001493708.1	BTA19	0	17	64218499	8e-15
19	BTA-46409	4388.5	61840464	NW_001493708.1	BTA19	0	17	64218499	8e-15
19	BTA-46415	4388.5	61865352	NW_001493708.1	BTA19	0	17	64187580	4e-07
19	BTA-46416	4391.7	61865210	NW_001493708.1	BTA19	0	17	64187580	4e-07
19	BTA-46407	4398.2	61840366	NW_001493708.1	BTA19	0	17	64218499	8e-15
19	BTA-46404	4399.8	61840029	NW_001493708.1	BTA19	0	17	64218499	8e-15
19	BTA-21385	4407.8	62425783	NW_001493710.1	BTA19	0	17	64031820	3e-14
19	BTA-21380	4410.1	62416561	NW_001493710.1	BTA19	0	17	64031820	3e-14
19	BTA-21379	4417.5	62416800	NW_001493710.1	BTA19	0	17	64031820	3e-14
19	BTA-07431	4419.2	62452858	NW_001493710.1	BTA19	0	17	63907947	5e-13
19	BTA-21384	4424.1	62425919	NW_001493710.1	BTA19	0	17	64031820	3e-14
19	BTA-21181	4430.7	62359670	NW_001493710.1	BTA19	0	17	63801748	5e-16
19	BTA-21183	4435.7	62359965	NW_001493710.1	BTA19	0	17	63801748	5e-16
19	BTA-29633	4437.3	62489901	NW_001493710.1	BTA19	0	17	63878170	1e-16
19	BTA-29634	4440.7	62489797	NW_001493710.1	BTA19	0	17	63878170	1e-16
19	BTA-29635	4443.9	62489726	NW_001493710.1	BTA19	0	17	63878170	1e-16
19	BTA-07433	4443.9	62452990	NW_001493710.1	BTA19	0	17	63907947	5e-13
19	BTA-29628	4443.9	62485848	NW_001493710.1	BTA19	0	17	63859427	8e-15
19	BTA-07434	4443.9	62453236	NW_001493710.1	BTA19	0	17	63907947	5e-13
19	SCAFFOLD245209_18582	4447.1	62453140	NW_001493710.1	BTA19	2e-108	17	63907947	5e-13
19	BTA-12079	4450.3	62296638	NW_001493710.1	BTA19	0	17	60433944	1e-07
19	BTA-21185	4467.2	62065513	NW_001493710.1	BTA19	0	17	60827097	1e-13
19	BTA-01614	4474.4	61960480	NW_001493710.1	BTA19	0	17	60985514	0
19	SCAFFOLD130131_22718	4477.8	61960330	NW_001493709.1	BTA19	2e-108	17	60985514	0
19	BTA-105913	4482.8		NW_001502875.1	Unassigned
19	BTA-105914	4482.8		NW_001502875.1	Unassigned
19	BTA-105521	4486
19	BTA-105522	4486		NW_001502529.1	Unassigned
19	BTA-105515	4488.6		NW_001503707.1	Unassigned
19	BTA-105523	4488.6		NW_001502529.1	Unassigned
19	BTA-105524	4494.1		NW_001502529.1	Unassigned
19	BTA-105530	4500.7		NW_001502529.1	Unassigned
19	BTA-105528	4508.8		NW_001502529.1	Unassigned
19	BTA-46010	4532.6	62793706	NW_001493711.1	BTA19	0	17	62060074	2e-12
19	BTA-13718	4547.4	62877328	NW_001493711.1	BTA19	0	17	62236003	1e-16
19	BTA-46048	4559	62930371	NW_001493711.1	BTA19	0	17	62305629	3e-11
19	BTA-46020	4577.4	63437047	NW_001493712.1	BTA19	0	17	62535737	5e-16
19	BTA-46021	4579.1	63436861	NW_001493712.1	BTA19	0	17	62535737	5e-16
19	BTA-46024	4591.4	63432577	NW_001493712.1	BTA19	0	17	62535737	5e-16
29	BTA-65690	0	6551830	NW_001494492.1	BTA29	0	11	87701888	7e-12
29	BTA-65705	1.8	6780303	NW_001494492.1	BTA29	0	5	105772121	3e-08
29	BTA-109602	24.1		NW_001501921.1	Unassigned
29	BTA-109603	35.3		NW_001501921.1	Unassigned
29	BTA-66450	62.6	7239703	NW_001494496.1	BTA29	0	11	85996938	5e-13
29	BTA-66449	89.2	7269588	NW_001494496.1	BTA29	0	11	85967264	1e-10
29	BTA-03053	141.9	7324685	NW_001494496.1	BTA29	0	11	85897559	8e-15
29	SCAFFOLD155699_9849	160	7324835	NW_001494496.1	BTA29	2e-108	11	85897559	8e-15
29	BTA-66446	174.6	7329030	NW_001494496.1	BTA29	0	11	85904837	5e-16
29	BTA-66438	183.6	7553282	NW_001494496.1	BTA29	0	11	85676146	2e-15
29	BTA-66437	190.2	7557431	NW_001494496.1	BTA29	0	11	85676071	2e-15
29	BTA-66411	209	7917898	NW_001494496.1	BTA29	0	11	85337153	7e-12
29	BTA-66407	213.4	7967828	NW_001494496.1	BTA29	0	11	85253917	1e-16
29	BTA-66158	237.1	8298150	NW_001494496.1	BTA29	0	11	84941758	8e-15
29	BTA-66134	269.5	8358370	NW_001494496.1	BTA29	0	11	84850054	5e-10
29	BTA-66472	291	8403689	NW_001494496.1	BTA29	0	11	84765379	8e-15
29	BTA-66400	316.4	8577397	NW_001494496.1	BTA29	0	11	84601121	1e-13
29	BTA-66398	335	8585102	NW_001494496.1	BTA29	0	11	84601212	1e-13
29	BTA-66404	335	8576824	NW_001494496.1	BTA29	0	11	84601121	1e-13
29	BTA-66395	335	14425067	NW_001494509.1	BTA29	0	11	84645668	2e-12
29	BTA-07370	346.3	9587015	NW_001494499.1	BTA29	0	11	84430266	2e-15
29	BTA-66525	348.5	9589878	NW_001494499.1	BTA29	0	11	82770227	2e-06
29	BTA-66550	357.8	9725070	NW_001494499.1	BTA29	0	11	84311521	0
29	BTA-66565	364.6	9878783	NW_001494499.1	BTA29	0	11	84137222	5e-13
29	BTA-66570	366.8	9880078	NW_001494499.1	BTA29	0	11	84169785	5e-16
29	BTA-66587	377.8
29	BTA-66575	379.8	10001310	NW_001494499.1	BTA29	0	11	84038008	3e-14
29	BTA-66576	381.9	10001422	NW_001494499.1	BTA29	0	11	84038008	3e-14
29	SCAFFOLD60825_4496	390.8	10003759	NW_001494499.1	BTA29	2e-108	11	84045612	3e-11
29	BTA-66579	399.8	10109100	NW_001494499.1	BTA29	0	11	83932056	3e-11
29	BTA-91593	407.1	10195867	NW_001494499.1	BTA29	0	11	83880392	3e-11
29	BTA-66617	416.8	8921274	NW_001494498.1	BTA29	0	11	83351795	8e-15
29	BTA-117883	423.2	9067881	NW_001494498.1	BTA29	0	11	83253526	3e-11
29	BTA-105620	425.7	9158277	NW_001494498.1	BTA29	0	11	83189370	8e-15
29	BES4_Contig314_1710	436.2	9293893	NW_001494498.1	BTA29	6e-106	11	83076968	1e-13
29	BTA-105615	445.7	9374923	NW_001494498.1	BTA29	0	11	82971974	5e-13
29	BTA-105616	450.3	9427564	NW_001494498.1	BTA29	0	11	82939132	1e-10
29	BTA-105618	452.2	9477879	NW_001494498.1	BTA29	0	11	82910021	8e-15
29	BTA-24968	474.9
29	BTA-24970	481.4	10570960	NW_001494500.1	BTA29	0	9	123270022	2e-12
29	BTA-18355	486.8		NW_001501803.1	Unassigned
29	BTA-66634	492.3
29	BTA-18356	492.3		NW_001501803.1	Unassigned
29	BTA-06107	503.9
29	BTA-27538	519.4
29	BTA-27534	531.6		NW_001502117.1	Unassigned
29	BTA-120302	533.7		NW_001502117.1	Unassigned
29	BTA-87629	544.4		NW_001504959.1	Unassigned
29	BES2_Contig389_1070	557.7		NW_001503354.1	Unassigned
29	BTA-113862	590.9		NW_001502605.1	Unassigned
29	BTA-113856	590.9
29	BTA-113857	590.9
29	BTA-113865	595.1		NW_001502605.1	Unassigned
29	BTA-90456	606		NW_001502406.1	Unassigned
29	BTA-70172	647.1	11162025	NW_001494502.1	BTA29	0	11	80657990	5e-13
29	SCAFFOLD82824_594	673.8	11356163	NW_001494502.1	BTA29	2e-108
29	BTA-105939	702.5	11355456	NW_001494502.1	BTA29	0
29	BTA-105940	720.4	11434395	NW_001494502.1	BTA29	0	11	80448786	3e-08
29	BTA-105947	729	11918715	NW_001494504.1	BTA29	0	11	80384930	1e-16
29	BTA-105961	733.3	11961509	NW_001494504.1	BTA29	0	1	48826919	7e-06
29	BTA-117782	749.7
29	BTA-112191	756.2	11778368	NW_001494503.1	BTA29	0	11	79824731	2e-12
29	BTA-112193	761.6	11745781	NW_001494503.1	BTA29	0	11	79907694	3e-08
29	BTA-16286	763.7		NW_001503101.1	Unassigned
29	BTA-22554	771.1		NW_001501932.1	Unassigned
29	BTA-64895	781
29	BTA-64890	787.4
29	BTA-64902	797.9	12331139	NW_001494505.1	BTA29	0	11	79298125	2e-09
29	BTA-64906	797.9	12267097	NW_001494505.1	BTA29	0	11	79354431	3e-14
29	BTA-64904	797.9	12284971	NW_001494505.1	BTA29	0	11	79354346	3e-14
29	BTA-93929	810.9	12432106	NW_001494505.1	BTA29	0
29	BTA-08572	823.6	12491559	NW_001494505.1	BTA29	0	11	79136915	1e-13
29	BTA-08585	834	12494591	NW_001494505.1	BTA29	0	11	79151477	3e-11
29	BTA-08579	840.1	12494817	NW_001494505.1	BTA29	0	11	79151477	3e-11
29	BTA-64907	858.7	13533785	NW_001494506.1	BTA29	0	11	78986478	3e-11
29	BTA-12750	870.5	13506969	NW_001494506.1	BTA29	0	11	78959951	3e-14
29	SCAFFOLD175305_6177	876.5	12765962	NW_001494505.1	BTA29	2e-108	11	78884940	5e-13
29	BTA-21210	878.4	12765434	NW_001494505.1	BTA29	0	11	78884940	5e-13
29	BTA-08577	894.2	12494944	NW_001494505.1	BTA29	0	11	79151477	3e-11
29	BTA-08584	907.5	12494671	NW_001494505.1	BTA29	0	11	79151477	3e-11
29	BTA-08583	933.3	12494711	NW_001494505.1	BTA29	0	11	79151477	3e-11
29	BTA-08581	948.8	12494728	NW_001494505.1	BTA29	0	11	79151477	3e-11
29	BTA-64938	983.1	13138674	NW_001494505.1	BTA29	0	11	78562306	5e-13
29	BTA-64937	983.1	13142735	NW_001494505.1	BTA29	0	11	78574225	1e-07
29	BTA-64934	991.6	13182085	NW_001494505.1	BTA29	0	11	78504165	2e-09
29	BTA-64925	993.8	13329967	NW_001494505.1	BTA29	0	11	78403376	8e-15
29	BTA-64976	1023.8	14123339	NW_001494507.1	BTA29	0	11	78131858	5e-16
29	BTA-65055	1158.6	17984263	NW_001494518.1	BTA29	0	11	22746079	1e-13
29	BTA-65056	1163.1	18042011	NW_001494518.1	BTA29	0	11	22713595	5e-16
29	BTA-16404	1174.5	18228382	NW_001494518.1	BTA29	0	11	22468718	3e-11
29	BTA-16408	1178.9	18385172	NW_001494518.1	BTA29	0	11	22356410	0
29	BTA-16410	1178.9	18381007	NW_001494518.1	BTA29	0	11	22327604	5e-10
29	BTA-16406	1178.9	18421151	NW_001494518.1	BTA29	0	11	22300556	5e-16
29	BTA-16400	1178.9	18327621	NW_001494518.1	BTA29	0	11	22419312	3e-14
29	BTA-16399	1178.9	18327908	NW_001494518.1	BTA29	0	11	22419312	3e-14
29	BTA-16409	1178.9	18380865	NW_001494518.1	BTA29	0	11	22327604	5e-10
29	BTA-106563	1183.2	18520840	NW_001494518.1	BTA29	0	11	22182263	5e-13
29	BTA-106567	1185.6	18546835	NW_001494518.1	BTA29	0	11	22161815	4e-07
29	BTA-38148	1205.2	18813901	NW_001494518.1	BTA29	0	11	21885087	3e-11
29	BTA-38149	1205.2	18814122	NW_001494518.1	BTA29	0	11	21885087	3e-11
29	BTA-38144	1207.1	18834618	NW_001494518.1	BTA29	0	11	21873914	3e-11
29	BTA-03493	1213.2	18953172	NW_001494518.1	BTA29	0	11	21746342	8e-15
29	BTA-116569	1223.7	19101039	NW_001494519.1	BTA29	0	11	21599145	1e-10
29	BTA-65064	1232	22347626	NW_001494523.1	BTA29	0	11	21461892	2e-06
29	BTA-65068	1236.2	22326401	NW_001494523.1	BTA29	0	11	21443820	7e-12
29	BTA-09899	1244.6		NW_001501818.1	Unassigned
29	BTA-65072	1246.5		NW_001502746.1	Unassigned
29	BTA-65070	1250		NW_001502746.1	Unassigned
29	BTA-65073	1261.3		NW_001502746.1	Unassigned
29	BTA-65075	1267.9		NW_001502746.1	Unassigned
29	BTA-26204	1290.2	19679349	NW_001494522.1	BTA29	0	11	20740743	8e-15
29	BTA-26203	1307	19576768	NW_001494522.1	BTA29	0	11	20864389	2e-15
29	BTA-26202	1309.2	19685207	NW_001494522.1	BTA29	0	11	20716642	8e-15
29	BTA-26209	1315.8		NW_001501818.1	Unassigned
29	BTA-26214	1315.8		NW_001501818.1	Unassigned
29	BTA-61000	1332.3		NW_001501818.1	Unassigned
29	BTA-17015	1347.2		NW_001501818.1	Unassigned
29	BTA-17014	1356.7		NW_001501818.1	Unassigned
29	BTA-65087	1377.2	19794934	NW_001494522.1	BTA29	0	11	20599604	3e-14
29	BTA-65090	1387.2	19814574	NW_001494522.1	BTA29	0	11	20571446	1e-16
29	BTA-65091	1404.7	19818653	NW_001494522.1	BTA29	0	11	20573974	1e-16
29	BTA-65104	1419	20192322	NW_001494522.1	BTA29	0	11	20145048	5e-13
29	BTA-07708	1421.2	20192592	NW_001494522.1	BTA29	0	11	20145048	5e-13
29	BTA-65111	1443.5	20337107	NW_001494522.1	BTA29	0	11	19991744	3e-14
29	BTA-65113	1448.4	20346560	NW_001494522.1	BTA29	0	11	19967814	2e-15
29	BTA-08389	1452.8	20390911	NW_001494522.1	BTA29	0	11	19921779	5e-13
29	BTA-65124	1454.9	20563720	NW_001494522.1	BTA29	0	11	19769406	1e-16
29	BTA-65147	1466.6	20706613	NW_001494522.1	BTA29	0	11	45800552	2e-12
29	BTA-65151	1478.2	20842012	NW_001494522.1	BTA29	0	11	19486892	2e-09
29	BTA-65154	1491	20879747	NW_001494522.1	BTA29	0	2	97811131	5e-16
29	BTA-65153	1494	20879798	NW_001494522.1	BTA29	0	2	97811131	5e-16
29	BTA-65157	1500.7	20889230	NW_001494522.1	BTA29	0	11	19462227	3e-11
29	BTA-65162	1505.2	20996680	NW_001494522.1	BTA29	0	11	19353689	5e-16
29	BTA-65165	1505.2	21020932	NW_001494522.1	BTA29	0	11	19314342	5e-16
29	BTA-65166	1510.2	21021152	NW_001494522.1	BTA29	0	11	19314342	5e-16
29	BTA-65224	1619.5	24083463	NW_001494522.1	BTA29	0	11	124597465	1e-16
29	BTA-12811	1619.5	24122252	NW_001494526.1	BTA29	0	11	124611590	7e-06
29	BTA-65220	1630.5	24183498	NW_001494526.1	BTA29	0	11	124668910	1e-13
29	SCAFFOLD208955_20939	1644.7	24353533	NW_001494526.1	BTA29	2e-108	11	124837494	2e-15
29	BTA-65388	1653.9	24397290	NW_001494526.1	BTA29	0	11	124870675	2e-15
29	BTA-65386	1676.4	24511854	NW_001494526.1	BTA29	0	11	125031139	8e-15
29	BTA-85826	1680.3	24569830	NW_001494526.1	BTA29	0
29	BTA-85843	1682.3	24603206	NW_001494526.1	BTA29	0	11	125122945	2e-12
29	BTA-85871	1682.3	24645632	NW_001494526.1	BTA29	0	11	125164483	1e-13
29	BTA-85838	1693.4	24602780	NW_001494526.1	BTA29	0	11	125122945	2e-12
29	BTA-85869	1693.4	24640245	NW_001494526.1	BTA29	0	11	125164483	1e-13
29	BTA-85870	1693.4	24640352	NW_001494526.1	BTA29	0	11	125164483	1e-13
29	BTA-65297	1700.3	24916205	NW_001494526.1	BTA29	0	11	125499576	2e-15
29	BTA-65291	1708.8		NW_001503459.1	Unassigned
29	BTA-65293	1714.2	24919792	NW_001494526.1	BTA29	0	11	125485275	1e-13
29	BTA-65277	1714.2		NW_001503459.1	Unassigned
29	BTA-65271	1714.2	25091644	NW_001494526.1	BTA29	0	11	125626115	8e-15
29	BTA-03915	1714.2	24954335	NW_001494526.1	BTA29	0	11	125524211	3e-08
29	BTA-65275	1716.3	25074152	NW_001494526.1	BTA29	0	11	125605588	1e-13
29	BTA-65268	1716.3	25092063	NW_001494526.1	BTA29	0	11	125626115	8e-15
29	BTA-65504	1716.3	24954690	NW_001494526.1	BTA29	0	11	125524211	3e-08
29	BTA-65272	1716.3	25087569	NW_001494526.1	BTA29	0	11	125625997	8e-15
29	BTA-65301	1716.3	24910888	NW_001494526.1	BTA29	0	11	125499576	2e-15
29	BTA-65498	1716.3	24980684	NW_001494526.1	BTA29	0	11	125578575	1e-16
29	BTA-65296	1716.3	24916160	NW_001494526.1	BTA29	0	11	125499576	2e-15
29	BTA-65496	1716.3	24980571	NW_001494526.1	BTA29	0	11	125578575	1e-16
29	BTA-65497	1718.6	24980579	NW_001494526.1	BTA29	0	11	125578575	1e-16
29	BTA-106381	1739.1	25604485	NW_001494526.1	BTA29	0	11	126132408	1e-16
29	BTA-106382	1748.4	25604798	NW_001494526.1	BTA29	0	11	126132408	1e-16
29	BTA-106289	1752.5	25646652	NW_001494526.1	BTA29	0	11	126152890	2e-12
29	BTA-106378	1752.5	25607225	NW_001494526.1	BTA29	0	11	126124017	5e-16
29	BTA-65467	1756.6	25684513	NW_001494526.1	BTA29	0	11	126205005	1e-16
29	BTA-90760	1763.1	25818788	NW_001494526.1	BTA29	0	11	126335299	8e-15
29	BTA-90762	1769.8	25821044	NW_001494526.1	BTA29	0	11	126320675	5e-16
29	BTA-90745	1774.4	25876637	NW_001494526.1	BTA29	0	11	126358222	2e-15
29	BTA-90754	1776.6	25926348	NW_001494526.1	BTA29	0	11	126412424	5e-16
29	BTA-90746	1778.8	25893154	NW_001494526.1	BTA29	0	11	126387439	2e-15
29	BTA-90748	1778.8	25930615	NW_001494526.1	BTA29	0	11	126412536	5e-16
29	BTA-65531	1792.7	26183895	NW_001494526.1	BTA29	0	11	126717648	2e-15
29	BTA-65523	1804.3	26326518	NW_001494527.1	BTA29	0	11	126852990	8e-15
29	BTA-65524	1804.3	26326158	NW_001494527.1	BTA29	0	11	126852990	8e-15
29	BTA-65517	1808.9	26331428	NW_001494527.1	BTA29	0	11	126845688	1e-10
29	BTA-65515	1815.7	26338295	NW_001494527.1	BTA29	0	11	126870199	1e-13
29	BTA-65505	1832.8	26418334	NW_001494527.1	BTA29	0	11	126936863	7e-12
29	BTA-22801	1835.1	26478459	NW_001494527.1	BTA29	0	11	126982052	8e-15
29	BTA-22805	1835.1	26473417	NW_001494527.1	BTA29	0	11	127003020	1e-13
29	BTA-10760	1837.4	26572851	NW_001494527.1	BTA29	0	11	127060601	5e-16
29	BTA-65444	1844.6	26774637	NW_001494527.1	BTA29	0	11	127268037	7e-12
29	BTA-65443	1849.9	26782654	NW_001494527.1	BTA29	0	11	127276222	1e-13
29	BTA-65427	1869.9	27175084	NW_001494527.1	BTA29	0
29	BTA-65429	1879	27175429	NW_001494527.1	BTA29	0
29	BES2_Contig422_801	1891.5	27098349	NW_001494527.1	BTA29	2e-108	11	127674525	3e-14
29	BTA-65433	1898.5	27098654	NW_001494527.1	BTA29	0	11	127674525	3e-14
29	BTA-74283	1911.4	27616714	NW_001494527.1	BTA29	0	11	128159885	3e-14
29	BTA-65408	1936	27845359	NW_001494527.1	BTA29	0	11	128396453	3e-14
29	BTA-65395	1956.6	27968227	NW_001494527.1	BTA29	0	11	128629984	1e-16
29	SCAFFOLD125425_2197	1973	28200924	NW_001494529.1	BTA29	6e-106	11	129012867	2e-15
29	BTA-04535	2017.5	28872454	NW_001494529.1	BTA29	0	11	132912289	2e-15
29	BTA-66492	2034.5	32308046	NW_00149533.1	BTA29	0	11	132546412	5e-16
29	BTA-10766	2049.6	31905431	NW_001494532.1	BTA29	0	11	132153808	1e-13
29	BTA-65574	2063.6	30715403	NW_001494531.1	BTA29	0	11	131831400	3e-11
29	BTA-65570	2076.3	30866005	NW_001494531.1	BTA29	0	11	131672676	1e-13
29	BTA-65564	2081.2	30926928	NW_001494531.1	BTA29	0	11	131600262	5e-16
29	BTA-65568	2086.1	30927204	NW_001494531.1	BTA29	0	11	131600262	5e-16
29	BTA-65555	2096.5	31077355	NW_001494531.1	BTA29	0	11	131447994	8e-15
29	BTA-65554	2105	31077451	NW_001494531.1	BTA29	0	11	131447994	8e-15
29	BTA-65658	2126.9	31414716	NW_001494531.1	BTA29	0	11	131144480	8e-15
29	BTA-65662	2128.8	31415195	NW_001494531.1	BTA29	0	11	131144480	8e-15
29	BTA-65717	2136.5	31467606	NW_001494531.1	BTA29	0	11	131088572	2e-06
29	BTA-65713	2138.4	31471238	NW_001494531.1	BTA29	0	11	131118066	2e-15
29	BTA-65699	2148.3	31662505	NW_001494531.1	BTA29	0	11	130886824	5e-16
29	BTA-29794	2162	34310798	NW_001494535.1	BTA29	0	11	130841779	1e-13
29	BTA-29792	2166.4	34310594	NW_001494535.1	BTA29	0	11	130841779	1e-13
29	BTA-02252	2181.4	34063621	NW_001494535.1	BTA29	0	11	130596220	3e-14
29	BTA-65681	2186
29	SCAFFOLD170015_32126	2195.5	28972883	NW_001494530.1	BTA29	0	11	129230882	2e-09
29	BTA-73109	2214.7	29074886	NW_001494530.1	BTA29	0	11	129353862	3e-11
29	BTA-65656	2242.8	29338358	NW_001494530.1	BTA29	0	11	129638624	5e-13
29	BTA-65646	2250.8	29623983	NW_001494530.1	BTA29	0	11	129982307	5e-16
29	BTA-65642	2253	29700474	NW_001494530.1	BTA29	0	11	130050191	3e-08
29	BTA-07368	2261.6	29830428	NW_001494530.1	BTA29	0	11	130160839	8e-15
29	BTA-99814	2263.8	29847555	NW_001494530.1	BTA29	0	11	130206888	2e-15
29	BTA-102309	2376.9
29	BTA-65775	2390.2	33275674	NW_00149534.1	BTA29	0	11	62180995	2e-12
29	BTA-65785	2395.9	33375735	NW_00149534.1	BTA29	0	11	62302303	1e-16
29	BTA-65872	2404.9	33540407	NW_00149534.1	BTA29	0	11	62465108	7e-09
29	BTA-65879	2441	36022288	NW_001494538.1	BTA29	0	11	63174953	2e-09
29	BTA-106996	2446.7	36162872	NW_001494538.1	BTA29	0	11	63292355	7e-12
29	BTA-106994	2446.7	36182954	NW_001494538.1	BTA29	0	11	63303850	1e-10
29	BTA-65845	2497.7	36785483	NW_001494538.1	BTA29	0	11	63940559	2e-15
29	BTA-65836	2497.7	36780009	NW_001494538.1	BTA29	0	11	63940559	2e-15
29	SCAFFOLD115786_4123	2522.9	37089822	NW_001494538.1	BTA29	2e-108	11	64268228	2e-12
29	BTA-65853	2539.5	37599641	NW_001494538.1	BTA29	0	11	64800452	2e-15
29	BTA-66030	2561.7	38343713	NW_001494538.1	BTA29	0	11	65591070	2e-15
29	BTA-65950	2582	38894436	NW_001494541.1	BTA29	0	11	66003351	4e-07
29	BTA-65947	2591.9	38967192	NW_001494541.1	BTA29	0	11	66033468	1e-16
29	BTA-65943	2601.8	39105363	NW_001494541.1	BTA29	0	11	66197986	3e-14
29	BTA-09465	2610.4	39238587	NW_001494541.1	BTA29	0	11	66358008	5e-13
29	BTA-09466	2615.2	39238774	NW_001494541.1	BTA29	0	11	66358008	5e-13
29	BTA-65938	2621.8	39286978	NW_001494541.1	BTA29	0	11	66406140	3e-14
29	BTA-66057	2635.9	39739339	NW_001494541.1	BTA29	0	11	66920301	1e-16
29	BTA-66045	2648.6	40105553	NW_001494544.1	BTA29	0	11	67621176	1e-13
29	BTA-66150	2654.6		NW_001493372.1	BTA15
29	BTA-66333	2667.2	41083861	NW_001494546.1	BTA29	0	11	68204989	2e-15
29	BTA-66126	2669.4	41030087	NW_001494546.1	BTA29	0	1	161215860	5e-16
29	BTA-117001	2673.5	40841859	NW_001494545.1	BTA29	0	11	68529320	0
29	BTA-116993	2673.5	40842109	NW_001494545.1	BTA29	0	11	68529320	0
29	BTA-66071	2692.9	40392915	NW_001494545.1	BTA29	0	11	69013476	2e-12
29	BTA-01521	2704	41312565	NW_001494547.1	BTA29	0	11	69409977	1e-16
29	BTA-66095	2715.2	41561582	NW_001494547.1	BTA29	0	11	69720021	7e-06
29	BTA-66099	2715.2	41562560	NW_001494547.1	BTA29	0	11	69720021	7e-06
29	BTA-66106	2717.1	41637543	NW_001494547.1	BTA29	0	11	69822062	2e-15
29	BTA-66122	2718.9	41657341	NW_001494547.1	BTA29	0	11	69822197	2e-15
29	BTA-66154	2722.7	41737998	NW_001494547.1	BTA29	0	11	69931147	5e-16
29	BTA-66215	2749.1	42372421	NW_001494547.1	BTA29	0	11	70721444	1e-13
29	SCAFFOLD252706_2287	2810.1	43420807	NW_001494548.1	BTA29	2e-108
29	BTA-14309	2867.9	44728512	NW_001494551.1	BTA29	0	11	949510	1e-16
29	BTA-44068	2884.1	44728515	NW_001494551.1	BTA29	0	11	949510	1e-16
