# Supplementary material for: High resolution radiation hybrid maps of bovine chromosomes 19 and 29: comparison with the bovine genome sequence assembly
Source: BMC Genomics. 2007 Sep 4;8:310. doi: 10.1186/1471-2164-8-310 (PMC2064936; doi:10.1186/1471-2164-8-310)
Supplement: Additional file 5 — Log-likelihood and length of BTA19 map (524 markers) computed according to bovine build 3.1 genome sequence order. [file 1471-2164-8-310-S5.xls]

## Sheet: Additional file 5 
Position	ID	Name	Distance	Cumulative (cR)	Theta (%)	2pt LOD
1	517	BTA-25257	0	0
2	439	BTA-46468	32.3	32.3	27.6	17.6
3	24	BTA-86613	74.2	106.5	52.4	6
4	366	BTA-86615	0	106.5	0	31.4
5	468	BTA-117829	9.8	116.3	9.3	23.7
6	244	BTA-117833	4.7	121	4.6	26.9
7	475	BTA-117835	3.7	124.7	3.7	27.6
8	144	BTA-87957	0.7	125.4	0.7	29.4
9	515	BTA-87958	1.1	126.5	1.1	28.7
10	465	BTA-22161	21	147.5	19	15.6
11	250	BTA-22162	5.3	152.8	5.1	26.4
12	523	BTA-22160	0	152.8	0	32.1
13	405	BTA-22155	1.7	154.5	1.7	29.9
14	541	SCAFFOLD210001_43773	13.8	168.3	12.9	22.2
15	139	BTA-05727	2.1	170.4	2.1	29
16	324	BTA-22153	0	170.4	0	31.3
17	461	BTA-22149	0	170.4	0	30.3
18	388	BTA-22150	0	170.4	0	29.4
19	148	BTA-08011	5.8	176.2	5.6	24.7
20	433	BTA-22143	1.7	177.9	1.7	29.2
21	30	BTA-96250	9.2	187.1	8.8	21.9
22	119	BTA-96256	0	187.1	0	30.6
23	141	BTA-28135	21.7	208.8	19.5	16.5
24	252	BTA-28131	3.4	212.2	3.4	30
25	274	BTA-28126	0	212.2	0	32.8
26	510	BTA-28123	3.9	216.1	3.8	31.2
27	165	BTA-02315	10.3	226.4	9.8	23.4
28	330	BTA-108969	7	233.4	6.7	29.2
29	397	BTA-108967	0	233.4	0	33.6
30	173	BTA-28121	8.9	242.3	8.5	24.9
31	293	BTA-28111	7.2	249.5	6.9	24.4
32	459	BTA-28112	9	258.5	8.6	23.3
33	277	BTA-28106	0	258.5	0	32.8
34	124	BTA-28107	0	258.5	0	32.8
35	168	BTA-28108	0	258.5	0	33.6
36	415	BTA-28104	0	258.5	0	33.6
37	369	BTA-28153	0	258.5	0	33.6
38	235	BTA-28152	0.9	259.4	0.9	32.7
39	438	BTA-28151	0.9	260.3	0.9	32.7
40	28	BTA-46442	3.5	263.8	3.4	28.3
41	297	BTA-46430	3.4	267.2	3.4	26.6
42	238	BTA-46432	6.8	274	6.6	25.8
43	29	BTA-46433	7.5	281.5	7.2	27.2
44	492	BTA-13349	9.9	291.4	9.4	25.3
45	328	BTA-44652	47.7	339.1	37.9	10.5
46	430	BTA-44665	0	339.1	0	39.1
47	23	BTA-44677	1.8	340.9	1.8	34.8
48	444	BTA-44716	5.8	346.7	5.7	28.3
49	140	BTA-44725	4	350.7	3.9	28.3
50	469	BTA-44761	10.7	361.4	10.2	23.9
51	488	BTA-06651	2.5	363.9	2.5	30.7
52	554	SCAFFOLD226442_3035	2.6	366.5	2.5	29.9
53	470	BTA-44787	2.9	369.4	2.8	29.9
54	352	BTA-44793	5.9	375.3	5.7	27.5
55	91	BTA-44815	3.5	378.8	3.4	27.7
56	242	BTA-44817	10.8	389.6	10.3	23.2
57	409	BTA-44865	0	389.6	0	34.4
58	343	BTA-44888	2.5	392.1	2.5	30.7
59	309	BTA-44889	1.3	393.4	1.3	32.8
60	463	BTA-44893	1.3	394.7	1.3	32.8
61	237	BTA-44928	7	401.7	6.7	26.7
62	31	BTA-44927	0	401.7	0	32
63	289	BTA-44930	0	401.7	0	31.1
64	425	BTA-44965	2.1	403.8	2.1	29.8
65	227	BTA-91865	6.4	410.2	6.2	27.7
66	393	BTA-45669	25.2	435.4	22.3	16.5
67	107	BTA-45636	14.5	449.9	13.5	22.1
68	249	BTA-45635	1.6	451.5	1.6	32.9
69	457	BTA-45631	1.6	453.1	1.6	32.2
70	34	BTA-45632	0	453.1	0	33.5
71	147	BZ857409-C89KA	1.6	454.7	1.6	29.7
72	383	BTA-45586	2	456.7	2	28
73	428	BTA-45584	0	456.7	0	30.1
74	127	BTA-45574	6.4	463.1	6.2	28.5
75	16	CC531035-G564FA	3.3	466.4	3.3	30.6
76	519	BTA-11204	1.6	468	1.6	34.3
77	412	BTA-45159	22.1	490.1	19.8	19
78	452	BTA-45686	13.9	504	12.9	22.8
79	193	BTA-45689	3.7	507.7	3.6	30.6
80	214	BTA-45688	8.6	516.3	8.2	26.9
81	125	CC590090-C167FA	10.2	526.5	9.7	26.5
82	195	BZ886415-T167FG	10.2	536.7	9.7	26.5
83	311	BTA-45703	3.4	540.1	3.3	29.9
84	11	BTA-45726	25.2	565.3	22.3	14.2
85	491	BTA-45733	24.5	589.8	21.7	15.5
86	25	BTA-16243	7.3	597.1	7	28.5
87	222	CC498982-T89BC	8.4	605.5	8	28.2
88	73	CC498982-T72KC	0	605.5	0	36.6
89	69	CC498982-G89BA	1.6	607.1	1.6	34.3
90	137	BZ872308-T167FA	6.6	613.7	6.4	29.4
91	56	BTA-16709	16.4	630.1	15.2	20.6
92	549	SCAFFOLD23408_767	3.5	633.6	3.5	27.1
93	205	BTA-16718	5.4	639	5.2	25.7
94	234	BTA-45492	67.5	706.5	49.1	6
95	19	BTA-45491	14.5	721	13.5	21.4
96	485	BTA-45490	16.4	737.4	15.1	20.5
97	46	BTA-45487	7.5	744.9	7.2	27.9
98	338	BTA-45143	10.1	755	9.6	24
99	302	CC538776-CWR1752T	106.8	861.8	65.6	1.5
100	479	CC538776-G167FT	4.5	866.3	4.4	25.4
101	495	CC538776-TGR527C	4.5	870.8	4.4	25.4
102	8	BZ953217-CRM25KT	7.6	878.4	7.3	21.5
103	76	BTA-24942	9.4	887.8	9	20.4
104	232	BTA-24946	0	887.8	0	30.6
105	208	CC546172-T89BC	10.2	898	9.7	19.4
106	52	BTA-46447	3.9	901.9	3.8	24.4
107	116	CC507099-TGR527C	6	907.9	5.8	24.9
108	162	CC507099-A91DC	3.6	911.5	3.5	27.1
109	273	BTA-86490	9.9	921.4	9.5	23.4
110	323	BTA-86493	3.8	925.2	3.7	28.4
111	547	SCAFFOLD105007_21421	5.9	931.1	5.7	25.6
112	404	BTA-00316	1.7	932.8	1.7	29.3
113	487	BTA-86498	3.6	936.4	3.5	27.1
114	478	CC474822-GGR527C	3.6	940	3.5	27.1
115	466	CC767956-GRM25KC	5.3	945.3	5.2	26.5
116	276	BTA-93463	1.7	947	1.7	30.1
117	71	BZ914683-C93KT	1.7	948.7	1.7	30.1
118	66	CC509023-G167FA	7.1	955.8	6.9	25.3
119	82	CC574701-G89BA	0	955.8	0	33
120	133	CC574701-T167FC	0	955.8	0	33
121	380	CC574701-T89BC	0	955.8	0	33
122	2	CC574701-T91DC	0	955.8	0	33
123	51	CC518784-T89BG	0	955.8	0	33
124	117	BTA-93482	16.7	972.5	15.4	18.4
125	539	SCAFFOLD110615_4785	8.6	981.1	8.3	24.7
126	99	BTA-25637	18.6	999.7	17	19.2
127	74	CC571398-T89KC	8.8	1008.5	8.4	24.9
128	354	BTA-46509	26.4	1034.9	23.2	16.9
129	145	BZ840034-A167FC	93.5	1128.4	60.8	3.2
130	188	BZ840034-A72KT	5.4	1133.8	5.3	27.6
131	358	BZ840034-C72KT	0	1133.8	0	29.7
132	154	BTA-45982	11.5	1145.3	10.8	19.6
133	260	BTA-13223	0	1145.3	0	29.9
134	531	BTA-46440	15.2	1160.5	14.1	18.6
135	521	BTA-46438	5.3	1165.8	5.1	23.9
136	26	BTA-46436	0	1165.8	0	27
137	155	BTA-46435	0	1165.8	0	27
138	314	BTA-45810	9.8	1175.6	9.3	21.2
139	286	BTA-104142	21.4	1197	19.2	16.1
140	356	BTA-97840	133.1	1330.1	73.6	1.1
141	303	BZ871466-CGR527T	3.2	1333.3	3.1	33.7
142	32	BZ924124-C69KG	0	1333.3	0	38.8
143	190	CC551636-GGR527C	3.1	1336.4	3	36.2
144	272	BTA-46474	14.6	1351	13.6	26.8
145	318	CC511666-T72KC	11.5	1362.5	10.8	27.8
146	153	CC519175-G89BA	10	1372.5	9.5	27.7
147	306	BTA-46456	1.6	1374.1	1.6	36.2
148	22	BTA-46449	4.9	1379	4.8	31.2
149	167	BZ859440-A89BC	20.2	1399.2	18.3	19.6
150	224	BZ859440-G89BA	5	1404.2	4.8	30.5
151	189	CC511143-G91DC	0	1404.2	0	37.6
152	400	CC511143-A72K2G	0	1404.2	0	30.8
153	171	BTA-46514	8.4	1412.6	8.1	24.4
154	13	BTA-46516	1.7	1414.3	1.6	32.2
155	555	SCAFFOLD276848_2797	18.2	1432.5	16.7	20.5
156	339	BTA-09214	4	1436.5	3.9	29.7
157	134	BTA-46564	6	1442.5	5.8	28.2
158	3	BTA-46552	23.2	1465.7	20.7	17
159	207	BTA-46543	19	1484.7	17.3	18.5
160	228	BTA-05909	5.1	1489.8	4.9	29.2
161	109	BTA-46527	20.7	1510.5	18.7	18.5
162	464	BTA-44565	31.3	1541.8	26.9	14.6
163	174	BTA-44563	15	1556.8	13.9	22
164	342	BZ872811-C91DT	17.5	1574.3	16.1	22.6
165	375	BTA-44561	2.3	1576.6	2.2	33.4
166	27	BTA-44555	7.6	1584.2	7.3	29.3
167	503	CC481382-C167FT	3.8	1588	3.7	30.5
168	166	BTA-44552	6.7	1594.7	6.5	27.9
169	292	BTA-44546	2.4	1597.1	2.3	33.4
170	355	BTA-11922	2.9	1600	2.8	31.2
171	473	BTA-44540	13.8	1613.8	12.9	22.7
172	113	CC500064-A89K2G	8.5	1622.3	8.1	27.6
173	299	BTA-44536	1.6	1623.9	1.6	32.9
174	85	BZ838039-T89K2C	0	1623.9	0	35.1
175	160	BZ838039-A89K2G	6.9	1630.8	6.7	27.4
176	181	CC532859-T93KC	6.9	1637.7	6.7	27.3
177	41	CC594171-C89BT	0	1637.7	0	35.8
178	245	BTA-07806	0	1637.7	0	35.9
179	395	BTA-44521	5.2	1642.9	5.1	28.6
180	525	BTA-44603	38.3	1681.2	31.8	12.4
181	68	BTA-44594	10.2	1691.4	9.7	26.4
182	402	BTA-44618	16	1707.4	14.8	22.4
183	247	BTA-44616	3.3	1710.7	3.2	32.7
184	98	BTA-13335	1.7	1712.4	1.7	33.4
185	142	BTA-44615	0	1712.4	0	35.5
186	414	BTA-44609	17	1729.4	15.6	20.4
187	236	BTA-44610	3.5	1732.9	3.4	30.6
188	212	BTA-44501	24	1756.9	21.4	17.7
189	158	BTA-44495	0	1756.9	0	30.4
190	533	BTA-20575	12.9	1769.8	12.1	20.8
191	17	BTA-46586	10.7	1780.5	10.1	23
192	345	BTA-46585	0	1780.5	0	35.2
193	462	BTA-46580	0	1780.5	0	35.1
194	9	BTA-46576	0	1780.5	0	35.1
195	340	BTA-46571	1.7	1782.2	1.7	32.3
196	179	BTA-15926	6.7	1788.9	6.5	28.1
197	248	BTA-44631	8.6	1797.5	8.2	25.6
198	192	BTA-44637	5.2	1802.7	5	27.2
199	118	BTA-44638	3.4	1806.1	3.3	29.2
200	474	BTA-44649	12.8	1818.9	12	20.9
201	524	BTA-44583	72.3	1891.2	51.5	3.9
202	177	BTA-44663	89.1	1980.3	59	2.6
203	198	BTA-118485	35.4	2015.7	29.8	11.8
204	437	BTA-07830	1.7	2017.4	1.7	30.9
205	86	BTA-18793	13.2	2030.6	12.4	19.5
206	97	BTA-04414	9.9	2040.5	9.4	21.2
207	497	BTA-44726	23.5	2064	20.9	15
208	455	BTA-44731	7.2	2071.2	7	23.8
209	362	BTA-44669	41.5	2112.7	34	9.7
210	223	BTA-44751	36.2	2148.9	30.4	11.1
211	507	BTA-44791	53.8	2202.7	41.6	6.2
212	203	BTA-44801	14.5	2217.2	13.5	17.1
213	406	BTA-01578	23.7	2240.9	21.1	14.3
214	498	BTA-44833	7	2247.9	6.8	25.9
215	123	BTA-44838	12.2	2260.1	11.5	24.3
216	93	BTA-44845	4.8	2264.9	4.7	31.9
217	178	BTA-115853	16.5	2281.4	15.2	23.6
218	89	BTA-11532	9	2290.4	8.6	27.4
219	112	BTA-44868	0	2290.4	0	35.1
220	12	BTA-07396	29.9	2320.3	25.8	14.6
221	77	BTA-108581	12.2	2332.5	11.5	18.5
222	149	BTA-20935	64	2396.5	47.3	0.8
223	103	BTA-98517	39.4	2435.9	32.5	0.8
224	500	BTA-105808	19.3	2455.2	17.6	8.5
225	280	BTA-08382	2	2457.2	2	17.1
226	391	BTA-44708	13.7	2470.9	12.8	13.6
227	230	BTA-44690	20.3	2491.2	18.4	12.4
228	151	BTA-44691	6.5	2497.7	6.3	16.1
229	335	BTA-14962	44.6	2542.3	36	1.2
230	450	BTA-44959	23.4	2565.7	20.9	6.8
231	105	BTA-44960	1.9	2567.6	1.9	22.5
232	143	BTA-44964	7.8	2575.4	7.5	18.9
233	282	BTA-44976	5.4	2580.8	5.3	18.9
234	421	BTA-44980	14.3	2595.1	13.3	16.8
235	413	BTA-44981	0	2595.1	0	24.2
236	100	BTA-44985	11.6	2606.7	10.9	17.8
237	108	BTA-44989	0	2606.7	0	28.9
238	449	BTA-44990	9.5	2616.2	9.1	19.6
239	357	BTA-01174	0	2616.2	0	24.2
240	72	BTA-44994	7.6	2623.8	7.3	20.9
241	194	BTA-104726	11.7	2635.5	11.1	17.9
242	7	BTA-45057	31.5	2667	27	12.1
243	508	BTA-67105	14.3	2681.3	13.3	22
244	106	BTA-45030	22.1	2703.4	19.8	15.1
245	240	BTA-29349	28.7	2732.1	24.9	13.3
246	489	BTA-106969	23.3	2755.4	20.8	19.1
247	175	BTA-45064	5	2760.4	4.9	27.5
248	40	BTA-45066	7.2	2767.6	7	24.6
249	233	BTA-20635	27.5	2795.1	24	15.2
250	170	BTA-45079	19.6	2814.7	17.8	17.7
251	138	BTA-45082	19.7	2834.4	17.9	17.7
252	552	SCAFFOLD151511_3373	3.3	2837.7	3.2	32
253	332	BTA-11476	10.2	2847.9	9.7	25.8
254	544	SCAFFOLD37470_667	8.4	2856.3	8.1	27.6
255	275	BTA-05960	3.7	2860	3.7	30.4
256	537	BTA-17255	24.8	2884.8	22	16.3
257	426	BTA-26776	7.4	2892.2	7.1	23.1
258	156	BTA-11250	25.4	2917.6	22.5	15.8
259	209	BTA-97038	3.5	2921.1	3.5	30.6
260	5	BTA-97125	8.3	2929.4	8	22
261	389	BTA-45090	11.4	2940.8	10.7	18.4
262	520	BTA-45036	22.7	2963.5	20.3	17.5
263	371	BTA-45040	7.3	2970.8	7.1	26.4
264	251	BTA-45043	13.6	2984.4	12.7	21.3
265	322	BTA-45047	22.4	3006.8	20.1	18.4
266	81	BTA-45106	1.6	3008.4	1.6	33.7
267	341	BTA-45109	6.7	3015.1	6.4	29.4
268	481	BTA-45146	20.6	3035.7	18.6	19
269	95	BTA-45314	62.8	3098.5	46.6	6.8
270	320	BTA-45316	1.7	3100.2	1.7	32.1
271	164	BTA-45315	1.7	3101.9	1.6	32.1
272	285	BTA-45317	5.1	3107	5	27.7
273	499	BTA-45318	0	3107	0	34.3
274	199	BTA-09802	6.8	3113.8	6.6	28
275	326	BTA-45325	27.1	3140.9	23.7	15.8
276	49	BTA-45329	5.3	3146.2	5.1	26.3
277	196	BTA-05437	12.8	3159	12	20.8
278	216	BTA-45358	8.7	3167.7	8.4	25.6
279	435	BTA-45357	1.7	3169.4	1.6	32.2
280	114	BTA-45356	1.7	3171.1	1.6	32.2
281	367	BTA-45339	9.7	3180.8	9.2	24.8
282	92	BTA-45654	5.7	3186.5	5.6	27.9
283	431	BTA-94634	1.9	3188.4	1.9	30.8
284	94	BTA-45350	5.2	3193.6	5.1	27.2
285	50	BTA-45351	1.7	3195.3	1.7	30.1
286	67	BTA-45352	5.2	3200.5	5.1	27.2
287	368	BTA-24838	0	3200.5	0	34.5
288	410	BTA-88708	3.4	3203.9	3.4	29.3
289	18	BTA-88705	0	3203.9	0	33
290	522	BTA-07221	66.1	3270	48.4	5.3
291	454	BTA-45367	7.1	3277.1	6.9	22.8
292	37	BTA-45369	1.7	3278.8	1.7	26.7
293	258	BTA-45368	0	3278.8	0	32.1
294	514	BTA-45370	3.4	3282.2	3.4	28.5
295	427	BTA-45372	4.3	3286.5	4.2	28.4
296	456	BTA-45375	4.3	3290.8	4.2	28.4
297	122	BTA-45377	7.1	3297.9	6.9	25.3
298	44	BTA-45380	7.2	3305.1	7	24.6
299	278	BTA-45379	5.3	3310.4	5.1	27.2
300	172	BTA-11992	6.9	3317.3	6.7	26.7
301	185	BTA-45269	6.8	3324.1	6.6	26.4
302	283	BTA-45277	9.2	3333.3	8.8	25.2
303	35	BTA-45275	7	3340.3	6.8	26
304	267	BTA-45283	11.4	3351.7	10.8	23.3
305	187	BTA-45285	6.6	3358.3	6.4	26.3
306	364	BTA-45287	8.8	3367.1	8.4	27.6
307	509	BTA-45288	0	3367.1	0	32.8
308	329	BTA-45291	0	3367.1	0	35.1
309	501	BTA-45292	1.8	3368.9	1.8	32.2
310	38	BTA-45299	9.5	3378.4	9	24.9
311	115	BTA-45304	11.7	3390.1	11.1	22.5
312	377	BTA-45303	2.8	3392.9	2.8	29.2
313	453	BTA-45302	2.6	3395.5	2.5	29.2
314	477	BTA-45382	53	3448.5	41.1	5.9
315	443	BTA-45499	5.9	3454.4	5.7	18.9
316	21	BTA-45497	2.9	3457.3	2.8	20.4
317	239	BTA-45494	3.2	3460.5	3.1	21.4
318	396	BTA-45475	2	3462.5	2	22.3
319	265	BTA-45474	8.8	3471.3	8.4	16
320	350	BTA-04699	6.7	3478	6.5	15
321	182	BTA-45439	14.7	3492.7	13.7	12.9
322	191	BTA-45448	7.8	3500.5	7.5	18
323	159	BTA-45454	3.8	3504.3	3.7	21.1
324	483	BTA-45457	6	3510.3	5.8	17.1
325	445	BTA-45458	6	3516.3	5.8	17.1
326	180	BTA-45468	16.4	3532.7	15.1	14
327	295	BTA-45469	3.7	3536.4	3.6	22
328	372	BTA-45470	3.7	3540.1	3.6	22
329	398	BTA-45472	0	3540.1	0	26.2
330	197	BTA-45406	7.4	3547.5	7.1	19.6
331	130	BTA-45404	21.1	3568.6	19	11.9
332	472	BTA-57050	51.8	3620.4	40.4	4.4
333	321	BTA-57051	0	3620.4	0	29.8
334	229	BTA-57052	0	3620.4	0	29.8
335	505	BTA-57053	1.8	3622.2	1.8	27.8
336	390	BTA-55942	16.3	3638.5	15	17.1
337	440	BTA-55938	6.2	3644.7	6.1	24
338	382	BTA-56081	8.4	3653.1	8.1	23.7
339	543	SCAFFOLD281250_1419	4.1	3657.2	4	26
340	110	BTA-03390	39.6	3696.8	32.7	8.8
341	65	BTA-45570	1.8	3698.6	1.8	26.9
342	218	BTA-45569	24.4	3723	21.6	9.8
343	54	BTA-99555	29.4	3752.4	25.4	5.9
344	84	BTA-99554	0	3752.4	0	26.1
345	10	BTA-45553	0	3752.4	0	29.8
346	157	BTA-45548	0	3752.4	0	29.8
347	184	BTA-45546	3.6	3756	3.5	26.3
348	460	BTA-45542	21.6	3777.6	19.4	15.8
349	540	3917-385-Y	25.1	3802.7	22.2	15.9
350	379	BTA-45537	12	3814.7	11.3	21
351	253	BTA-45532	8.2	3822.9	7.9	20.5
352	419	BTA-45521	118.2	3941.1	69.3	1
353	378	BTA-45527	3.7	3944.8	3.6	27.4
354	553	BES4_Contig492_558	36.4	3981.2	30.5	10.3
355	96	BTA-45659	114.5	4095.7	68.2	2.1
356	296	BTA-45661	6.3	4102	6.1	32.8
357	530	BTA-02462	24	4126	21.4	21.3
358	384	BTA-93411	12.7	4138.7	11.9	28.3
359	336	BTA-93414	0	4138.7	0	41.8
360	270	BTA-45579	3	4141.7	3	37.8
361	287	BTA-45581	12.9	4154.6	12.1	27.9
362	325	BTA-45589	4.7	4159.3	4.6	33.7
363	284	BTA-45597	4.7	4164	4.6	33.7
364	434	BTA-45615	28	4192	24.4	18.8
365	120	BTA-45621	6	4198	5.9	34.3
366	512	BTA-03894	18	4216	16.5	26.5
367	57	BTA-103899	7.6	4223.6	7.3	32.5
368	279	BTA-23324	4.6	4228.2	4.5	34.6
369	268	BTA-45700	13.3	4241.5	12.5	27
370	259	BTA-45701	0	4241.5	0	38.3
371	308	BTA-45684	93.7	4335.2	60.8	4.9
372	416	BTA-45683	1.5	4336.7	1.5	39.5
373	39	BTA-45682	1.5	4338.2	1.5	39.4
374	146	BTA-45680	3	4341.2	2.9	37.7
375	399	BTA-45676	2.2	4343.4	2.2	36.9
376	370	BTA-45675	2.3	4345.7	2.2	36.3
377	20	BTA-45731	107	4452.7	65.7	3.2
378	213	BTA-45732	0	4452.7	0	38.3
379	313	BTA-04934	0	4452.7	0	39
380	58	BTA-45743	6.5	4459.2	6.3	31.7
381	347	BTA-45737	3.2	4462.4	3.1	35.5
382	62	BTA-45750	4.7	4467.1	4.6	34.7
383	542	SCAFFOLD256301_5813	17.5	4484.6	16	23.4
384	204	BTA-13041	26.1	4510.7	23	20.2
385	348	BTA-45906	3.4	4514.1	3.3	38.9
386	516	BTA-45908	11.9	4526	11.2	32.7
387	301	BTA-13047	1.6	4527.6	1.6	43.6
388	436	BTA-13045	0	4527.6	0	46.4
389	526	BTA-45802	40.8	4568.4	33.5	18.5
390	60	BTA-45799	2.6	4571	2.6	43.1
391	104	BTA-45795	0	4571	0	47.5
392	401	BTA-45794	1.3	4572.3	1.3	48.4
393	298	BTA-45793	1.3	4573.6	1.3	48.4
394	176	BTA-45772	27.8	4601.4	24.3	24.9
395	361	BTA-45770	3.5	4604.9	3.5	46.8
396	4	BTA-45768	4.7	4609.6	4.6	45.2
397	59	BTA-45888	46.6	4656.2	37.3	14.5
398	417	BTA-45875	32.6	4688.8	27.8	18.3
399	458	BTA-45868	1	4689.8	1	47.4
400	351	BTA-45864	4	4693.8	4	41.7
401	129	BTA-45860	14.9	4708.7	13.8	27.1
402	136	BTA-45858	3.5	4712.2	3.4	38.1
403	538	SCAFFOLD250290_12600	2.6	4714.8	2.5	39.1
404	304	BTA-45846	8.5	4723.3	8.2	27.9
405	264	BTA-04652	13.1	4736.4	12.3	16.9
406	551	SCAFFOLD188448_3370	4.6	4741	4.5	23.2
407	527	BTA-45843	2.3	4743.3	2.3	27.1
408	360	BTA-45829	4.6	4747.9	4.5	20.9
409	387	BTA-45937	26.5	4774.4	23.3	1.2
410	344	BTA-03377	7.9	4782.3	7.6	19.2
411	447	BTA-45954	4.3	4786.6	4.2	28.6
412	381	BTA-45963	5.3	4791.9	5.1	29.5
413	353	BTA-45965	2.7	4794.6	2.6	35.7
414	111	BTA-45966	2.5	4797.1	2.5	37.3
415	535	BTA-46037	44.1	4841.2	35.6	9
416	307	BTA-46072	14.2	4855.4	13.2	32.2
417	70	BTA-46002	8.2	4863.6	7.8	37.3
418	394	BTA-07747	6	4869.6	5.8	39
419	432	BTA-45979	10.9	4880.5	10.3	31.6
420	407	BTA-91568	100.8	4981.3	63.5	0.6
421	490	BTA-91003	6.8	4988.1	6.6	41.6
422	548	SCAFFOLD105423_15698	77.8	5065.9	54.1	1.6
423	241	BTA-00405	0.8	5066.7	0.8	36
424	186	BTA-46095	122	5188.7	70.5	0
425	532	BTA-46135	22.5	5211.2	20.1	27.6
426	290	BTA-46121	11.5	5222.7	10.9	37.7
427	121	BTA-46115	2.8	5225.5	2.7	47
428	486	BTA-46113	9.6	5235.1	9.2	38.7
429	128	BTA-111179	8.5	5243.6	8.2	39.8
430	484	BTA-46256	5	5248.6	4.9	43.6
431	6	BTA-46278	21.3	5269.9	19.2	28.6
432	64	BTA-46277	8.3	5278.2	8	38.7
433	373	BTA-46276	27.3	5305.5	23.9	24.8
434	451	BTA-46269	15.3	5320.8	14.2	32.2
435	132	BTA-46265	16.4	5337.2	15.1	31.7
436	349	BTA-46262	5.3	5342.5	5.1	40
437	331	BTA-46280	8.2	5350.7	7.8	36.2
438	135	BTA-46281	4	5354.7	3.9	42.6
439	504	BTA-46285	19.1	5373.8	17.4	28
440	315	BTA-46288	16.2	5390	14.9	29.6
441	291	BTA-46292	8.7	5398.7	8.3	35.5
442	494	BTA-46301	8	5406.7	7.7	37.8
443	169	BTA-46302	1.8	5408.5	1.8	44.2
444	150	BTA-46307	1.5	5410	1.5	44.8
445	1	BTA-46306	2.8	5412.8	2.7	44.4
446	43	BTA-46305	0	5412.8	0	43.9
447	442	BTA-46313	1.6	5414.4	1.6	41.7
448	536	BTA-109506	10.2	5424.6	9.7	34.4
449	42	BTA-109498	2.9	5427.5	2.9	40.2
450	418	BTA-109495	8.5	5436	8.2	36.2
451	365	BTA-109491	1.6	5437.6	1.6	43.6
452	363	BTA-05874	14	5451.6	13	29.7
453	102	BTA-77448	17.2	5468.8	15.8	27.8
454	152	BTA-77447	17.2	5486	15.8	27.8
455	346	BTA-77444	10.9	5496.9	10.4	31.3
456	429	BTA-46319	2.2	5499.1	2.2	41.5
457	288	BTA-03306	9.5	5508.6	9.1	35.9
458	327	BTA-46322	19.3	5527.9	17.6	25.6
459	200	BTA-09444	13.9	5541.8	13	28.9
460	33	BTA-84899	4.9	5546.7	4.8	35.6
461	15	BTA-84898	2.9	5549.6	2.9	38.6
462	529	BTA-84894	4.3	5553.9	4.3	38.7
463	202	BTA-84892	3.6	5557.5	3.5	40
464	83	BTA-84891	3.7	5561.2	3.6	39.5
465	131	BTA-46342	7.8	5569	7.5	31.2
466	263	BTA-46341	3.1	5572.1	3	35.3
467	80	BTA-46344	5.4	5577.5	5.3	34.9
468	506	BTA-46348	5.7	5583.2	5.5	35
469	403	BTA-104736	16.7	5599.9	15.4	27.7
470	183	BTA-104738	2.9	5602.8	2.9	33.8
471	225	BTA-104739	4	5606.8	3.9	34.3
472	502	BTA-104733	11.7	5618.5	11	27.3
473	45	BTA-104732	39.8	5658.3	32.8	10.1
474	337	BTA-104731	30.5	5688.8	26.3	11.3
475	126	BTA-93880	28.4	5717.2	24.7	17
476	161	BTA-93878	1.5	5718.7	1.5	38.5
477	256	BTA-46056	6.2	5724.9	6	33.4
478	376	BTA-46057	0	5724.9	0	40.7
479	75	BTA-07437	1.5	5726.4	1.5	38.4
480	219	BTA-46059	1.5	5727.9	1.5	38.4
481	513	BTA-46358	12.9	5740.8	12.1	27.2
482	310	BTA-46360	3.1	5743.9	3.1	35.5
483	221	BTA-46361	6.5	5750.4	6.3	31.2
484	496	BTA-46363	6.5	5756.9	6.3	31.2
485	206	BTA-46364	12	5768.9	11.3	25.9
486	424	BTA-05949	3.3	5772.2	3.3	31.8
487	545	SCAFFOLD212069_21366	0	5772.2	0	37.2
488	48	BTA-46375	13.8	5786	12.9	23.8
489	319	BTA-46377	9.9	5795.9	9.4	27.5
490	386	BTA-46380	1.1	5797	1.1	37.5
491	47	BTA-46381	0.5	5797.5	0.5	38.2
492	316	BTA-05994	15.4	5812.9	14.3	24.1
493	36	BTA-05993	3.2	5816.1	3.1	34.9
494	269	BTA-46404	6.3	5822.4	6.1	33.4
495	305	BTA-46407	1.5	5823.9	1.5	39.1
496	231	BTA-46408	3.1	5827	3.1	36.3
497	467	BTA-46409	0	5827	0	40.2
498	392	BTA-46413	0	5827	0	40.1
499	333	BTA-46416	3.2	5830.2	3.1	35.4
500	246	BTA-46415	3.3	5833.5	3.2	34.7
501	546	SCAFFOLD130131_22718	34.1	5867.6	28.9	14.8
502	261	BTA-01614	3.2	5870.8	3.2	33.1
503	446	BTA-21185	7.1	5877.9	6.8	29
504	385	BTA-12079	16.4	5894.3	15.1	23.8
505	423	BTA-21181	9.7	5904	9.2	29.9
506	63	BTA-21183	4.8	5908.8	4.7	33
507	220	BTA-21380	6.5	5915.3	6.3	31.6
508	511	BTA-21379	4.8	5920.1	4.7	33.5
509	300	BTA-21385	9.6	5929.7	9.2	30
510	281	BTA-21384	9.5	5939.2	9.1	30.5
511	226	BTA-07431	4.8	5944	4.7	30.9
512	411	BTA-07433	5.4	5949.4	5.2	32.1
513	550	SCAFFOLD245209_18582	2.6	5952	2.6	36.5
514	408	BTA-07434	3.1	5955.1	3.1	34.4
515	493	BTA-29628	0	5955.1	0	37.3
516	482	BTA-29635	0	5955.1	0	39.3
517	88	BTA-29634	3.2	5958.3	3.1	36.4
518	53	BTA-29633	3.2	5961.5	3.2	33.9
519	255	BTA-46010	48.6	6010.1	38.5	12.4
520	163	BTA-13718	15.3	6025.4	14.2	27.5
521	215	BTA-46048	11.4	6036.8	10.8	33.5
522	266	BTA-46024	34.2	6071	28.9	16
523	471	BTA-46021	11.2	6082.2	10.6	26.6
524	101	BTA-46020	1.7	6083.9	1.7	40
524	markers,	log10-likelihood	-5000.69
		log-e-likelihood	-11514.5
		retention probability	0.12
