# Supplementary material for: High resolution radiation hybrid maps of bovine chromosomes 19 and 29: comparison with the bovine genome sequence assembly
Source: BMC Genomics. 2007 Sep 4;8:310. doi: 10.1186/1471-2164-8-310 (PMC2064936; doi:10.1186/1471-2164-8-310)
Supplement: Additional file 6 — Log-likelihood and length of BTA19 map (524 markers) computed according to our RH map order. [file 1471-2164-8-310-S6.xls]

## Sheet: Additional file 6
Position	ID	Name	Distance	Cumulative (cR)	Theta (%)	2pt LOD
1	517	BTA-25257	0	0
2	439	BTA-46468	33.1	33.1	28.2	17.6
3	366	BTA-86615	76.6	109.7	53.5	6.5
4	24	BTA-86613	0	109.7	0	31.4
5	468	BTA-117829	10.2	119.9	9.7	23.7
6	244	BTA-117833	4.9	124.8	4.7	26.9
7	475	BTA-117835	3.9	128.7	3.8	27.6
8	144	BTA-87957	0.7	129.4	0.7	29.4
9	515	BTA-87958	1.2	130.6	1.2	28.7
10	465	BTA-22161	21.8	152.4	19.6	15.6
11	523	BTA-22160	5.4	157.8	5.3	25.6
12	250	BTA-22162	0	157.8	0	32.1
13	405	BTA-22155	1.8	159.6	1.7	30.7
14	541	SCAFFOLD210001_43773	14.3	173.9	13.3	22.2
15	324	BTA-22153	2.2	176.1	2.2	29
16	388	BTA-22150	0	176.1	0	30.4
17	461	BTA-22149	0	176.1	0	29.4
18	139	BTA-05727	0	176.1	0	30.3
19	148	BTA-08011	6	182.1	5.8	25.6
20	433	BTA-22143	1.8	183.9	1.8	29.2
21	119	BTA-96256	9.5	193.4	9.1	21.9
22	30	BTA-96250	0	193.4	0	30.6
23	274	BTA-28126	22.5	215.9	20.1	16.3
24	510	BTA-28123	0	215.9	0	31.2
25	141	BTA-28135	0	215.9	0	32.1
26	252	BTA-28131	3.5	219.4	3.5	30
27	165	BTA-02315	15.2	234.6	14.1	21.4
28	397	BTA-108967	7.2	241.8	7	26.7
29	330	BTA-108969	0	241.8	0	33.6
30	293	BTA-28111	15.6	257.4	14.5	20.7
31	124	BTA-28107	10.8	268.2	10.2	23.3
32	168	BTA-28108	0	268.2	0	33.6
33	369	BTA-28153	0	268.2	0	33.6
34	459	BTA-28112	0	268.2	0	33.6
35	415	BTA-28104	0	268.2	0	33.6
36	277	BTA-28106	0	268.2	0	32.8
37	235	BTA-28152	0.9	269.1	0.9	31.9
38	173	BTA-28121	0.9	270	0.9	32.7
39	438	BTA-28151	0	270	0	32.9
40	28	BTA-46442	3.6	273.6	3.5	28.3
41	297	BTA-46430	3.5	277.1	3.5	26.6
42	238	BTA-46432	7.1	284.2	6.8	25.8
43	29	BTA-46433	7.7	291.9	7.4	27.2
44	492	BTA-13349	10.2	302.1	9.7	25.3
45	430	BTA-44665	49.3	351.4	38.9	10.5
46	328	BTA-44652	0	351.4	0	39.1
47	23	BTA-44677	1.9	353.3	1.9	34.8
48	444	BTA-44716	6	359.3	5.8	28.3
49	140	BTA-44725	4.1	363.4	4	28.3
50	469	BTA-44761	11.1	374.5	10.5	23.9
51	554	SCAFFOLD226442_3035	5.4	379.9	5.3	27.9
52	488	BTA-06651	3	382.9	2.9	29.9
53	470	BTA-44787	0	382.9	0	32.8
54	352	BTA-44793	6.1	389	5.9	27.5
55	91	BTA-44815	3.6	392.6	3.6	27.7
56	409	BTA-44865	11.2	403.8	10.6	23.2
57	242	BTA-44817	0	403.8	0	34.4
58	343	BTA-44888	2.6	406.4	2.6	30.7
59	463	BTA-44893	2.6	409	2.6	30.7
60	309	BTA-44889	0	409	0	32.8
61	237	BTA-44928	7.2	416.2	7	28.4
62	289	BTA-44930	0	416.2	0	31.9
63	31	BTA-44927	0	416.2	0	31.1
64	425	BTA-44965	2.2	418.4	2.1	29.9
65	227	BTA-91865	6.6	425	6.4	27.7
66	338	BTA-45143	11.1	436.1	10.5	24
67	46	BTA-45487	12.4	448.5	11.7	24
68	485	BTA-45490	7.7	456.2	7.4	27.9
69	234	BTA-45492	1.6	457.8	1.6	34.9
70	19	BTA-45491	15.1	472.9	14	21.4
71	393	BTA-45669	13.6	486.5	12.7	20.9
72	249	BTA-45635	12.8	499.3	12	23.9
73	107	BTA-45636	1.9	501.2	1.9	32.9
74	457	BTA-45631	0	501.2	0	35.8
75	34	BTA-45632	0	501.2	0	33.5
76	147	BZ857409-C89KA	1.7	502.9	1.7	29.7
77	428	BTA-45584	2.1	505	2.1	29.6
78	383	BTA-45586	0	505	0	30.1
79	127	BTA-45574	6.6	511.6	6.4	24.9
80	16	CC531035-G564FA	3.4	515	3.4	30.6
81	519	BTA-11204	1.7	516.7	1.7	34.3
82	412	BTA-45159	22.8	539.5	20.4	19
83	452	BTA-45686	14.3	553.8	13.3	22.8
84	193	BTA-45689	3.8	557.6	3.7	30.6
85	214	BTA-45688	8.8	566.4	8.5	26.9
86	125	CC590090-C167FA	10.5	576.9	10	26.5
87	195	BZ886415-T167FG	10.5	587.4	10	26.5
88	311	BTA-45703	3.5	590.9	3.4	29.9
89	11	BTA-45726	26.2	617.1	23	14.2
90	491	BTA-45733	25.5	642.6	22.5	15.5
91	25	BTA-16243	7.5	650.1	7.3	28.5
92	222	CC498982-T89BC	8.6	658.7	8.3	28.2
93	73	CC498982-T72KC	0	658.7	0	36.6
94	69	CC498982-G89BA	1.7	660.4	1.7	34.3
95	137	BZ872308-T167FA	6.9	667.3	6.6	29.4
96	56	BTA-16709	17.1	684.4	15.7	20.6
97	549	SCAFFOLD23408_767	3.7	688.1	3.6	27.1
98	205	BTA-16718	5.6	693.7	5.4	25.7
99	286	BTA-104142	22.6	716.3	20.2	15
100	314	BTA-45810	22.1	738.4	19.9	16.1
101	155	BTA-46435	10.2	748.6	9.7	21.2
102	521	BTA-46438	0	748.6	0	29.7
103	26	BTA-46436	0	748.6	0	27
104	531	BTA-46440	5.5	754.1	5.3	21.3
105	260	BTA-13223	15.9	770	14.7	18.6
106	154	BTA-45982	0	770	0	29.9
107	358	BZ840034-C72KT	11.9	781.9	11.2	19.6
108	188	BZ840034-A72KT	0	781.9	0	29.7
109	145	BZ840034-A167FC	6.1	788	5.9	27.6
110	302	CC538776-CWR1752T	17.7	805.7	16.2	17.9
111	479	CC538776-G167FT	4.7	810.4	4.6	25.4
112	495	CC538776-TGR527C	4.7	815.1	4.6	25.4
113	8	BZ953217-CRM25KT	7.9	823	7.6	21.5
114	232	BTA-24946	9.8	832.8	9.3	21.3
115	76	BTA-24942	0	832.8	0	30.6
116	208	CC546172-T89BC	10.7	843.5	10.1	18.5
117	52	BTA-46447	4	847.5	4	24.4
118	116	CC507099-TGR527C	6.2	853.7	6	24.9
119	162	CC507099-A91DC	3.7	857.4	3.6	27.1
120	273	BTA-86490	10.3	867.7	9.8	23.4
121	323	BTA-86493	3.9	871.6	3.9	28.4
122	547	SCAFFOLD105007_21421	6.1	877.7	5.9	25.6
123	404	BTA-00316	1.8	879.5	1.8	29.3
124	487	BTA-86498	3.7	883.2	3.6	27.1
125	478	CC474822-GGR527C	3.7	886.9	3.6	27.1
126	466	CC767956-GRM25KC	5.5	892.4	5.4	26.5
127	276	BTA-93463	1.8	894.2	1.8	30.1
128	71	BZ914683-C93KT	1.8	896	1.8	30.1
129	82	CC574701-G89BA	7.4	903.4	7.1	25.3
130	2	CC574701-T91DC	0	903.4	0	33
131	133	CC574701-T167FC	0	903.4	0	33
132	66	CC509023-G167FA	0	903.4	0	33
133	380	CC574701-T89BC	0	903.4	0	33
134	51	CC518784-T89BG	0	903.4	0	33
135	117	BTA-93482	17.3	920.7	15.9	18.4
136	539	SCAFFOLD110615_4785	8.9	929.6	8.5	24.7
137	99	BTA-25637	19.3	948.9	17.6	19.2
138	74	CC571398-T89KC	9.2	958.1	8.8	24.9
139	354	BTA-46509	27.4	985.5	24	16.9
140	356	BTA-97840	6.8	992.3	6.5	30.4
141	303	BZ871466-CGR527T	3.2	995.5	3.2	33.7
142	32	BZ924124-C69KG	0	995.5	0	38.8
143	190	CC551636-GGR527C	3.2	998.7	3.1	36.2
144	272	BTA-46474	14.9	1013.6	13.9	26.8
145	318	CC511666-T72KC	11.8	1025.4	11.1	27.8
146	153	CC519175-G89BA	10.3	1035.7	9.8	27.7
147	306	BTA-46456	1.6	1037.3	1.6	36.2
148	22	BTA-46449	5.1	1042.4	5	31.2
149	167	BZ859440-A89BC	20.9	1063.3	18.8	19.6
150	224	BZ859440-G89BA	5.1	1068.4	5	30.5
151	400	CC511143-A72K2G	0	1068.4	0	30.8
152	189	CC511143-G91DC	0	1068.4	0	30.8
153	171	BTA-46514	8.7	1077.1	8.3	26.8
154	13	BTA-46516	1.7	1078.8	1.7	32.2
155	555	SCAFFOLD276848_2797	18.8	1097.6	17.2	20.5
156	339	BTA-09214	4.1	1101.7	4	29.7
157	134	BTA-46564	6.2	1107.9	6	28.2
158	3	BTA-46552	24	1131.9	21.3	17
159	207	BTA-46543	19.7	1151.6	17.9	18.5
160	228	BTA-05909	5.2	1156.8	5.1	29.2
161	109	BTA-46527	21.4	1178.2	19.3	18.5
162	395	BTA-44521	11.1	1189.3	10.5	23.9
163	85	BZ838039-T89K2C	5.3	1194.6	5.2	28.6
164	245	BTA-07806	0	1194.6	0	35.9
165	181	CC532859-T93KC	0	1194.6	0	35.8
166	299	BTA-44536	0	1194.6	0	35.1
167	41	CC594171-C89BT	0	1194.6	0	35.1
168	160	BZ838039-A89K2G	7.2	1201.8	6.9	27.4
169	113	CC500064-A89K2G	5.3	1207.1	5.1	29.3
170	473	BTA-44540	8.7	1215.8	8.4	27.6
171	355	BTA-11922	14	1229.8	13.1	22.7
172	166	BTA-44552	5.7	1235.5	5.6	28.3
173	503	CC481382-C167FT	6.9	1242.4	6.7	27.9
174	292	BTA-44546	3.9	1246.3	3.8	32
175	27	BTA-44555	0	1246.3	0	35.7
176	375	BTA-44561	7.9	1254.2	7.6	29.3
177	342	BZ872811-C91DT	2.3	1256.5	2.3	33.4
178	174	BTA-44563	18.1	1274.6	16.6	22.6
179	464	BTA-44565	15	1289.6	13.9	22
180	524	BTA-44583	18	1307.6	16.4	18.5
181	525	BTA-44603	27.6	1335.2	24.1	16.4
182	68	BTA-44594	11.1	1346.3	10.5	26.4
183	402	BTA-44618	16.5	1362.8	15.2	22.4
184	247	BTA-44616	3.4	1366.2	3.3	32.7
185	142	BTA-44615	1.8	1368	1.7	32.8
186	98	BTA-13335	0	1368	0	35.5
187	414	BTA-44609	17.5	1385.5	16.1	20.9
188	236	BTA-44610	3.6	1389.1	3.5	30.6
189	212	BTA-44501	24.9	1414	22	17.7
190	158	BTA-44495	0	1414	0	30.4
191	533	BTA-20575	13.3	1427.3	12.5	20.8
192	17	BTA-46586	11.1	1438.4	10.5	23
193	345	BTA-46585	0	1438.4	0	35.2
194	462	BTA-46580	0	1438.4	0	35.1
195	9	BTA-46576	0	1438.4	0	35.1
196	340	BTA-46571	1.7	1440.1	1.7	32.3
197	179	BTA-15926	7	1447.1	6.8	28.1
198	248	BTA-44631	8.9	1456	8.5	25.6
199	192	BTA-44637	5.4	1461.4	5.2	27.2
200	118	BTA-44638	3.5	1464.9	3.5	29.2
201	474	BTA-44649	13.3	1478.2	12.5	20.9
202	177	BTA-44663	19.8	1498	18	17.9
203	362	BTA-44669	17.4	1515.4	16	19.3
204	86	BTA-18793	30.8	1546.2	26.5	12
205	437	BTA-07830	13.8	1560	12.9	19.5
206	198	BTA-118485	1.8	1561.8	1.7	30.9
207	97	BTA-04414	0	1561.8	0	32.1
208	497	BTA-44726	22.6	1584.4	20.2	15
209	455	BTA-44731	7.5	1591.9	7.3	23.8
210	223	BTA-44751	7.5	1599.4	7.2	24.5
211	507	BTA-44791	56.2	1655.6	43	6.2
212	203	BTA-44801	15.2	1670.8	14.1	17.1
213	406	BTA-01578	24.7	1695.5	21.9	14.3
214	498	BTA-44833	7.3	1702.8	7	25.9
215	123	BTA-44838	12.6	1715.4	11.8	24.3
216	93	BTA-44845	5	1720.4	4.9	31.9
217	178	BTA-115853	17	1737.4	15.7	23.6
218	112	BTA-44868	9.3	1746.7	8.9	27.5
219	89	BTA-11532	0	1746.7	0	35.1
220	12	BTA-07396	31.1	1777.8	26.7	14
221	77	BTA-108581	13.8	1791.6	12.9	18.5
222	151	BTA-44691	31.3	1822.9	26.9	8.8
223	230	BTA-44690	6.9	1829.8	6.6	16.1
224	391	BTA-44708	21.5	1851.3	19.3	12.4
225	280	BTA-08382	14.4	1865.7	13.4	13.6
226	500	BTA-105808	2.2	1867.9	2.1	17.1
227	103	BTA-98517	20.5	1888.4	18.5	8.5
228	149	BTA-20935	41.5	1929.9	34	0.8
229	335	BTA-14962	15.2	1945.1	14.1	4.2
230	450	BTA-44959	24.7	1969.8	21.9	6.8
231	105	BTA-44960	2	1971.8	2	22.5
232	143	BTA-44964	8.1	1979.9	7.8	18.9
233	282	BTA-44976	5.6	1985.5	5.5	18.9
234	421	BTA-44980	14.9	2000.4	13.8	16.8
235	413	BTA-44981	0	2000.4	0	24.2
236	108	BTA-44989	12	2012.4	11.3	17
237	100	BTA-44985	0	2012.4	0	28.9
238	449	BTA-44990	9.9	2022.3	9.5	21.6
239	357	BTA-01174	0	2022.3	0	24.2
240	72	BTA-44994	7.9	2030.2	7.6	20.9
241	194	BTA-104726	12.2	2042.4	11.5	17.9
242	7	BTA-45057	32.7	2075.1	27.9	12.1
243	508	BTA-67105	14.8	2089.9	13.8	22
244	106	BTA-45030	23	2112.9	20.5	15.1
245	240	BTA-29349	29.8	2142.7	25.8	13.3
246	489	BTA-106969	24.2	2166.9	21.5	19.1
247	175	BTA-45064	5.2	2172.1	5	27.5
248	40	BTA-45066	7.5	2179.6	7.2	24.6
249	170	BTA-45079	6.9	2186.5	6.7	24
250	233	BTA-20635	24.8	2211.3	21.9	17.7
251	138	BTA-45082	12.3	2223.6	11.5	25.5
252	552	SCAFFOLD151511_3373	3.4	2227	3.3	32
253	332	BTA-11476	10.5	2237.5	9.9	25.8
254	544	SCAFFOLD37470_667	8.7	2246.2	8.3	27.6
255	275	BTA-05960	3.9	2250.1	3.8	30.4
256	537	BTA-17255	25.7	2275.8	22.7	16.3
257	426	BTA-26776	7.7	2283.5	7.4	23.1
258	156	BTA-11250	26.4	2309.9	23.2	15.8
259	209	BTA-97038	3.7	2313.6	3.6	30.6
260	5	BTA-97125	8.6	2322.2	8.2	22
261	389	BTA-45090	11.8	2334	11.1	18.4
262	520	BTA-45036	23.4	2357.4	20.9	17.5
263	371	BTA-45040	7.6	2365	7.3	26.4
264	251	BTA-45043	14.1	2379.1	13.1	21.3
265	322	BTA-45047	23.2	2402.3	20.7	18.4
266	81	BTA-45106	1.7	2404	1.7	33.7
267	341	BTA-45109	6.9	2410.9	6.7	29.4
268	481	BTA-45146	21.8	2432.7	19.6	19
269	522	BTA-07221	11.6	2444.3	10.9	23
270	454	BTA-45367	7.7	2452	7.4	22.8
271	258	BTA-45368	1.9	2453.9	1.9	26.7
272	37	BTA-45369	0	2453.9	0	32.1
273	514	BTA-45370	3.6	2457.5	3.5	30.8
274	427	BTA-45372	4.5	2462	4.4	28.4
275	456	BTA-45375	4.5	2466.5	4.4	28.4
276	122	BTA-45377	7.4	2473.9	7.1	25.3
277	44	BTA-45380	7.5	2481.4	7.2	24.6
278	278	BTA-45379	5.4	2486.8	5.3	27.2
279	185	BTA-45269	8.3	2495.1	8	25.2
280	283	BTA-45277	8.3	2503.4	8	25.2
281	172	BTA-11992	9.1	2512.5	8.7	24.9
282	35	BTA-45275	0	2512.5	0	33.7
283	267	BTA-45283	13	2525.5	12.2	23.3
284	187	BTA-45285	7.5	2533	7.2	26.3
285	509	BTA-45288	9.2	2542.2	8.8	26
286	364	BTA-45287	0	2542.2	0	32.8
287	329	BTA-45291	0	2542.2	0	32.8
288	501	BTA-45292	1.8	2544	1.8	32.2
289	38	BTA-45299	9.9	2553.9	9.4	24.9
290	115	BTA-45304	12.2	2566.1	11.5	22.5
291	377	BTA-45303	2.9	2569	2.8	29.2
292	453	BTA-45302	3.2	2572.2	3.1	29.2
293	164	BTA-45315	10.6	2582.8	10.1	24.9
294	95	BTA-45314	0	2582.8	0	35.1
295	320	BTA-45316	3.4	2586.2	3.4	32.1
296	499	BTA-45318	3.4	2589.6	3.4	30.5
297	285	BTA-45317	0	2589.6	0	34.3
298	199	BTA-09802	7	2596.6	6.8	28.4
299	326	BTA-45325	28	2624.6	24.4	15.8
300	49	BTA-45329	5.4	2630	5.3	26.3
301	196	BTA-05437	13.3	2643.3	12.4	20.8
302	435	BTA-45357	6.6	2649.9	6.4	28.5
303	216	BTA-45358	2.1	2652	2.1	32.2
304	114	BTA-45356	0	2652	0	34.4
305	367	BTA-45339	10	2662	9.5	24.8
306	92	BTA-45654	5.9	2667.9	5.7	27.9
307	431	BTA-94634	1.9	2669.8	1.9	30.8
308	94	BTA-45350	5.4	2675.2	5.3	27.2
309	50	BTA-45351	1.8	2677	1.8	30.1
310	368	BTA-24838	5.4	2682.4	5.2	27.2
311	67	BTA-45352	0	2682.4	0	34.5
312	410	BTA-88708	3.5	2685.9	3.5	29.3
313	18	BTA-88705	0	2685.9	0	33
314	477	BTA-45382	15.2	2701.1	14.1	17.8
315	443	BTA-45499	6.5	2707.6	6.3	18.9
316	21	BTA-45497	3.2	2710.8	3.2	20.4
317	239	BTA-45494	3.3	2714.1	3.2	21.4
318	396	BTA-45475	2.1	2716.2	2.1	22.3
319	265	BTA-45474	9.2	2725.4	8.8	16
320	350	BTA-04699	7	2732.4	6.8	15
321	182	BTA-45439	15.4	2747.8	14.3	12.9
322	191	BTA-45448	8.2	2756	7.9	18
323	159	BTA-45454	4	2760	3.9	21.1
324	483	BTA-45457	6.3	2766.3	6.1	17.1
325	445	BTA-45458	6.3	2772.6	6.1	17.1
326	372	BTA-45470	17.1	2789.7	15.8	14
327	398	BTA-45472	0	2789.7	0	26.2
328	180	BTA-45468	0	2789.7	0	26.2
329	295	BTA-45469	3.9	2793.6	3.8	22
330	197	BTA-45406	7.8	2801.4	7.5	19.7
331	130	BTA-45404	22.1	2823.5	19.8	11.9
332	321	BTA-57051	54.9	2878.4	42.2	4.4
333	472	BTA-57050	0	2878.4	0	29.8
334	229	BTA-57052	0	2878.4	0	29.8
335	505	BTA-57053	1.9	2880.3	1.8	27.8
336	390	BTA-55942	17	2897.3	15.6	17.1
337	440	BTA-55938	6.5	2903.8	6.3	24
338	382	BTA-56081	8.8	2912.6	8.4	23.7
339	543	SCAFFOLD281250_1419	4.3	2916.9	4.2	26
340	419	BTA-45521	16.9	2933.8	15.6	19.1
341	378	BTA-45527	4.1	2937.9	4	27.4
342	553	BES4_Contig492_558	37.8	2975.7	31.5	10.3
343	110	BTA-03390	3.8	2979.5	3.7	25.5
344	65	BTA-45570	1.9	2981.4	1.9	26.9
345	218	BTA-45569	25.7	3007.1	22.6	9.8
346	10	BTA-45553	30.9	3038	26.6	9.2
347	84	BTA-99554	0	3038	0	29.8
348	157	BTA-45548	0	3038	0	30.7
349	54	BTA-99555	0	3038	0	26.1
350	184	BTA-45546	3.7	3041.7	3.6	24.1
351	460	BTA-45542	22.5	3064.2	20.2	15.8
352	540	3917-385-Y	26.1	3090.3	23	15.9
353	379	BTA-45537	12.6	3102.9	11.8	21
354	253	BTA-45532	8.6	3111.5	8.3	20.5
355	296	BTA-45661	47.3	3158.8	37.7	10
356	96	BTA-45659	7.3	3166.1	7	32.8
357	416	BTA-45683	7	3173.1	6.8	33.7
358	308	BTA-45684	1.5	3174.6	1.5	39.5
359	39	BTA-45682	0	3174.6	0	42.4
360	146	BTA-45680	3.1	3177.7	3	37.7
361	399	BTA-45676	2.3	3180	2.3	36.9
362	370	BTA-45675	2.3	3182.3	2.3	36.3
363	530	BTA-02462	14.8	3197.1	13.7	27.4
364	384	BTA-93411	13	3210.1	12.2	28.3
365	336	BTA-93414	0	3210.1	0	41.8
366	270	BTA-45579	3.1	3213.2	3	37.8
367	287	BTA-45581	13.3	3226.5	12.4	27.9
368	325	BTA-45589	4.9	3231.4	4.8	33.7
369	284	BTA-45597	4.9	3236.3	4.8	33.7
370	434	BTA-45615	28.9	3265.2	25.1	18.8
371	120	BTA-45621	6.2	3271.4	6	34.3
372	512	BTA-03894	18.6	3290	17	26.5
373	57	BTA-103899	7.9	3297.9	7.6	32.5
374	279	BTA-23324	4.9	3302.8	4.8	34.6
375	268	BTA-45700	14.3	3317.1	13.3	27
376	259	BTA-45701	0	3317.1	0	38.3
377	213	BTA-45732	7	3324.1	6.8	31.1
378	313	BTA-04934	0	3324.1	0	39
379	20	BTA-45731	0	3324.1	0	38.3
380	58	BTA-45743	7	3331.1	6.7	31
381	347	BTA-45737	3.4	3334.5	3.3	35.5
382	62	BTA-45750	4.8	3339.3	4.7	34.7
383	542	SCAFFOLD256301_5813	18	3357.3	16.5	23.4
384	204	BTA-13041	26.8	3384.1	23.5	20.2
385	348	BTA-45906	3.4	3387.5	3.4	38.9
386	516	BTA-45908	12.2	3399.7	11.4	32.7
387	436	BTA-13045	1.6	3401.3	1.6	44.1
388	301	BTA-13047	0	3401.3	0	46.4
389	526	BTA-45802	41.2	3442.5	33.8	18.5
390	104	BTA-45795	2.6	3445.1	2.6	45
391	401	BTA-45794	0.8	3445.9	0.8	48.4
392	60	BTA-45799	0.9	3446.8	0.9	47.3
393	298	BTA-45793	0.9	3447.7	0.9	47.5
394	176	BTA-45772	28	3475.7	24.4	24.9
395	361	BTA-45770	3.5	3479.2	3.5	46.8
396	4	BTA-45768	4.7	3483.9	4.6	45.2
397	490	BTA-91003	25.8	3509.7	22.7	25.8
398	407	BTA-91568	6.8	3516.5	6.6	41.6
399	59	BTA-45888	15	3531.5	13.9	32.5
400	417	BTA-45875	32.3	3563.8	27.6	18.3
401	458	BTA-45868	1	3564.8	1	47.4
402	351	BTA-45864	4	3568.8	3.9	41.7
403	129	BTA-45860	14.8	3583.6	13.7	27.1
404	136	BTA-45858	3.4	3587	3.4	38.1
405	538	SCAFFOLD250290_12600	2.5	3589.5	2.5	39.1
406	304	BTA-45846	8.5	3598	8.1	27.9
407	241	BTA-00405	6.4	3604.4	6.2	27.6
408	548	SCAFFOLD105423_15698	0.9	3605.3	0.9	36
409	264	BTA-04652	8.7	3614	8.4	20.3
410	551	SCAFFOLD188448_3370	4.6	3618.6	4.5	23.2
411	527	BTA-45843	2.3	3620.9	2.3	27.1
412	360	BTA-45829	4.6	3625.5	4.4	20.9
413	387	BTA-45937	26.2	3651.7	23.1	1.2
414	344	BTA-03377	7.8	3659.5	7.5	19.2
415	447	BTA-45954	4.3	3663.8	4.2	28.6
416	381	BTA-45963	5.2	3669	5.1	29.5
417	353	BTA-45965	2.7	3671.7	2.6	35.7
418	111	BTA-45966	2.5	3674.2	2.5	37.3
419	432	BTA-45979	21.9	3696.1	19.7	17.5
420	394	BTA-07747	10.8	3706.9	10.3	31.6
421	70	BTA-46002	6	3712.9	5.8	39
422	307	BTA-46072	8.1	3721	7.8	37.3
423	535	BTA-46037	14.1	3735.1	13.2	32.2
424	186	BTA-46095	28.9	3764	25.1	22.5
425	532	BTA-46135	22.8	3786.8	20.4	27.6
426	290	BTA-46121	11.6	3798.4	10.9	37.7
427	121	BTA-46115	2.8	3801.2	2.7	47
428	486	BTA-46113	9.7	3810.9	9.2	38.7
429	128	BTA-111179	9.2	3820.1	8.8	39.8
430	484	BTA-46256	5.1	3825.2	5	43.6
431	64	BTA-46277	20.1	3845.3	18.2	29.6
432	6	BTA-46278	8	3853.3	7.7	38.7
433	373	BTA-46276	18.8	3872.1	17.1	29.7
434	451	BTA-46269	15.5	3887.6	14.3	32.2
435	132	BTA-46265	16.5	3904.1	15.2	31.7
436	349	BTA-46262	5.3	3909.4	5.2	40
437	331	BTA-46280	8.2	3917.6	7.9	36.2
438	135	BTA-46281	4.1	3921.7	4	42.6
439	504	BTA-46285	19.3	3941	17.6	28
440	291	BTA-46292	10.5	3951.5	9.9	33.4
441	43	BTA-46305	2.9	3954.4	2.9	41.2
442	42	BTA-109498	0	3954.4	0	44.1
443	536	BTA-109506	3	3957.4	2.9	40.2
444	363	BTA-05874	6.3	3963.7	6.1	35.4
445	152	BTA-77447	6.4	3970.1	6.2	34.4
446	346	BTA-77444	11.2	3981.3	10.6	31.3
447	1	BTA-46306	8.9	3990.2	8.5	34.5
448	315	BTA-46288	1.4	3991.6	1.4	44.4
449	442	BTA-46313	0	3991.6	0	46.7
450	494	BTA-46301	0	3991.6	0	46.7
451	150	BTA-46307	0	3991.6	0	46.7
452	169	BTA-46302	1.4	3993	1.4	44.8
453	418	BTA-109495	4.2	3997.2	4.1	40.5
454	429	BTA-46319	1.4	3998.6	1.4	41.9
455	365	BTA-109491	0	3998.6	0	44.4
456	102	BTA-77448	2.8	4001.4	2.8	42.3
457	288	BTA-03306	8.8	4010.2	8.4	35.5
458	327	BTA-46322	19.8	4030	17.9	25.6
459	200	BTA-09444	14.3	4044.3	13.3	28.9
460	83	BTA-84891	5	4049.3	4.9	36.7
461	33	BTA-84899	0	4049.3	0	42.6
462	15	BTA-84898	3	4052.3	2.9	38.6
463	529	BTA-84894	4.4	4056.7	4.3	38.7
464	202	BTA-84892	3.3	4060	3.2	40
465	263	BTA-46341	12.3	4072.3	11.5	30.5
466	131	BTA-46342	4	4076.3	4	35.3
467	80	BTA-46344	0	4076.3	0	37.1
468	506	BTA-46348	11	4087.3	10.4	35
469	403	BTA-104736	17.1	4104.4	15.7	27.7
470	183	BTA-104738	3	4107.4	3	33.8
471	225	BTA-104739	4.1	4111.5	4	34.3
472	502	BTA-104733	12	4123.5	11.3	27.3
473	45	BTA-104732	41.4	4164.9	33.9	10.1
474	337	BTA-104731	31.8	4196.7	27.2	11.3
475	126	BTA-93880	29.2	4225.9	25.3	17
476	161	BTA-93878	1.6	4227.5	1.6	38.5
477	376	BTA-46057	6.4	4233.9	6.2	32.8
478	256	BTA-46056	0	4233.9	0	40.7
479	75	BTA-07437	1.6	4235.5	1.5	39.1
480	219	BTA-46059	1.6	4237.1	1.5	38.4
481	513	BTA-46358	13.3	4250.4	12.4	27.2
482	310	BTA-46360	3.2	4253.6	3.1	35.5
483	221	BTA-46361	6.7	4260.3	6.5	31.2
484	496	BTA-46363	6.7	4267	6.5	31.2
485	206	BTA-46364	12.3	4279.3	11.6	25.9
486	545	SCAFFOLD212069_21366	3.4	4282.7	3.4	31.9
487	424	BTA-05949	0	4282.7	0	37.2
488	48	BTA-46375	14.1	4296.8	13.2	23.7
489	319	BTA-46377	10.2	4307	9.7	27.5
490	386	BTA-46380	1.1	4308.1	1.1	37.5
491	47	BTA-46381	0.5	4308.6	0.5	38.2
492	316	BTA-05994	15.9	4324.5	14.7	24.1
493	36	BTA-05993	3.2	4327.7	3.2	34.9
494	392	BTA-46413	1.6	4329.3	1.6	37.8
495	231	BTA-46408	0	4329.3	0	40.1
496	467	BTA-46409	0	4329.3	0	40.2
497	246	BTA-46415	0	4329.3	0	39.4
498	333	BTA-46416	3.2	4332.5	3.2	34.7
499	305	BTA-46407	6.5	4339	6.3	32.8
500	269	BTA-46404	1.6	4340.6	1.5	39.1
501	300	BTA-21385	8	4348.6	7.7	32.7
502	220	BTA-21380	2.3	4350.9	2.3	38.3
503	511	BTA-21379	7.5	4358.4	7.2	33.5
504	226	BTA-07431	1.7	4360.1	1.6	34
505	281	BTA-21384	5	4365.1	4.9	30.9
506	423	BTA-21181	6.6	4371.7	6.4	32.3
507	63	BTA-21183	5	4376.7	4.8	33
508	53	BTA-29633	1.7	4378.4	1.7	35.5
509	88	BTA-29634	3.3	4381.7	3.3	33.9
510	482	BTA-29635	3.3	4385	3.2	36.4
511	411	BTA-07433	0	4385	0	39.3
512	493	BTA-29628	0	4385	0	39.4
513	408	BTA-07434	0	4385	0	37.3
514	550	SCAFFOLD245209_18582	3.2	4388.2	3.2	34.4
515	385	BTA-12079	3.2	4391.4	3.1	36.2
516	446	BTA-21185	16.8	4408.2	15.5	23.8
517	261	BTA-01614	7.3	4415.5	7	29
518	546	SCAFFOLD130131_22718	3.3	4418.8	3.3	33.1
519	255	BTA-46010	30.3	4449.1	26.2	17
520	163	BTA-13718	15.4	4464.5	14.3	27.5
521	215	BTA-46048	11.5	4476	10.9	33.5
522	101	BTA-46020	18.4	4494.4	16.8	27.7
523	471	BTA-46021	1.7	4496.1	1.7	40
524	266	BTA-46024	12.3	4508.4	11.6	26.6
524	markers,	log10-likelihood	-4303.72
		log-e-likelihood	-9909.69
		retention probability	0.11
