# Supplementary material for: High resolution radiation hybrid maps of bovine chromosomes 19 and 29: comparison with the bovine genome sequence assembly
Source: BMC Genomics. 2007 Sep 4;8:310. doi: 10.1186/1471-2164-8-310 (PMC2064936; doi:10.1186/1471-2164-8-310)
Supplement: Additional file 7 — Log-likelihood and length of BTA29 map (215 markers) computed according to bovine build 3.1 genome sequence order. [file 1471-2164-8-310-S7.xls]

## Sheet: Additional file 7
Position	ID	Name	Distance	Cumulative (cR)	Theta (%)	2pt LOD
1	123	BTA-65690	0	0
2	53	BTA-65705	1.8	1.8	1.7	37.5
3	225	BTA-66450	52.7	54.5	41	11
4	83	BTA-66449	26.4	80.9	23.2	12.7
5	153	BTA-03053	52.2	133.1	40.6	5.5
6	244	SCAFFOLD155699_9849	18	151.1	16.5	14.7
7	103	BTA-66446	14.4	165.5	13.4	18
8	168	BTA-66438	9	174.5	8.6	22.3
9	127	BTA-66437	6.6	181.1	6.4	24.2
10	235	BTA-66411	18.6	199.7	17	17.9
11	197	BTA-66407	4.4	204.1	4.3	24.5
12	20	BTA-66158	23.5	227.6	20.9	13.9
13	151	BTA-66134	32.2	259.8	27.5	10.4
14	109	BTA-66472	23	282.8	20.5	13.1
15	203	BTA-66404	12.3	295.1	11.6	20.4
16	80	BTA-66400	13.7	308.8	12.8	21.1
17	182	BTA-66398	16.8	325.6	15.5	19.3
18	37	BTA-66617	32.9	358.5	28.1	14.4
19	130	BTA-117883	6.3	364.8	6.1	25.6
20	63	BTA-105620	2.5	367.3	2.5	27.6
21	251	BES4_Contig314_1710	10.3	377.6	9.8	23.7
22	219	BTA-105615	9.4	387	9	26.5
23	175	BTA-105616	4.5	391.5	4.4	31.2
24	202	BTA-105618	1.9	393.4	1.9	33
25	129	BTA-07370	35.8	429.2	30.1	13.3
26	177	BTA-66525	2.3	431.5	2.3	25.9
27	147	BTA-66550	9.7	441.2	9.2	20.1
28	74	BTA-66565	7.1	448.3	6.8	22
29	36	BTA-66570	2.2	450.5	2.2	26.9
30	207	BTA-66575	9.1	459.6	8.7	22.2
31	241	BTA-66576	2.1	461.7	2	29.3
32	242	SCAFFOLD60825_4496	8.9	470.6	8.5	22.2
33	143	BTA-66579	8.9	479.5	8.5	20.5
34	26	BTA-91593	6.5	486	6.3	24.8
35	101	BTA-24970	57.7	543.7	43.8	8.6
36	138	BTA-70172	138.1	681.8	74.9	0.9
37	56	BTA-105939	47.3	729.1	37.7	7.6
38	246	SCAFFOLD82824_594	28.4	757.5	24.7	12.9
39	57	BTA-105940	35	792.5	29.5	11.1
40	236	BTA-112193	18.1	810.6	16.5	19.4
41	179	BTA-112191	4.3	814.9	4.3	18.9
42	164	BTA-105947	18.8	833.7	17.1	11.1
43	131	BTA-105961	4.3	838	4.2	26.3
44	7	BTA-64906	28.2	866.2	24.6	15.8
45	2	BTA-64904	1.9	868.1	1.9	32.8
46	65	BTA-64902	0	868.1	0	34.4
47	149	BTA-93929	12.9	881	12.1	19.3
48	199	BTA-08572	12.6	893.6	11.9	20.1
49	32	BTA-08585	10.3	903.9	9.8	25.6
50	163	BTA-08584	26.3	930.2	23.1	15.8
51	195	BTA-08583	25.7	955.9	22.6	16.2
52	5	BTA-08581	15.5	971.4	14.3	18.6
53	116	BTA-08579	26.8	998.2	23.5	15.1
54	141	BTA-08577	9.1	1007.3	8.7	21.9
55	160	BTA-21210	14.1	1021.4	13.1	19.2
56	247	SCAFFOLD175305_6177	2.1	1023.5	2	32.2
57	196	BTA-64938	33	1056.5	28.1	14.4
58	40	BTA-64937	0	1056.5	0	31.4
59	165	BTA-64934	8.5	1065	8.1	25.3
60	91	BTA-64925	2	1067	2	30.1
61	30	BTA-12750	44.4	1111.4	35.8	11.2
62	89	BTA-64907	11.8	1123.2	11.1	26.4
63	217	BTA-64976	83.7	1206.9	56.7	5.5
64	60	BTA-66395	130.1	1337	72.8	1.9
65	122	BTA-65055	171.2	1508.2	82	0.9
66	184	BTA-65056	4.4	1512.6	4.3	24.5
67	238	BTA-16404	11.4	1524	10.7	20.4
68	234	BTA-16400	4.3	1528.3	4.2	26.3
69	104	BTA-16399	0	1528.3	0	29.8
70	134	BTA-16409	0	1528.3	0	26.1
71	226	BTA-16410	0	1528.3	0	26.1
72	12	BTA-16408	0	1528.3	0	29.8
73	64	BTA-16406	0	1528.3	0	29.8
74	55	BTA-106563	4.3	1532.6	4.2	26.3
75	10	BTA-106567	2.3	1534.9	2.3	26.6
76	174	BTA-38148	19.4	1554.3	17.7	19
77	31	BTA-38149	0	1554.3	0	35.9
78	169	BTA-38144	1.9	1556.2	1.9	29.9
79	17	BTA-03493	6	1562.2	5.8	25.5
80	87	BTA-116569	10.4	1572.6	9.9	24
81	232	BTA-26203	44.6	1617.2	36	10.5
82	45	BTA-26204	16.6	1633.8	15.3	17.9
83	71	BTA-26202	14.2	1648	13.2	18.8
84	106	BTA-65087	20.3	1668.3	18.4	14.8
85	150	BTA-65090	9.9	1678.2	9.4	18
86	144	BTA-65091	17.3	1695.5	15.9	16.3
87	105	BTA-65104	14.2	1709.7	13.2	18.8
88	73	BTA-07708	2.2	1711.9	2.2	26.1
89	220	BTA-65111	22.1	1734	19.8	12.1
90	216	BTA-65113	4.9	1738.9	4.7	20.9
91	34	BTA-08389	4.4	1743.3	4.3	24.6
92	192	BTA-65124	2.1	1745.4	2.1	27.7
93	43	BTA-65147	11.5	1756.9	10.9	20.4
94	121	BTA-65151	11.5	1768.4	10.9	19.6
95	86	BTA-65154	12.7	1781.1	11.9	21.3
96	96	BTA-65153	3	1784.1	2.9	26.8
97	139	BTA-65157	6.6	1790.7	6.4	17.8
98	187	BTA-65162	4.5	1795.2	4.4	17.9
99	49	BTA-65165	0	1795.2	0	29
100	183	BTA-65166	4.8	1800	4.7	20
101	233	BTA-65068	90.1	1890.1	59.4	2.2
102	8	BTA-65064	4.1	1894.2	4.1	27.8
103	146	BTA-65224	133.4	2027.6	73.6	1.4
104	137	BTA-12811	0	2027.6	0	27.1
105	180	BTA-65220	11	2038.6	10.4	22.3
106	250	SCAFFOLD208955_20939	14.2	2052.8	13.2	20.4
107	3	BTA-65388	9.1	2061.9	8.7	22.3
108	100	BTA-65386	22.5	2084.4	20.1	17.8
109	52	BTA-85826	3.9	2088.3	3.9	29.9
110	115	BTA-85838	13.3	2101.6	12.4	21.8
111	228	BTA-85843	11	2112.6	10.4	22
112	205	BTA-85869	11	2123.6	10.4	22
113	102	BTA-85870	0	2123.6	0	29.6
114	154	BTA-85871	11	2134.6	10.4	27.5
115	172	BTA-65301	15.8	2150.4	14.6	18.6
116	237	BTA-65296	0	2150.4	0	26
117	33	BTA-65297	6.9	2157.3	6.7	20.6
118	135	BTA-65293	9.2	2166.5	8.8	20.6
119	18	BTA-03915	0	2166.5	0	30.6
120	125	BTA-65504	2.2	2168.7	2.1	27.7
121	118	BTA-65496	0	2168.7	0	28.9
122	194	BTA-65497	2.2	2170.9	2.1	26.8
123	200	BTA-65498	2.2	2173.1	2.1	25.8
124	1	BTA-65275	0	2173.1	0	27.8
125	230	BTA-65272	0	2173.1	0	29.8
126	204	BTA-65271	2.2	2175.3	2.1	27.5
127	67	BTA-65268	2.2	2177.5	2.1	27.5
128	126	BTA-106381	17.6	2195.1	16.2	20.3
129	79	BTA-106382	9.7	2204.8	9.2	24
130	98	BTA-106378	4.1	2208.9	4	29.3
131	189	BTA-106289	0	2208.9	0	31.4
132	59	BTA-65467	4.1	2213	4	29.1
133	110	BTA-90760	6.5	2219.5	6.3	25.1
134	70	BTA-90762	6.7	2226.2	6.4	24.4
135	193	BTA-90745	4.5	2230.7	4.4	24.5
136	166	BTA-90746	4.5	2235.2	4.4	23.5
137	39	BTA-90754	2.2	2237.4	2.2	25
138	76	BTA-90748	2.2	2239.6	2.2	25
139	140	BTA-65531	13.8	2253.4	12.8	19.4
140	77	BTA-65524	11.6	2265	10.9	20.5
141	191	BTA-65523	0	2265	0	26.2
142	132	BTA-65517	4.6	2269.6	4.5	24
143	114	BTA-65515	6.7	2276.3	6.5	23.2
144	15	BTA-65505	17	2293.3	15.6	17.1
145	21	BTA-22805	2.3	2295.6	2.3	24.3
146	82	BTA-22801	0	2295.6	0	26.4
147	47	BTA-10760	2.3	2297.9	2.3	24.2
148	27	BTA-65444	7.1	2305	6.9	20.7
149	176	BTA-65443	5.3	2310.3	5.2	17.9
150	248	BES2_Contig422_801	34.2	2344.5	29	10.5
151	231	BTA-65433	8.6	2353.1	8.2	24
152	124	BTA-65427	15.2	2368.3	14.1	20.3
153	99	BTA-65429	9.1	2377.4	8.7	22.3
154	212	BTA-74283	25.7	2403.1	22.6	16.5
155	178	BTA-65408	24.6	2427.7	21.8	17.1
156	161	BTA-65395	20.4	2448.1	18.5	20.5
157	252	SCAFFOLD125425_2197	16.4	2464.5	15.1	23.3
158	108	BTA-04535	44.3	2508.8	35.8	13.1
159	249	SCAFFOLD170015_32126	83.6	2592.4	56.7	6.6
160	113	BTA-73109	19.1	2611.5	17.4	24.5
161	50	BTA-65656	27.9	2639.4	24.3	21.4
162	158	BTA-65646	7.8	2647.2	7.5	32.1
163	155	BTA-65642	2.2	2649.4	2.2	34.4
164	206	BTA-07368	8.6	2658	8.2	30
165	227	BTA-99814	2.2	2660.2	2.2	36.5
166	38	BTA-65574	82.7	2742.9	56.3	6.5
167	69	BTA-65570	12.6	2755.5	11.9	25.3
168	223	BTA-65564	4.8	2760.3	4.7	29.6
169	128	BTA-65568	4.9	2765.2	4.8	28.1
170	51	BTA-65555	10.3	2775.5	9.8	24.7
171	170	BTA-65554	8.4	2783.9	8	26
172	167	BTA-65658	21.7	2805.6	19.5	19.8
173	62	BTA-65662	1.9	2807.5	1.8	34.9
174	24	BTA-65717	7.6	2815.1	7.3	30
175	9	BTA-65713	1.8	2816.9	1.8	35.5
176	90	BTA-65699	9.8	2826.7	9.4	27.5
177	213	BTA-10766	61.8	2888.5	46.1	9.1
178	215	BTA-66492	12.6	2901.1	11.9	24
179	181	BTA-65775	134.7	3035.8	74	2.1
180	61	BTA-65785	5.4	3041.2	5.2	34.1
181	211	BTA-65872	8.9	3050.1	8.5	31.6
182	42	BTA-02252	113.5	3163.6	67.9	3.6
183	210	BTA-29792	13.9	3177.5	13	24
184	119	BTA-29794	3.9	3181.4	3.8	30.5
185	229	BTA-65879	148.6	3330	77.4	1.9
186	88	BTA-106996	5.6	3335.6	5.4	30.3
187	54	BTA-106994	0	3335.6	0	36.8
188	4	BTA-65836	50.6	3386.2	39.7	11.5
189	214	BTA-65845	0	3386.2	0	34.3
190	253	SCAFFOLD115786_4123	25	3411.2	22.1	21.4
191	201	BTA-65853	16.5	3427.7	15.2	26.2
192	29	BTA-66030	22.1	3449.8	19.9	23.7
193	28	BTA-65950	20.3	3470.1	18.3	25.1
194	186	BTA-65947	9.9	3480	9.4	31.5
195	112	BTA-65943	9.9	3489.9	9.4	31.5
196	171	BTA-09465	8.5	3498.4	8.2	32.5
197	133	BTA-09466	4.8	3503.2	4.7	37.1
198	240	BTA-65938	6.6	3509.8	6.3	35.8
199	93	BTA-66057	14.1	3523.9	13.1	29.3
200	44	BTA-66045	12.7	3536.6	11.9	28.8
201	152	BTA-66071	38.8	3575.4	32.2	16
202	239	BTA-117001	20.2	3595.6	18.3	23.4
203	208	BTA-116993	0	3595.6	0	37.1
204	14	BTA-66126	4.1	3599.7	4	33.4
205	120	BTA-66333	2.1	3601.8	2.1	32.8
206	6	BTA-01521	41.6	3643.4	34	15.6
207	224	BTA-66095	11.2	3654.6	10.6	28.9
208	117	BTA-66099	0	3654.6	0	36.2
209	48	BTA-66106	1.8	3656.4	1.8	33.4
210	84	BTA-66122	1.8	3658.2	1.8	35.5
211	188	BTA-66154	3.8	3662	3.7	32.6
212	19	BTA-66215	26.2	3688.2	23.1	18.2
213	245	SCAFFOLD252706_2287	60.7	3748.9	45.5	8.6
214	22	BTA-14309	57.5	3806.4	43.7	10.2
215	16	BTA-44068	16.1	3822.5	14.9	24
215	markers,	log10-likelihood	-2131.96
		log-e-likelihood	-4909.01
		retention probability	0.08
