# Supplementary material for: High resolution radiation hybrid maps of bovine chromosomes 19 and 29: comparison with the bovine genome sequence assembly
Source: BMC Genomics. 2007 Sep 4;8:310. doi: 10.1186/1471-2164-8-310 (PMC2064936; doi:10.1186/1471-2164-8-310)
Supplement: Additional file 8 — Log-likelihood and length of BTA29 map (215 markers) computed according to our RH map order. [file 1471-2164-8-310-S8.xls]

## Sheet: Additional file 8 
Position	ID	Name	Distance	Cumulative (cR)	Theta (%)	2pt LOD
1	123	BTA-65690	0	0
2	53	BTA-65705	1.8	1.8	1.8	37.5
3	225	BTA-66450	53.1	54.9	41.2	11
4	83	BTA-66449	26.7	81.6	23.4	12.7
5	153	BTA-03053	52.9	134.5	41.1	5.5
6	244	SCAFFOLD155699_9849	18.2	152.7	16.6	14.7
7	103	BTA-66446	14.6	167.3	13.5	18
8	168	BTA-66438	9.1	176.4	8.7	22.3
9	127	BTA-66437	6.6	183	6.4	24.2
10	235	BTA-66411	18.8	201.8	17.1	17.9
11	197	BTA-66407	4.4	206.2	4.3	24.5
12	20	BTA-66158	23.7	229.9	21.1	13.9
13	151	BTA-66134	32.6	262.5	27.8	10.4
14	109	BTA-66472	21.5	284	19.4	13.1
15	80	BTA-66400	25.5	309.5	22.5	14.2
16	182	BTA-66398	18.6	328.1	17	19.3
17	203	BTA-66404	0	328.1	0	29.5
18	60	BTA-66395	0	328.1	0	30.3
19	129	BTA-07370	11.3	339.4	10.7	21
20	177	BTA-66525	2.2	341.6	2.2	25.9
21	147	BTA-66550	9.3	350.9	8.9	20.1
22	74	BTA-66565	6.8	357.7	6.6	22
23	36	BTA-66570	2.2	359.9	2.1	26.9
24	207	BTA-66575	8.8	368.7	8.4	22.2
25	241	BTA-66576	2.1	370.8	2	29.3
26	242	SCAFFOLD60825_4496	9	379.8	8.6	22.2
27	143	BTA-66579	9	388.8	8.6	20.5
28	26	BTA-91593	7.3	396.1	7	24.8
29	37	BTA-66617	9.7	405.8	9.3	25.3
30	130	BTA-117883	6.4	412.2	6.2	25.6
31	63	BTA-105620	2.6	414.8	2.5	27.6
32	251	BES4_Contig314_1710	10.5	425.3	10	23.7
33	219	BTA-105615	9.5	434.8	9.1	26.5
34	175	BTA-105616	4.6	439.4	4.4	31.2
35	202	BTA-105618	2	441.4	1.9	33
36	101	BTA-24970	25	466.4	22.2	17.8
37	138	BTA-70172	140.2	606.6	75.4	0.9
38	246	SCAFFOLD82824_594	26.8	633.4	23.5	9
39	56	BTA-105939	28.8	662.2	25	12.9
40	57	BTA-105940	17.9	680.1	16.4	20.1
41	164	BTA-105947	8.6	688.7	8.3	24.6
42	131	BTA-105961	4.4	693.1	4.3	26.3
43	179	BTA-112191	14.1	707.2	13.2	12.4
44	236	BTA-112193	4.4	711.6	4.3	18.9
45	65	BTA-64902	20.3	731.9	18.4	18.5
46	7	BTA-64906	2	733.9	1.9	32.2
47	2	BTA-64904	2	735.9	1.9	32.8
48	149	BTA-93929	13	748.9	12.2	19.2
49	199	BTA-08572	12.8	761.7	12	20.1
50	32	BTA-08585	10.4	772.1	9.9	25.6
51	116	BTA-08579	6.2	778.3	6	27.9
52	89	BTA-64907	18.5	796.8	16.9	22.4
53	30	BTA-12750	11.9	808.7	11.2	26.4
54	247	SCAFFOLD175305_6177	6	814.7	5.8	29.1
55	160	BTA-21210	2	816.7	2	32.2
56	141	BTA-08577	15.8	832.5	14.6	19.2
57	163	BTA-08584	13.3	845.8	12.5	19.4
58	195	BTA-08583	25.9	871.7	22.8	16.2
59	5	BTA-08581	15.6	887.3	14.4	18.6
60	196	BTA-64938	34.4	921.7	29.1	11.1
61	40	BTA-64937	0	921.7	0	31.4
62	165	BTA-64934	8.5	930.2	8.1	25.3
63	91	BTA-64925	2.2	932.4	2.2	30.1
64	217	BTA-64976	30.1	962.5	26	15
65	122	BTA-65055	135.2	1097.7	74.1	1.7
66	184	BTA-65056	4.5	1102.2	4.4	24.5
67	238	BTA-16404	11.5	1113.7	10.8	20.4
68	12	BTA-16408	4.4	1118.1	4.3	26.2
69	226	BTA-16410	0	1118.1	0	29.8
70	64	BTA-16406	0	1118.1	0	29.8
71	234	BTA-16400	0	1118.1	0	29.9
72	104	BTA-16399	0	1118.1	0	29.8
73	134	BTA-16409	0	1118.1	0	26.1
74	55	BTA-106563	4.4	1122.5	4.3	22.7
75	10	BTA-106567	2.4	1124.9	2.3	26.6
76	174	BTA-38148	19.6	1144.5	17.8	19
77	31	BTA-38149	0	1144.5	0	35.9
78	169	BTA-38144	1.9	1146.4	1.9	29.9
79	17	BTA-03493	6.1	1152.5	5.9	25.5
80	87	BTA-116569	10.5	1163	10	24
81	8	BTA-65064	8.4	1171.4	8	25.1
82	233	BTA-65068	4.2	1175.6	4.1	27.8
83	45	BTA-26204	43.2	1218.8	35.1	10.4
84	232	BTA-26203	16.8	1235.6	15.4	17.9
85	71	BTA-26202	2.2	1237.8	2.2	26.9
86	106	BTA-65087	20.5	1258.3	18.6	14.8
87	150	BTA-65090	10	1268.3	9.5	18
88	144	BTA-65091	17.5	1285.8	16.1	16.3
89	105	BTA-65104	14.3	1300.1	13.3	18.8
90	73	BTA-07708	2.2	1302.3	2.2	26.1
91	220	BTA-65111	22.3	1324.6	20	12.1
92	216	BTA-65113	4.9	1329.5	4.8	20.9
93	34	BTA-08389	4.4	1333.9	4.3	24.6
94	192	BTA-65124	2.2	1336.1	2.1	27.7
95	43	BTA-65147	11.7	1347.8	11	20.4
96	121	BTA-65151	11.7	1359.5	11	19.6
97	86	BTA-65154	12.9	1372.4	12.1	21.3
98	96	BTA-65153	3	1375.4	3	26.8
99	139	BTA-65157	6.7	1382.1	6.5	17.8
100	187	BTA-65162	4.5	1386.6	4.4	17.9
101	49	BTA-65165	0	1386.6	0	29
102	183	BTA-65166	5	1391.6	4.8	20
103	146	BTA-65224	109.8	1501.4	66.6	1.5
104	137	BTA-12811	0	1501.4	0	27.1
105	180	BTA-65220	11	1512.4	10.5	22.3
106	250	SCAFFOLD208955_20939	14.3	1526.7	13.3	20.4
107	3	BTA-65388	9.2	1535.9	8.8	22.3
108	100	BTA-65386	22.6	1558.5	20.2	17.8
109	52	BTA-85826	4	1562.5	3.9	29.9
110	228	BTA-85843	2	1564.5	2	30.8
111	154	BTA-85871	0	1564.5	0	33
112	115	BTA-85838	11.1	1575.6	10.5	22.8
113	205	BTA-85869	0	1575.6	0	29.9
114	102	BTA-85870	0	1575.6	0	29.6
115	33	BTA-65297	7	1582.6	6.7	21.5
116	135	BTA-65293	9.3	1591.9	8.9	20.6
117	204	BTA-65271	0	1591.9	0	30.4
118	18	BTA-03915	0	1591.9	0	30.4
119	1	BTA-65275	2.2	1594.1	2.2	27.6
120	67	BTA-65268	0	1594.1	0	29.8
121	125	BTA-65504	0	1594.1	0	29.9
122	230	BTA-65272	0	1594.1	0	29.9
123	172	BTA-65301	0	1594.1	0	28
124	200	BTA-65498	0	1594.1	0	26
125	237	BTA-65296	0	1594.1	0	26
126	118	BTA-65496	0	1594.1	0	27.8
127	194	BTA-65497	2.3	1596.4	2.3	26.8
128	126	BTA-106381	20.5	1616.9	18.5	19.4
129	79	BTA-106382	9.3	1626.2	8.9	24
130	189	BTA-106289	4.1	1630.3	4	27.7
131	98	BTA-106378	0	1630.3	0	31.4
132	59	BTA-65467	4.2	1634.5	4.1	28.4
133	110	BTA-90760	6.5	1641	6.3	25.1
134	70	BTA-90762	6.7	1647.7	6.5	24.4
135	193	BTA-90745	4.6	1652.3	4.4	24.5
136	39	BTA-90754	2.3	1654.6	2.2	25
137	166	BTA-90746	2.2	1656.8	2.2	25
138	76	BTA-90748	0	1656.8	0	27.9
139	140	BTA-65531	13.9	1670.7	12.9	19.4
140	191	BTA-65523	11.7	1682.4	11	19.5
141	77	BTA-65524	0	1682.4	0	26.2
142	132	BTA-65517	4.6	1687	4.5	23.6
143	114	BTA-65515	6.8	1693.8	6.6	23.2
144	15	BTA-65505	17.2	1711	15.8	17.1
145	82	BTA-22801	2.3	1713.3	2.3	24.3
146	21	BTA-22805	0	1713.3	0	26.4
147	47	BTA-10760	2.3	1715.6	2.3	24.2
148	27	BTA-65444	7.2	1722.8	6.9	20.7
149	176	BTA-65443	5.4	1728.2	5.2	17.9
150	124	BTA-65427	20	1748.2	18.1	12.6
151	99	BTA-65429	9.1	1757.3	8.7	22.3
152	248	BES2_Contig422_801	12.5	1769.8	11.7	21.1
153	231	BTA-65433	7.1	1776.9	6.9	24
154	212	BTA-74283	12.8	1789.7	12	22.5
155	178	BTA-65408	24.8	1814.5	21.9	17.1
156	161	BTA-65395	20.6	1835.1	18.6	20.5
157	252	SCAFFOLD125425_2197	16.5	1851.6	15.2	23.3
158	108	BTA-04535	44.5	1896.1	35.9	13.1
159	215	BTA-66492	17.1	1913.2	15.7	23
160	213	BTA-10766	15.1	1928.3	14	24
161	38	BTA-65574	14	1942.3	13.1	25.6
162	69	BTA-65570	12.7	1955	11.9	25.3
163	223	BTA-65564	4.9	1959.9	4.8	29.6
164	128	BTA-65568	5	1964.9	4.9	28.1
165	51	BTA-65555	10.4	1975.3	9.9	24.7
166	170	BTA-65554	8.5	1983.8	8.1	26
167	167	BTA-65658	22	2005.8	19.7	19.8
168	62	BTA-65662	1.9	2007.7	1.9	34.9
169	24	BTA-65717	7.7	2015.4	7.4	30
170	9	BTA-65713	1.9	2017.3	1.8	35.5
171	90	BTA-65699	10	2027.3	9.5	27.5
172	119	BTA-29794	13.7	2041	12.8	25.8
173	210	BTA-29792	4.4	2045.4	4.3	30.5
174	42	BTA-02252	15.1	2060.5	14	24
175	249	SCAFFOLD170015_32126	14.6	2075.1	13.6	26.5
176	113	BTA-73109	19.2	2094.3	17.5	24.5
177	50	BTA-65656	28.2	2122.5	24.5	21.4
178	158	BTA-65646	7.9	2130.4	7.6	32.1
179	155	BTA-65642	2.2	2132.6	2.2	34.4
180	206	BTA-07368	8.7	2141.3	8.3	30
181	227	BTA-99814	2.2	2143.5	2.2	36.5
182	181	BTA-65775	129.4	2272.9	72.6	3.4
183	61	BTA-65785	5.5	2278.4	5.4	34.1
184	211	BTA-65872	9	2287.4	8.6	31.6
185	229	BTA-65879	36.1	2323.5	30.3	16.8
186	88	BTA-106996	5.6	2329.1	5.5	30.3
187	54	BTA-106994	0	2329.1	0	36.8
188	214	BTA-65845	51.1	2380.2	40	11.8
189	4	BTA-65836	0	2380.2	0	34.3
190	253	SCAFFOLD115786_4123	25.2	2405.4	22.3	20.1
191	201	BTA-65853	16.6	2422	15.3	26.2
192	29	BTA-66030	22.2	2444.2	19.9	23.7
193	28	BTA-65950	20.4	2464.6	18.4	25.1
194	186	BTA-65947	9.9	2474.5	9.4	31.5
195	112	BTA-65943	9.9	2484.4	9.4	31.5
196	171	BTA-09465	8.6	2493	8.2	32.5
197	133	BTA-09466	4.9	2497.9	4.7	37.1
198	240	BTA-65938	6.6	2504.5	6.4	35.8
199	93	BTA-66057	14.1	2518.6	13.2	29.3
200	44	BTA-66045	13.7	2532.3	12.8	28.8
201	120	BTA-66333	14.5	2546.8	13.5	25.9
202	14	BTA-66126	2	2548.8	2	32.8
203	239	BTA-117001	4.1	2552.9	4.1	31.9
204	208	BTA-116993	0	2552.9	0	37.1
205	152	BTA-66071	19.4	2572.3	17.7	23.4
206	6	BTA-01521	11.1	2583.4	10.5	28.7
207	224	BTA-66095	11.2	2594.6	10.6	28.9
208	117	BTA-66099	0	2594.6	0	36.2
209	48	BTA-66106	1.8	2596.4	1.8	33.4
210	84	BTA-66122	1.9	2598.3	1.8	35.5
211	188	BTA-66154	3.8	2602.1	3.8	32.6
212	19	BTA-66215	26.4	2628.5	23.2	18.2
213	245	SCAFFOLD252706_2287	61.1	2689.6	45.7	8.6
214	22	BTA-14309	57.9	2747.5	43.9	10.2
215	16	BTA-44068	16.2	2763.7	15	24
215	markers,	log10-likelihood	-1805.22
		log-e-likelihood	-4156.66
		retention probability	0.08
