# Supplementary material for: High resolution radiation hybrid maps of bovine chromosomes 19 and 29: comparison with the bovine genome sequence assembly
Source: BMC Genomics. 2007 Sep 4;8:310. doi: 10.1186/1471-2164-8-310 (PMC2064936; doi:10.1186/1471-2164-8-310)
Supplement: Additional file 9 — RH and human map coordinates for homologous synteny blocks for BTA19 and BTA29. [file 1471-2164-8-310-S9.xls]

## Sheet: Additional file 9
BTA	Human Chromosome	RH Start Coordinate	RH End Coordinate	HSA start Coordinate(Mbp)	HSA end Coordinate (Mbp)
19	17	124.5	167.1	49.0062	49.4725
19	17	188.5	198.5	49.6448	49.7949
19	17	232.2	272.2	50.1927	50.4393
19	17	293	311.9	50.5729	50.5961
19	17	382.6	411.1	51.5147	51.8698
19	17	434.9	440.2	51.9171	52.0495
19	17	456.2	487.3	52.3408	52.5654
19	17	517.6	532.3	52.888	52.9904
19	17	536.1	584.8	53.0886	53.4362
19	17	621.9	698.2	53.4865	53.6483
19	17	724.4	800.7	54.0754	55.1426
19	17	812.6	922.9	57.5825	56.0829
19	17	933.8	951.1	55.8581	55.5863
19	17	960	1066	31.967	33.2508
19	17	1072.7	1093.5	31.4224	31.3917
19	17	1107.3	1187	31.0608	30.2298
19	17	1211.7	1323	29.8839	28.6804
19	17	1368.4	1418.6	28.3309	27.6057
19	17	1447	1460.3	26.9574	26.51
19	17	1471.4	1480.1	22.7355	22.9919
19	17	1497.9	1579.1	23.1817	25.2188
19	17	1594.6	1624.6	25.2665	25.7326
19	17	1632.1	1810.1	1.02425	4.39048
19	17	1887	1968.2	5.26667	7.49729
19	17	1990.5	2158.2	8.31031	11.0873
19	17	2187.7	2217	11.6188	11.8799
19	17	2256.1	2328	12.2355	13.854
19	17	2358	2409.2	14.4042	16.1926
19	17	2446.4	2455	17.8602	17.3335
19	17	2476.8	2496.1	46.4315	45.9991
19	17	2539	2556.4	45.9574	45.9345
19	17	2576.9	2615.9	45.7797	45.4843
19	17	2633.6	2733.3	45.2798	43.3426
19	17	2748.5	2779.7	34.1154	34.6703
19	17	2813.5	2836.9	35.9656	35.5514
19	17	2848.6	2870.6	35.2733	35.125
19	17	2944.2	2959.4	37.1331	37.4008
19	17	2987.2	3030.5	37.7389	38.9338
19	17	3086.9	3160.4	39.3354	40.5706
19	17	3226.4	3245.7	41.2293	42.704
19	17	3258.7	3338.4	57.749	59.4759
19	17	3351.2	3365.5	59.6635	59.9702
19	17	3382.8	3405.6	78.383	78.0768
19	17	3435.8	3493.4	77.993	77.1769
19	17	3527.6	3532.3	76.4505	76.3572
19	17	3560.2	3567	75.9382	76.0106
19	17	3615.4	3637.6	74.9279	74.528
19	17	3648.6	3671.6	74.3632	74.1385
19	17	3702.3	3714.4	73.0803	72.7903
19	17	3722.3	3861.6	72.5325	69.4476
19	17	3905.3	3913.3	68.4499	68.4037
19	17	3947.5	4041.2	68.2203	67.0615
19	17	4089.8	4256.2	66.7707	65.9422
19	17	4293.3	4312.8	65.6841	65.2374
19	17	4326.2	4356.1	65.0765	64.8997
19	17	4367.8	4386.9	64.8183	64.2857
19	17	4398.2	4417.5	64.2185	64.0318
19	17	4430.7	4447.1	63.8017	63.9079
19	17	4450.3	4477.8	60.4339	60.9855
19	17	4532.6	4591.4	62.0601	62.5357
29	11	62.6	291	85.9969	84.7654
29	11	335	346.3	84.6457	84.4303
29	11	357.8	364.6	84.3115	84.1372
29	11	390.8	452.2	84.0456	82.91
29	11	720.4	729	80.4488	80.3849
29	11	756.2	761.6	79.8247	79.9077
29	11	834	878.4	79.1515	78.8849
29	11	983.1	1023.8	78.5742	78.1319
29	11	1158.6	1236.2	22.7461	21.4438
29	11	1290.2	1307	20.7407	20.8644
29	11	1377.2	1454.9	20.5996	19.7694
29	11	1500.7	1510.2	19.4622	19.3143
29	11	1619.5	1676.4	124.612	125.031
29	11	1693.4	1700.3	125.164	125.5
29	11	1718.6	1748.4	125.579	126.132
29	11	1756.6	1763.1	126.205	126.335
29	11	1776.6	1849.9	126.412	127.276
29	11	1891.5	1973	127.675	129.013
29	11	2017.5	2136.5	132.912	131.089
29	11	2148.3	2181.4	130.887	130.596
29	11	2195.5	2263.8	129.231	130.207
29	11	2390.2	2648.6	62.181	67.6212
29	11	2673.5	2749.1	68.5293	70.7214
